# Supplementary material for: Comprehensive RNA-Sequencing Analysis in Serum and Muscle Reveals Novel Small RNA Signatures with Biomarker Potential for DMD
Source: Mol Ther Nucleic Acids. 2018 Aug 17;13:1–15. doi: 10.1016/j.omtn.2018.08.005 (PMC6140421; doi:10.1016/j.omtn.2018.08.005)
Supplement: Data S1. miRNA Master Data File [file mmc2.xls]

## Sheet: Serum
Ensembl	raw counts												normalized counts												DESeq output							Addition transcript information
Gene ID	C57/BL10				PPMO				mdx				C57/BL10				PPMO				mdx				base mean (counts)			mdx vs C57		negative binomial test		ensembl	transcript	external
	C57-1	C57-2	C57-3	C57-4	PPMO-1	PPMO-2	PPMO-3	PPMO-4	mdx-1	mdx-2	mdx-3	mdx-4	C57-1	C57-2	C57-3	C57-4	PPMO-1	PPMO-2	PPMO-3	PPMO-4	mdx-1	mdx-2	mdx-3	mdx-4	All samples	C57/BL10	mdx	ratio	log2 ratio	pval	padj	transcript ID	biotype	gene name	description
ENSMUSG00000077323	7	19	24	9	444	303	884	379	38	52	1	31	10.732	12.7504	9.47115	4.25226	410.908	267.843	475.694	560.114	37.6446	23.3016	35.8531	44.8996	218.971	9.30145	428.64	46.0831	5.52617	7.92495e-18	3.70888e-15	ENSMUST00000104135	snRNA	Rnu11	U11 small nuclear RNA [Source:MGI Symbol;Acc:MGI:2148804]
ENSMUSG00000094306	6	20	25	7	73	62	88	63	10	30	1	7	9.19884	13.4215	9.86578	3.30731	67.5593	54.8061	47.3542	93.1061	9.90648	13.4432	35.8531	10.1386	37.3274	8.94836	65.7064	7.34284	2.87634	3.35921e-06	0.000786055	ENSMUST00000084007	snRNA	Gm24924	predicted gene
mmu_piR_000620	514	2284	7814	1586	25206	8599	50670	21040	2923	7153	35	540	788.034	1532.74	3083.65	749.342	23327.4	7601.26	27266.3	31094.5	2895.66	3205.31	1254.86	782.122	11930.4	1538.44	22322.4	14.5097	3.85895	8.33585e-06	0.00112875
mmu_piR_000935	797	1431	3024	3568	9010	7882	10393	6604	4168	3213	32	1316	1221.91	960.309	1193.37	1685.78	8338.48	6967.45	5592.64	9759.88	4129.02	1439.77	1147.3	1906.06	4464.98	1265.34	7664.61	6.05734	2.59868	9.64742e-06	0.00112875
ENSMUSG00000065794	4	12	20	0	30	17	67	24	7	8	0	1	6.13256	8.0529	7.89263	0	27.7641	15.0275	36.0537	35.469	6.93453	3.58485	0	1.44837	17.049	5.51952	28.5786	5.17773	2.37232	8.67568e-05	0.00812043	ENSMUST00000083860	snRNA	Gm25514	predicted gene
ENSMUSG00000095616	2	21	30	10	66	50	92	72	12	36	0	9	3.06628	14.0926	11.8389	4.72473	61.081	44.1985	49.5066	106.407	11.8878	16.1318	0	13.0354	36.8645	8.43063	65.2983	7.74536	2.95333	0.000214967	0.0167674	ENSMUST00000083435	snRNA	Gm26244	predicted gene
mmu_piR_000159	709	1761	1995	4105	637	299	427	120	235	1225	4	2643	1087	1181.76	787.29	1939.5	589.524	264.307	229.775	177.345	232.802	548.931	143.413	3828.05	782.063	1248.89	315.238	0.252415	-1.98613	0.000258628	0.0170284
ENSMUSG00000088529	10	15	25	16	38	50	85	31	35	25	0	14	15.3314	10.0661	9.86578	7.55957	35.1678	44.1985	45.7398	45.8141	34.6727	11.2027	0	20.2772	26.7179	10.7057	42.7301	3.99133	1.99687	0.000291084	0.0170284	ENSMUST00000157904	scaRNA	Gm26083	predicted gene
ENSMUSG00000096214	20	71	131	50	216	140	227	168	39	80	2	200	30.6628	47.6463	51.6967	23.6237	199.901	123.756	122.152	248.283	38.6353	35.8485	71.7063	289.675	105.965	38.4074	173.523	4.51796	2.17567	0.000422609	0.0202801	ENSMUST00000177653	snRNA	Gm22634	predicted gene
ENSMUSG00000096659	11	35	64	29	90	91	132	70	20	43	3	73	16.8645	23.4876	25.2564	13.7017	83.2923	80.4412	71.0313	103.451	19.813	19.2686	107.559	105.731	52.1908	19.8276	84.554	4.26446	2.09236	0.000503082	0.0202801	ENSMUST00000101973	snRNA	Gm25679	predicted gene
ENSMUSG00000065905	4	20	46	12	59	32	98	44	18	15	0	3	6.13256	13.4215	18.153	5.66968	54.6027	28.287	52.7353	65.0265	17.8317	6.7216	0	4.34512	30.5035	10.8442	50.1629	4.62578	2.2097	0.000517268	0.0202801	ENSMUST00000083971	snRNA	Gm26110	predicted gene
ENSMUSG00000095590	15	35	60	34	93	79	140	86	25	49	2	85	22.9971	23.4876	23.6779	16.0641	86.0687	69.8336	75.3362	127.097	24.7662	21.9572	71.7063	123.112	55.5703	21.5567	89.5839	4.15574	2.05511	0.000520002	0.0202801	ENSMUST00000179155	snRNA	Gm24305	predicted gene
ENSMUSG00000064605	7	43	51	33	134	81	141	120	21	47	1	17	10.732	28.8562	20.1262	15.5916	124.013	71.6015	75.8743	177.345	20.8036	21.061	35.8531	24.6224	65.5175	18.8265	112.208	5.96013	2.57534	0.000598336	0.0213586	ENSMUST00000082671	snRNA	Gm22220	predicted gene
ENSMUSG00000094826	28	67	128	57	192	136	236	176	53	77	3	205	42.9279	44.962	50.5128	26.931	177.69	120.22	126.995	260.106	52.5043	34.5042	107.559	296.917	106.293	41.3334	171.253	4.1432	2.05075	0.000647246	0.0213586	ENSMUST00000179675	snRNA	Gm23804	predicted gene
ENSMUSG00000096206	11	35	56	25	109	75	107	96	20	45	1	97	16.8645	23.4876	22.0994	11.8118	100.876	66.2977	57.5784	141.876	19.813	20.1648	35.8531	140.492	55.1114	18.5658	91.6571	4.93687	2.3036	0.000684572	0.0213586	ENSMUST00000178469	snRNA	Gm22317	predicted gene
ENSMUSG00000064941	4	29	39	28	121	78	156	135	23	56	1	2	6.13256	19.4612	15.3906	13.2292	111.982	68.9496	83.946	199.513	22.7849	25.094	35.8531	2.89675	64.8255	13.5534	116.098	8.56594	3.09861	0.000747857	0.0218748	ENSMUST00000083007	snRNA	Gm23238	predicted gene
ENSMUSG00000093815	32	78	123	53	186	140	245	152	46	69	0	207	49.0605	52.3439	48.5397	25.0411	172.137	123.756	131.838	224.637	45.5698	30.9194	0	299.814	103.419	43.7463	163.092	3.72814	1.89845	0.000915403	0.0252005	ENSMUST00000178333	snRNA	Gm26444	predicted gene
ENSMUSG00000064613	107	525	1537	226	2776	1157	3638	2536	401	625	2	42	164.046	352.314	606.548	106.779	2569.1	1022.75	1957.66	3747.89	397.25	280.067	71.7063	60.8317	1315.89	307.422	2324.35	7.56079	2.91854	0.00103897	0.0270131	ENSMUST00000082679	snRNA	Gm24621	predicted gene
ENSMUSG00000096349	21	73	147	56	201	130	244	157	42	70	3	198	32.1959	48.9885	58.0108	26.4585	186.019	114.916	131.3	232.026	41.6072	31.3675	107.559	286.778	103.739	41.4134	166.065	4.00994	2.00358	0.00110402	0.0271937	ENSMUST00000179621	snRNA	Gm22513	predicted gene
ENSMUSG00000089493	63	319	905	149	1537	674	2136	1458	235	419	5	27	96.5878	214.073	357.141	70.3985	1422.45	595.796	1149.41	2154.74	232.802	187.757	179.266	39.1061	757.575	184.55	1330.6	7.20996	2.84999	0.00120974	0.028308	ENSMUST00000158868	snRNA	Gm26361	predicted gene
ENSMUSG00000065176	2	2	12	7	18	12	55	26	10	7	0	10	3.06628	1.34215	4.73558	3.30731	16.6585	10.6076	29.5964	38.4247	9.90648	3.13675	0	14.4837	13.4673	3.11283	23.8218	7.65278	2.93598	0.00144963	0.0323061	ENSMUST00000083242	snRNA	Rnu12	RNA U12
ENSMUSG00000096205	18	83	138	65	215	123	237	180	36	75	2	211	27.5965	55.6992	54.4591	30.7108	198.976	108.728	127.533	266.017	35.6633	33.608	71.7063	305.607	108.715	42.1164	175.314	4.1626	2.05748	0.00209591	0.0445857	ENSMUST00000082761	snRNA	Gm22068	predicted gene
ENSMUSG00000065876	6	22	50	10	43	32	81	43	10	13	0	47	9.19884	14.7637	19.7316	4.72473	39.7952	28.287	43.5874	63.5486	9.90648	5.82539	0	68.0736	27.9546	12.1047	43.8045	3.61881	1.85551	0.00368404	0.0749623	ENSMUST00000083942	snRNA	Gm25682	predicted gene
ENSMUSG00000095969	38	75	163	63	184	169	205	156	52	93	2	189	58.2593	50.3306	64.3249	29.7658	170.286	149.391	110.314	230.548	51.5137	41.6739	71.7063	273.743	107.903	50.6702	165.135	3.25902	1.70444	0.00431003	0.0840455	ENSMUST00000093684	snRNA	Rnu1a1	U1a1 small nuclear RNA [Source:MGI Symbol;Acc:MGI:97972]
ENSMUSG00000088913	1	2	23	2	22	10	40	23	4	8	0	0	1.53314	1.34215	9.07652	0.944946	20.3603	8.8397	21.5246	33.9911	3.96259	3.58485	0	0	12.2016	3.22419	21.1789	6.56876	2.71562	0.00507686	0.0950388	ENSMUST00000158288	snRNA	Gm22611	predicted gene
ENSMUSG00000065045	1	8	17	7	14	14	34	18	4	7	0	2	1.53314	5.3686	6.70873	3.30731	12.9566	12.3756	18.2959	26.6017	3.96259	3.13675	0	2.89675	10.8935	4.22945	17.5575	4.15124	2.05354	0.0054626	0.0983267	ENSMUST00000083111	snRNA	Gm24046	predicted gene
mmu_piR_038428	4	16	48	19	40	25	69	34	9	13	0	12	6.13256	10.7372	18.9423	8.97699	37.0188	22.0992	37.13	50.2477	8.91583	5.82539	0	17.3805	23.9106	11.1973	36.6239	3.27079	1.70964	0.0115702	0.20055
ENSMUSG00000064604	5	5	17	7	11	9	37	13	19	32	0	158	7.6657	3.35538	6.70873	3.30731	10.1802	7.95573	19.9103	19.2124	18.8223	14.3394	0	228.843	9.78696	5.25928	14.3146	2.72179	1.44455	0.0161067	0.269212	ENSMUST00000082670	snoRNA	Snora44	small nucleolar RNA
ENSMUSG00000064339	111	234	383	259	612	418	439	217	237	913	56	17334	170.179	157.032	151.144	122.371	566.387	369.499	236.233	320.699	234.783	409.121	2007.78	25106.1	261.693	150.181	373.205	2.48503	1.31326	0.016719	0.26981	ENSMUST00000082390	Mt_rRNA	mt-Rnr2	mitochondrially encoded 16S rRNA [Source:MGI Symbol;Acc:MGI:102492]
chr11.tRNA1234-ArgCCT	11	37	35	67	14	6	14	3	8	22	0	46	16.8645	24.8298	13.8121	31.6557	12.9566	5.30382	7.53362	4.43362	7.92518	9.85835	0	66.6252	14.6737	21.7905	7.55691	0.346798	-1.52783	0.0181569	0.279376
chr11.tRNA401-LeuTAG	214	384	442	1020	153	148	204	87	94	280	4	42	328.092	257.693	174.427	481.923	141.597	130.828	109.776	128.575	93.1209	125.47	143.413	60.8317	219.114	310.534	127.694	0.411208	-1.28206	0.0185057	0.279376
chr19.tRNA8-AlaAGC	62	199	285	650	92	68	91	35	47	314	0	10	95.0547	133.544	112.47	307.108	85.1432	60.1099	48.9685	51.7256	46.5604	140.706	0	14.4837	111.765	162.044	61.4868	0.379445	-1.39804	0.0197967	0.282362
chr11.tRNA2021-LeuAAG	145	306	316	773	117	109	166	54	71	211	2	31	222.305	205.349	124.704	365.222	108.28	96.3527	89.3272	79.8052	70.336	94.5505	71.7063	44.8996	161.418	229.395	93.4413	0.407338	-1.2957	0.0209661	0.282362
ENSMUSG00000093834	30	56	145	47	109	89	173	101	31	41	4	196	45.9942	37.5802	57.2215	22.2062	100.876	78.6733	93.094	149.265	30.7101	18.3724	143.413	283.881	73.1139	40.7505	105.477	2.58836	1.37204	0.021017	0.282362	ENSMUST00000178073	snRNA	Rnu1b2	U1b2 small nuclear RNA [Source:MGI Symbol;Acc:MGI:104624]
chr11.tRNA1880-TrpCCA	22	35	39	47	11	16	3	8	9	18	1	6	33.7291	23.4876	15.3906	22.2062	10.1802	14.1435	1.61435	11.823	8.91583	8.06592	35.8531	8.69025	16.5718	23.7034	9.44026	0.398266	-1.3282	0.0211168	0.282362
chr3.tRNA1026-LeuCAG	6	26	18	25	5	5	4	3	1	17	0	8	9.19884	17.448	7.10336	11.8118	4.62735	4.41985	2.15246	4.43362	0.990648	7.61781	0	11.587	7.64941	11.3905	3.90832	0.343121	-1.54321	0.0218281	0.283766
chr5.tRNA13-SeCTCA	27	38	103	134	10	24	45	3	22	96	1	4	41.3948	25.5009	40.647	63.3114	9.2547	21.2153	24.2152	4.43362	21.7942	43.0182	35.8531	5.7935	28.7466	42.7135	14.7797	0.346019	-1.53108	0.0230808	0.291941
chr12.tRNA796-LysCTT	1309	3224	2043	6284	984	1364	1275	230	1140	4734	14	279	2006.88	2163.55	806.232	2969.02	910.662	1205.73	686.097	339.911	1129.34	2121.34	501.944	404.097	1386.01	1986.42	785.601	0.395486	-1.3383	0.0239941	0.295506
chr14.tRNA189-LeuAAG	214	413	449	1149	157	205	226	75	104	298	3	39	328.092	277.154	177.189	542.872	145.299	181.214	121.614	110.841	103.027	133.536	107.559	56.4866	235.534	331.327	139.742	0.421764	-1.24549	0.0248385	0.298062
chr3.tRNA1-LysCTT	34	39	99	182	22	34	39	5	24	102	0	6	52.1267	26.1719	39.0685	85.9901	20.3603	30.055	20.9865	7.38937	23.7755	45.7069	0	8.69025	35.2686	50.8393	19.6978	0.387452	-1.36791	0.0263885	0.306042
ENSMUSG00000064337	49	105	237	124	321	190	204	112	90	427	15	3389	75.1238	70.4629	93.5276	58.5867	297.076	167.954	109.776	165.522	89.1583	191.342	537.797	4908.54	129.754	74.4253	185.082	2.48682	1.3143	0.0268113	0.306042	ENSMUST00000082388	Mt_rRNA	mt-Rnr1	mitochondrially encoded 12S rRNA [Source:MGI Symbol;Acc:MGI:102493]
chr15.tRNA355-MetCAT	1	10	7	20	3	2	1	0	1	4	0	72	1.53314	6.71075	2.76242	9.44946	2.77641	1.76794	0.538116	0	0.990648	1.79243	0	104.283	3.19228	5.11394	1.27062	0.248461	-2.00891	0.0280736	0.31282
ENSMUSG00000065820	5	8	15	5	10	12	37	22	10	16	0	61	7.6657	5.3686	5.91947	2.36237	9.2547	10.6076	19.9103	32.5132	9.90648	7.16971	0	88.3509	11.7002	5.32903	18.0715	3.39113	1.76177	0.0312273	0.319702	ENSMUST00000083886	snRNA	Gm26316	predicted gene
chr9.tRNA1035-LysCTT	1240	3269	2017	6429	1006	1434	1352	232	1103	4772	22	301	1901.09	2193.74	795.971	3037.53	931.022	1267.61	727.532	342.867	1092.68	2138.37	788.769	435.961	1399.67	1982.08	817.259	0.412323	-1.27815	0.0313253	0.319702
chr3.tRNA2-LysCTT	29	35	102	168	22	32	38	2	19	92	0	2	44.4611	23.4876	40.2524	79.3755	20.3603	28.287	20.4484	2.95575	18.8223	41.2258	0	2.89675	32.4535	46.8941	18.0129	0.384118	-1.38038	0.0317051	0.319702
chr8.tRNA171-LeuCAG	15	21	21	42	4	8	12	2	3	19	0	7	22.9971	14.0926	8.28726	19.8439	3.70188	7.07176	6.45739	2.95575	2.97194	8.51403	0	10.1386	10.6759	16.3052	5.04669	0.309514	-1.69192	0.0320739	0.319702
chr17.tRNA994-ArgCCT	16	65	47	80	29	9	16	6	5	32	0	49	24.5302	43.6199	18.5477	37.7979	26.8386	7.95573	8.60985	8.86725	4.95324	14.3394	0	70.9704	22.0959	31.1239	13.0679	0.419866	-1.252	0.032884	0.319702
ENSMUSG00000095580	9	26	74	28	65	40	71	59	25	21	0	81	13.7983	17.448	29.2027	13.2292	60.1555	35.3588	38.2062	87.1946	24.7662	9.41024	0	117.318	36.8242	18.4195	55.2288	2.99838	1.58418	0.033254	0.319702	ENSMUST00000178250	snRNA	Rnu1b1	U1b1 small nuclear RNA [Source:MGI Symbol;Acc:MGI:97974]
chr13.tRNA1053-LysCTT	23	31	75	110	11	26	25	7	33	94	0	4	35.2622	20.8033	29.5974	51.972	10.1802	22.9832	13.4529	10.3451	32.6914	42.122	0	5.7935	24.3245	34.4087	14.2403	0.413858	-1.27279	0.0334731	0.319702
chr13.tRNA102-AlaAGC	56	217	294	599	115	94	102	33	46	269	0	16	85.8558	145.623	116.022	283.011	106.429	83.0931	54.8878	48.7699	45.5698	120.541	0	23.174	115.461	157.628	73.295	0.464987	-1.10474	0.0344809	0.322742
chr13.tRNA62-LeuAAG	222	410	432	1104	173	174	255	90	95	312	4	40	340.357	275.141	170.481	521.61	160.106	153.811	137.219	133.009	94.1115	139.809	143.413	57.935	236.467	326.897	146.036	0.446735	-1.16251	0.0381825	0.33982
ENSMUSG00000094050	1	13	10	13	9	10	33	15	5	16	0	51	1.53314	8.72398	3.94631	6.14215	8.32923	8.8397	17.7578	22.1681	4.95324	7.16971	0	73.8671	9.68005	5.0864	14.2737	2.80625	1.48865	0.0383643	0.33982	ENSMUST00000101806	snRNA	Gm23472	predicted gene
chr1.tRNA1012-GlyTCC	7	26	10	24	8	0	5	4	6	11	0	18	10.732	17.448	3.94631	11.3394	7.40376	0	2.69058	5.9115	5.94389	4.92917	0	26.0707	7.43393	10.8664	4.00146	0.368241	-1.44128	0.0384839	0.33982
chr11.tRNA395-ThrAGT	1	14	3	13	13	50	18	10	20	13	0	4	1.53314	9.39505	1.18389	6.14215	12.0311	44.1985	9.68608	14.7787	19.813	5.82539	0	5.7935	12.3686	4.56356	20.1736	4.42059	2.14424	0.0453428	0.385349
mmu_piR_003040	3	9	13	24	5	2	4	0	5	15	0	27	4.59942	6.03968	5.13021	11.3394	4.62735	1.76794	2.15246	0	4.95324	6.7216	0	39.1061	4.45705	6.77716	2.13694	0.315314	-1.66514	0.0456806	0.385349
mmu_piR_000619	39	93	218	107	293	113	380	342	49	84	3	45	59.7924	62.41	86.0296	50.5546	271.163	99.8886	204.484	505.433	48.5417	37.641	107.559	65.1769	167.469	64.6967	270.242	4.17706	2.06249	0.0461101	0.385349
chr13.tRNA980-IleAAT	22	15	30	20	3	3	5	8	4	6	1	7	33.7291	10.0661	11.8389	9.44946	2.77641	2.65191	2.69058	11.823	3.96259	2.68864	35.8531	10.1386	10.6282	16.2709	4.98547	0.306404	-1.70649	0.0472752	0.388154
chr11.tRNA1022-ArgCCT	17	79	83	110	42	18	17	15	12	37	1	98	26.0634	53.0149	32.7544	51.972	38.8697	15.9115	9.14797	22.1681	11.8878	16.5799	35.8531	141.941	31.2378	40.9512	21.5243	0.525609	-0.927938	0.0505015	0.405806
chr1.tRNA708-GlyTCC	43	167	69	108	48	26	30	12	24	48	0	58	65.925	112.07	27.2296	51.0271	44.4225	22.9832	16.1435	17.7345	23.7755	21.5091	0	84.0057	44.6919	64.0628	25.3209	0.395252	-1.33916	0.0511593	0.405806
ENSMUSG00000098425	5	9	17	9	15	18	18	16	7	21	1	161	7.6657	6.03968	6.70873	4.25226	13.882	15.9115	9.68608	23.646	6.93453	9.41024	35.8531	233.188	10.974	6.16659	15.7814	2.55918	1.35568	0.054992	0.428937	ENSMUST00000183609	snoRNA	Gm24949	predicted gene
chr3.tRNA93-ProAGG	563	525	1304	620	629	1113	1696	856	901	1055	6	51	863.158	352.314	514.599	292.933	582.12	983.858	912.644	1265.06	892.574	472.753	215.119	73.8671	720.836	505.751	935.921	1.85056	0.887959	0.0579758	0.444798
ENSMUSG00000064440	1	0	1	1	4	4	0	3	2	10	1	723	1.53314	0	0.394631	0.472473	3.70188	3.53588	0	4.43362	1.9813	4.48107	35.8531	1047.18	1.75895	0.600061	2.91785	4.86258	2.28172	0.0607379	0.458473	ENSMUST00000082506	snoRNA	Gm26224	predicted gene
chr8.tRNA416-LeuCAG	115	241	313	694	100	99	209	57	30	280	2	41	176.311	161.729	123.52	327.896	92.547	87.513	112.466	84.2388	29.7194	125.47	71.7063	59.3834	145.778	197.364	94.1912	0.477246	-1.06719	0.0640192	0.475571
chr10.tRNA1326-LeuTAA	30	55	97	56	21	12	32	15	19	13	0	188	45.9942	36.9091	38.2792	26.4585	19.4349	10.6076	17.2197	22.1681	18.8223	5.82539	0	272.294	27.1339	36.9103	17.3576	0.470264	-1.08846	0.065747	0.4773
chr11.tRNA393-IleAAT	66	39	76	54	10	15	19	9	8	11	0	28	101.187	26.1719	29.992	25.5135	9.2547	13.2595	10.2242	13.3009	7.92518	4.92917	0	40.5545	28.613	45.7162	11.5098	0.251767	-1.98984	0.0662916	0.4773
chr1.tRNA672-ProAGG	545	574	1346	647	640	1149	1660	841	994	1078	5	44	835.561	385.197	531.174	305.69	592.301	1015.68	893.272	1242.89	984.704	483.059	179.266	63.7285	725.221	514.406	936.037	1.81965	0.863659	0.070206	0.482589
chr11.tRNA207-ProTGG	571	596	1466	755	721	1252	1778	913	1054	1200	3	53	875.423	399.961	578.53	356.717	667.264	1106.73	956.77	1349.3	1044.14	537.728	107.559	76.7639	786.337	552.658	1020.02	1.84566	0.884133	0.0702523	0.482589
ENSMUSG00000065050	13	48	99	43	79	48	97	61	20	34	2	156	19.9308	32.2116	39.0685	20.3163	73.1121	42.4305	52.1972	90.1503	19.813	15.2356	71.7063	225.946	46.1772	27.8818	64.4725	2.31235	1.20936	0.0717718	0.482589	ENSMUST00000083116	snRNA	Gm25704	predicted gene
chr14.tRNA193-ProTGG	598	654	1484	743	686	1271	1844	973	1067	1151	10	46	916.818	438.883	585.633	351.048	634.872	1123.53	992.285	1437.97	1057.02	515.771	358.531	66.6252	810.129	573.095	1047.16	1.82721	0.86964	0.0724584	0.482589
chr1.tRNA1003-GlyTCC	7	27	14	14	7	3	5	3	3	9	0	9	10.732	18.119	5.52484	6.61462	6.47829	2.65191	2.69058	4.43362	2.97194	4.03296	0	13.0354	7.15561	10.2476	4.0636	0.396541	-1.33446	0.0724647	0.482589
chr13.tRNA1002-IleAAT	22	11	23	22	3	8	1	5	5	8	0	3	33.7291	7.38183	9.07652	10.3944	2.77641	7.07176	0.538116	7.38937	4.95324	3.58485	0	4.34512	9.79469	15.1455	4.44391	0.293416	-1.76898	0.0739014	0.482589
mmu_piR_004374	21	60	297	89	96	114	589	126	24	81	0	79	32.1959	40.2645	117.206	42.0501	88.8451	100.773	316.95	186.212	23.7755	36.2966	0	114.422	115.562	57.929	173.195	2.98978	1.58004	0.0752585	0.482589
ENSMUSG00000088595	143	358	535	888	250	119	254	53	91	558	2	1355	219.239	240.245	211.128	419.556	231.367	105.192	136.681	78.3273	90.1489	250.044	71.7063	1962.55	205.217	272.542	137.892	0.505948	-0.982938	0.0760965	0.482589	ENSMUST00000157970	rRNA	Gm24601	predicted gene
mmu_piR_000585	45	66	106	168	47	21	52	14	12	110	0	166	68.9913	44.291	41.8309	79.3755	43.4971	18.5634	27.982	20.6902	11.8878	49.2917	0	240.43	43.1527	58.6222	27.6832	0.47223	-1.08244	0.0769782	0.482589
chr6.tRNA46-ProAGG	524	610	1284	707	630	1155	1642	800	921	1098	1	45	803.365	409.356	506.707	334.039	583.046	1020.98	883.586	1182.3	912.386	492.021	35.8531	65.1769	715.423	513.367	917.479	1.78718	0.837686	0.0773379	0.482589
chr1.tRNA1030-ProCGG	278	340	736	376	387	611	876	463	497	546	1	18	426.213	228.166	290.449	177.65	358.157	540.105	471.389	684.256	492.352	244.666	35.8531	26.0707	397.048	280.619	513.477	1.8298	0.871685	0.0795294	0.489734
chr12.tRNA476-IleAAT	63	33	55	54	9	13	15	3	7	18	1	8	96.5878	22.1455	21.7047	25.5135	8.32923	11.4916	8.07173	4.43362	6.93453	8.06592	35.8531	11.587	24.7847	41.4879	8.08155	0.194793	-2.35999	0.0806403	0.490125
chr17.tRNA82-ProCGG	551	606	1454	700	654	1172	1747	857	1000	1077	5	53	844.76	406.672	573.794	330.731	605.257	1036.01	940.088	1266.54	990.648	482.611	179.266	76.7639	750.482	538.989	961.974	1.78477	0.835742	0.0822834	0.4937
chr3.tRNA92-ProTGG	581	651	1506	717	621	1264	1754	992	1056	1307	6	46	890.754	436.87	594.315	338.763	574.717	1117.34	943.855	1466.05	1046.12	585.676	215.119	66.6252	795.333	565.176	1025.49	1.81446	0.859543	0.0839153	0.494886
chr1.tRNA1001-LeuCAG	49	139	116	357	56	56	94	28	17	130	2	15	75.1238	93.2795	45.7772	168.673	51.8263	49.5023	50.5829	41.3805	16.841	58.2539	71.7063	21.7256	72.0182	95.7134	48.323	0.504872	-0.986011	0.0845959	0.494886
chr1.tRNA698-LeuCAG	109	260	304	722	106	113	215	69	28	275	4	40	167.112	174.48	119.968	341.126	98.0998	99.8886	115.695	101.973	27.7381	123.229	143.413	57.935	152.293	200.671	103.914	0.517832	-0.949443	0.0875632	0.505921
chr13.tRNA964-LeuCAG	59	147	159	365	48	67	115	32	19	135	2	25	90.4552	98.6481	62.7464	172.453	44.4225	59.226	61.8833	47.292	18.8223	60.4944	71.7063	36.2094	79.6408	106.076	53.2059	0.501585	-0.995433	0.0897585	0.505934
chr13.tRNA969-ProAGG	304	333	696	314	292	584	856	456	448	561	2	19	466.074	223.468	274.663	148.357	270.237	516.238	460.627	673.911	443.81	251.388	71.7063	27.5191	379.197	278.141	480.253	1.72666	0.787981	0.0900739	0.505934
chr11.tRNA396-ProCGG	604	593	1500	757	716	1211	1733	894	963	1166	6	39	926.016	397.948	591.947	357.662	662.636	1070.49	932.554	1321.22	953.994	522.492	215.119	56.4866	782.559	568.393	996.724	1.75358	0.810305	0.0908087	0.505934
chr17.tRNA995-ProTGG	297	372	794	402	351	664	965	464	540	568	2	35	455.342	249.64	313.337	189.934	324.84	586.956	519.282	685.734	534.95	254.525	71.7063	50.6931	415.633	302.063	529.203	1.75196	0.808969	0.092611	0.508141
chr4.tRNA62-IleAAT	58	22	59	35	7	10	9	3	6	18	0	1	88.9221	14.7637	23.2833	16.5366	6.47829	8.8397	4.84304	4.43362	5.94389	8.06592	0	1.44837	21.0125	35.8764	6.14866	0.171385	-2.54469	0.0935714	0.508141
chr7.tRNA88-SeCTCA	244	572	521	611	324	122	213	81	103	381	1	72	374.086	383.855	205.603	288.681	299.852	107.844	114.619	119.708	102.037	170.729	35.8531	104.283	236.781	313.056	160.506	0.512706	-0.963797	0.0958335	0.508141
chr1.tRNA705-LeuCAG	127	233	279	677	113	91	227	52	39	266	1	42	194.709	156.361	110.102	319.864	104.578	80.4412	122.152	76.8495	38.6353	119.196	35.8531	60.8317	145.632	195.259	96.0053	0.491682	-1.0242	0.0960422	0.508141
chr8.tRNA1013-LeuCAG	71	138	137	358	69	53	109	27	28	144	0	172	108.853	92.6084	54.0645	169.145	63.8574	46.8504	58.6546	39.9026	27.7381	64.5274	0	249.12	79.242	106.168	52.3163	0.49277	-1.02102	0.0972082	0.508141
chr13.tRNA100-IleAAT	70	34	62	57	12	21	8	6	5	22	0	7	107.32	22.8166	24.4671	26.931	11.1056	18.5634	4.30492	8.86725	4.95324	9.85835	0	10.1386	28.047	45.3836	10.7103	0.235995	-2.08317	0.098098	0.508141
chr7.tRNA979-ProAGG	269	308	719	379	342	527	860	448	454	599	4	16	412.415	206.691	283.74	179.067	316.511	465.852	462.779	662.088	449.754	268.416	143.413	23.174	373.643	270.478	476.807	1.76283	0.817894	0.0988051	0.508141
chr14.tRNA711-ProAGG	279	329	711	323	292	585	825	430	446	574	3	30	427.746	220.784	280.583	152.609	270.237	517.122	443.945	635.486	441.829	257.213	107.559	43.4512	368.564	270.43	466.698	1.72576	0.787231	0.10039	0.510678
chr1.tRNA701-LeuCAG	121	276	291	682	114	133	198	67	33	243	2	47	185.51	185.217	114.838	322.227	105.504	117.568	106.547	99.0176	32.6914	108.89	71.7063	68.0736	154.553	201.948	107.159	0.530627	-0.914229	0.102958	0.513224
ENSMUSG00000095260	9	15	31	17	30	23	29	36	11	8	0	87	13.7983	10.0661	12.2336	8.03204	27.7641	20.3313	15.6054	53.2035	10.8971	3.58485	0	126.009	20.1293	11.0325	29.2261	2.64909	1.4055	0.104858	0.513224	ENSMUST00000177643	snRNA	Gm25890	predicted gene
chr7.tRNA863-LeuTAG	163	369	337	689	189	125	215	61	79	308	2	79	249.902	247.627	132.991	325.534	174.914	110.496	115.695	90.1503	78.2612	138.017	71.7063	114.422	180.914	239.013	122.814	0.513837	-0.960618	0.105021	0.513224
ENSMUSG00000089542	7	12	16	15	13	12	28	19	17	31	0	234	10.732	8.0529	6.3141	7.0871	12.0311	10.6076	15.0672	28.0796	16.841	13.8913	0	338.92	12.2465	8.04652	16.4464	2.04391	1.03133	0.106026	0.513224	ENSMUST00000158917	snoRNA	Gm25835	predicted gene
ENSMUSG00000065782	17	23	25	15	23	31	37	20	27	112	6	979	26.0634	15.4347	9.86578	7.0871	21.2858	27.4031	19.9103	29.5575	26.7475	50.188	215.119	1417.96	19.576	14.6127	24.5392	1.6793	0.747858	0.106373	0.513224	ENSMUST00000083848	snoRNA	Gm22680	predicted gene
chr5.tRNA110-AlaAGC	65	153	221	490	85	65	129	69	53	186	1	10	99.6541	102.675	87.2135	231.512	78.6649	57.458	69.4169	101.973	52.5043	83.3479	35.8531	14.4837	103.571	130.263	76.8783	0.590175	-0.760784	0.107583	0.513762
chr1.tRNA703-LeuCAG	113	258	272	696	118	105	223	58	48	278	1	48	173.245	173.137	107.34	328.841	109.205	92.8168	120	85.7167	47.5511	124.574	35.8531	69.522	148.788	195.641	101.935	0.52103	-0.940562	0.111109	0.517947
ENSMUSG00000094812	28	33	91	34	61	44	84	56	24	28	1	186	42.9279	22.1455	35.9115	16.0641	56.4536	38.8947	45.2017	82.761	23.7755	12.547	35.8531	269.398	42.545	29.2622	55.8277	1.90784	0.931942	0.11162	0.517947	ENSMUST00000178300	snRNA	Gm22614	predicted gene
chr13.tRNA104-ThrAGT	3	10	2	19	7	33	11	15	20	15	0	3	4.59942	6.71075	0.789263	8.97699	6.47829	29.171	5.91927	22.1681	19.813	6.7216	0	4.34512	10.6016	5.26911	15.9342	3.02407	1.59649	0.111779	0.517947
ENSMUSG00000064702	6	10	24	13	10	11	36	16	8	30	0	90	9.19884	6.71075	9.47115	6.14215	9.2547	9.72367	19.3722	23.646	7.92518	13.4432	0	130.354	11.6899	7.88072	15.4991	1.96671	0.975787	0.118415	0.540004	ENSMUST00000082768	snRNA	Gm24950	predicted gene
chrX.tRNA321-ArgCCT	13	62	77	116	47	16	27	8	14	45	0	108	19.9308	41.6067	30.3866	54.8069	43.4971	14.1435	14.5291	11.823	13.8691	20.1648	0	156.424	28.8405	36.6827	20.9982	0.572427	-0.804838	0.118847	0.540004
ENSMUSG00000096391	4	15	25	8	17	14	23	18	6	8	0	64	6.13256	10.0661	9.86578	3.77979	15.733	12.3756	12.3767	26.6017	5.94389	3.58485	0	92.696	12.1164	7.46106	16.7717	2.2479	1.16858	0.123772	0.554691	ENSMUST00000083241	snRNA	Gm23686	predicted gene
chr13.tRNA86-SerAGA	695	1125	2505	3362	1852	1068	4434	2031	781	2756	12	104	1065.53	754.96	988.552	1588.45	1713.97	944.08	2386	3001.56	773.696	1234.98	430.238	150.631	1555.39	1099.37	2011.4	1.82959	0.87152	0.12445	0.554691
ENSMUSG00000065944	7	11	19	12	8	11	33	15	11	24	0	109	10.732	7.38183	7.498	5.66968	7.40376	9.72367	17.7578	22.1681	10.8971	10.7546	0	157.873	11.0419	7.82037	14.2633	1.82387	0.867003	0.130485	0.573524	ENSMUST00000084010	snRNA	Rnu2-10	U2 small nuclear RNA 10 [Source:MGI Symbol;Acc:MGI:97976]
chr13.tRNA88-SerAGA	603	1035	2563	3420	1843	1065	4317	1933	806	2575	8	80	924.483	694.563	1011.44	1615.86	1705.64	941.428	2323.05	2856.73	798.462	1153.87	286.825	115.87	1509.15	1061.59	1956.71	1.8432	0.882209	0.131126	0.573524
mmu_piR_038312	47	101	141	231	79	39	65	19	18	135	2	124	72.0576	67.7786	55.643	109.141	73.1121	34.4748	34.9775	28.0796	17.8317	60.4944	71.7063	179.598	59.4081	76.1551	42.661	0.560186	-0.836023	0.135306	0.586327
ENSMUSG00000065767	4	12	17	19	15	15	23	17	8	28	0	84	6.13256	8.0529	6.70873	8.97699	13.882	13.2595	12.3767	25.1239	7.92518	12.547	0	121.663	11.8142	7.4678	16.1605	2.16403	1.11372	0.138555	0.593975	ENSMUST00000083833	snRNA	Gm23849	predicted gene
chr13.tRNA990-SerAGA	285	487	1148	1511	805	457	1956	871	378	1233	5	25	436.945	326.814	453.037	713.907	745.003	403.974	1052.55	1287.23	374.465	552.516	179.266	36.2094	677.433	482.676	872.19	1.80699	0.853589	0.141145	0.593975
ENSMUSG00000064500	6	20	12	11	12	20	27	6	9	32	0	114	9.19884	13.4215	4.73558	5.1972	11.1056	17.6794	14.5291	8.86725	8.91583	14.3394	0	165.115	10.5918	8.13828	13.0453	1.60296	0.68074	0.141667	0.593975	ENSMUST00000082566	snoRNA	Gm25296	predicted gene
chr11.tRNA1824-GlyTCC	9	29	26	20	17	3	8	2	4	21	0	11	13.7983	19.4612	10.2604	9.44946	15.733	2.65191	4.30492	2.95575	3.96259	9.41024	0	15.9321	9.82686	13.2423	6.41139	0.484159	-1.04645	0.142148	0.593975
chr13.tRNA992-SerAGA	288	490	1114	1527	803	517	1861	868	320	1204	2	32	441.544	328.827	439.619	721.466	743.152	457.012	1001.43	1282.8	317.007	539.521	71.7063	46.348	676.981	482.864	871.098	1.80402	0.851218	0.144259	0.595087
chr11.tRNA394-SerAGA	617	1060	2558	3493	1802	1068	4332	1995	813	2599	11	97	945.947	711.34	1009.47	1650.35	1667.7	944.08	2331.12	2948.36	805.397	1164.63	394.384	140.492	1526.04	1079.28	1972.81	1.8279	0.870191	0.146146	0.595087
chr13.tRNA962-SerAGA	276	515	1177	1522	808	450	1981	872	338	1218	4	34	423.147	345.604	464.481	719.104	747.779	397.786	1066.01	1288.71	334.839	545.794	143.413	49.2447	681.577	488.084	875.07	1.79287	0.842269	0.150666	0.595087
ENSMUSG00000093956	4	6	16	7	7	7	20	13	8	9	0	28	6.13256	4.02645	6.3141	3.30731	6.47829	6.18779	10.7623	19.2124	7.92518	4.03296	0	40.5545	7.80265	4.94511	10.6602	2.1557	1.10816	0.153081	0.595087	ENSMUST00000177868	snRNA	Gm24497	predicted gene
ENSMUSG00000094655	2	7	15	13	13	10	21	5	2	10	0	39	3.06628	4.69753	5.91947	6.14215	12.0311	8.8397	11.3004	7.38937	1.9813	4.48107	0	56.4866	7.42325	4.95636	9.89015	1.99545	0.996712	0.155011	0.595087	ENSMUST00000178786	snRNA	Gm25360	predicted gene
chr16.tRNA829-LeuAAG	14	14	32	17	18	12	48	27	12	18	0	2	21.464	9.39505	12.6282	8.03204	16.6585	10.6076	25.8295	39.9026	11.8878	8.06592	0	2.89675	18.0647	12.8798	23.2496	1.80512	0.852092	0.156413	0.595087
chr17.tRNA81-LysCTT	11892	15532	12101	33647	6407	13812	8500	1455	16272	40631	181	1312	18232.1	10423.1	4775.43	15897.3	5929.48	12209.4	4573.98	2150.31	16119.8	18207	6489.42	1900.27	9273.89	12332	6215.79	0.504038	-0.988396	0.158371	0.595087
chr12.tRNA892-GluCTC	53	393	228	269	125	113	82	26	49	306	0	10	81.2564	263.733	89.976	127.095	115.684	99.8886	44.1255	38.4247	48.5417	137.121	0	14.4837	107.523	140.515	74.5306	0.53041	-0.914819	0.158998	0.595087
ENSMUSG00000064856	0	8	18	9	7	10	19	11	11	12	0	57	0	5.3686	7.10336	4.25226	6.47829	8.8397	10.2242	16.2566	10.8971	5.37728	0	82.5574	7.31538	4.18106	10.4497	2.4993	1.32152	0.159536	0.595087	ENSMUST00000082922	snRNA	Gm23444	predicted gene
chr3.tRNA29-AlaAGC	46	157	252	465	103	67	134	65	42	203	0	9	70.5244	105.359	99.4471	219.7	95.3234	59.226	72.1075	96.0618	41.6072	90.9657	0	13.0354	102.219	123.758	80.6797	0.651917	-0.61724	0.159608	0.595087
chr3.tRNA27-TyrGTA	31	31	92	74	21	21	29	21	9	26	0	73	47.5273	20.8033	36.3061	34.963	19.4349	18.5634	15.6054	31.0354	8.91583	11.6508	0	105.731	28.0298	34.8999	21.1597	0.606297	-0.721903	0.162025	0.595087
chr17.tRNA83-LysCTT	11730	15504	11914	34320	6427	13759	8764	1433	16285	40745	173	1248	17983.7	10404.4	4701.64	16215.3	5947.99	12162.5	4716.05	2117.79	16132.7	18258.1	6202.59	1807.57	9281.17	12326.2	6236.09	0.50592	-0.98302	0.16244	0.595087
ENSMUSG00000064923	8	14	45	23	29	22	37	24	15	16	0	86	12.2651	9.39505	17.7584	10.8669	26.8386	19.4473	19.9103	35.469	14.8597	7.16971	0	124.56	18.9938	12.5714	25.4163	2.02176	1.01561	0.162447	0.595087	ENSMUST00000082989	snRNA	Gm22042	predicted gene
chr3.tRNA292-LysCTT	11690	15486	11977	33770	6125	13932	8821	1504	15969	40650	190	1267	17922.4	10392.3	4726.5	15955.4	5668.5	12315.5	4746.72	2222.72	15819.7	18215.5	6812.09	1835.09	9243.75	12249.1	6238.35	0.509289	-0.973445	0.166891	0.595087
mmu_piR_008475	11	69	44	85	101	38	69	40	46	127	3	3	16.8645	46.3042	17.3638	40.1602	93.4724	33.5908	37.13	59.115	45.5698	56.9096	107.559	4.34512	43.0001	30.1732	55.8271	1.85022	0.887698	0.168378	0.595087
chr13.tRNA69-AlaAGC	138	142	171	252	59	118	85	37	85	157	1	13	211.573	95.2927	67.482	119.063	54.6027	104.308	45.7398	54.6814	84.205	70.3528	35.8531	18.8289	94.0929	123.353	64.8331	0.525591	-0.927988	0.168509	0.595087
chr6.tRNA107-ArgCCT	45	178	165	262	79	80	79	28	68	171	0	88	68.9913	119.451	65.1142	123.788	73.1121	70.7176	42.5111	41.3805	67.364	76.6263	0	127.457	75.6333	94.3362	56.9303	0.603483	-0.728614	0.171053	0.595087
chr13.tRNA96-AlaAGC	47	180	257	450	95	97	125	65	44	213	2	10	72.0576	120.794	101.42	212.613	87.9196	85.7451	67.2645	96.0618	43.5885	95.4467	71.7063	14.4837	105.484	126.721	84.2477	0.664828	-0.588947	0.172967	0.595087
chr17.tRNA999-LysCTT	5131	6589	5137	14346	2623	5968	3867	646	6745	17858	75	534	7866.54	4421.71	2027.22	6778.1	2427.51	5275.53	2080.89	954.707	6681.92	8002.29	2688.98	773.432	3979.03	5273.39	2684.66	0.509095	-0.973993	0.17564	0.595087
chr11.tRNA2023-LysCTT	5115	6474	5071	14185	2656	5885	3793	626	6964	17755	91	532	7842.01	4344.54	2001.18	6702.03	2458.05	5202.16	2041.07	925.149	6898.87	7956.14	3262.63	770.535	3939.52	5222.44	2656.61	0.508691	-0.975139	0.17819	0.595087
ENSMUSG00000064899	7	16	19	6	7	20	20	18	17	24	1	404	10.732	10.7372	7.498	2.83484	6.47829	17.6794	10.7623	26.6017	16.841	10.7546	35.8531	585.143	11.6655	7.9505	15.3804	1.93452	0.951978	0.178225	0.595087	ENSMUST00000082965	snoRNA	Snord118	small nucleolar RNA
ENSMUSG00000064780	4	13	10	9	11	5	23	8	7	15	0	124	6.13256	8.72398	3.94631	4.25226	10.1802	4.41985	12.3767	11.823	6.93453	6.7216	0	179.598	7.73185	5.76378	9.69992	1.68291	0.750958	0.181349	0.595087	ENSMUST00000082846	snoRNA	Snord95	small nucleolar RNA
chr11.tRNA399-ThrAGT	2	8	5	12	4	56	15	7	23	8	2	0	3.06628	5.3686	1.97316	5.66968	3.70188	49.5023	8.07173	10.3451	22.7849	3.58485	71.7063	0	10.9623	4.01943	17.9053	4.45468	2.15532	0.181579	0.595087
ENSMUSG00000077734	27	35	73	36	39	36	89	38	39	150	0	411	41.3948	23.4876	28.8081	17.009	36.0933	31.8229	47.8923	56.1592	38.6353	67.216	0	595.282	35.3334	27.6749	42.9919	1.55346	0.635489	0.183709	0.595087	ENSMUST00000104546	snoRNA	Snord83b	small nucleolar RNA
ENSMUSG00000065236	6	18	30	17	6	5	12	3	2	8	1	53	9.19884	12.0794	11.8389	8.03204	5.55282	4.41985	6.45739	4.43362	1.9813	3.58485	35.8531	76.7639	7.75161	10.2873	5.21592	0.507025	-0.97987	0.183732	0.595087	ENSMUST00000083302	rRNA	n-R5s197	nuclear encoded rRNA 5S 197 [Source:MGI Symbol;Acc:MGI:4422062]
chr13.tRNA968-IleAAT	37	10	31	18	3	7	6	2	1	11	0	11	56.7262	6.71075	12.2336	8.50452	2.77641	6.18779	3.22869	2.95575	0.990648	4.92917	0	15.9321	12.4155	21.0438	3.78716	0.179966	-2.4742	0.184457	0.595087
chr13.tRNA103-LysCTT	11994	15294	11967	33705	6252	14198	8787	1433	16250	40673	192	1300	18388.5	10263.4	4722.55	15924.7	5786.04	12550.6	4728.42	2117.79	16098	18225.8	6883.8	1882.89	9310.25	12324.8	6295.71	0.510817	-0.969121	0.184506	0.595087
chrX.tRNA935-ProTGG	206	256	458	199	183	254	560	305	187	271	1	8	315.827	171.795	180.741	94.0222	169.361	224.528	301.345	450.752	185.251	121.437	35.8531	11.587	238.546	190.596	286.496	1.50316	0.587997	0.185712	0.595087
chr3.tRNA748-LysCTT	5004	6360	5121	14425	2623	6041	3735	622	7042	17780	76	536	7671.83	4268.04	2020.91	6815.43	2427.51	5340.06	2009.86	919.238	6976.14	7967.34	2724.84	776.329	3934.11	5194.05	2674.17	0.514852	-0.957771	0.186062	0.595087
mmu_piR_000639	91	261	367	539	331	628	315	131	303	644	1	106	139.516	175.151	144.83	254.663	306.33	555.133	169.506	193.602	300.166	288.581	35.8531	153.528	242.341	178.54	306.143	1.7147	0.777959	0.187905	0.595087
chr2.tRNA1747-GlyGCC	7560	27465	27347	30438	13639	41495	37808	9680	95279	61495	572	3085	11590.5	18431.1	10792	14381.1	12622.5	36680.3	20345.1	14305.8	94387.9	27556.3	20508	4468.24	17393.6	13798.7	20988.4	1.52105	0.605063	0.188029	0.595087
chr5.tRNA109-TyrGTA	7	37	47	68	22	14	17	10	13	37	1	156	10.732	24.8298	18.5477	32.1282	20.3603	12.3756	9.14797	14.7787	12.8784	16.5799	35.8531	225.946	17.8625	21.5594	14.1657	0.657052	-0.60592	0.188113	0.595087
ENSMUSG00000065922	261	470	696	952	314	150	387	169	111	498	7	2105	400.149	315.405	274.663	449.794	290.597	132.595	208.251	249.761	109.962	223.157	250.972	3048.83	290.152	360.003	220.301	0.611942	-0.708533	0.189199	0.595087	ENSMUST00000083988	rRNA	n-R5-8s1	nuclear encoded rRNA 5.8S 1 [Source:MGI Symbol;Acc:MGI:4421735]
ENSMUSG00000064647	0	0	0	1	3	1	1	0	3	14	0	202	0	0	0	0.472473	2.77641	0.88397	0.538116	0	2.97194	6.27349	0	292.572	0.583871	0.118118	1.04962	8.88621	3.15157	0.189451	0.595087	ENSMUST00000082713	snoRNA	Gm23301	predicted gene
chr13.tRNA985-ArgACG	7	16	32	27	17	14	46	21	9	22	0	29	10.732	10.7372	12.6282	12.7568	15.733	12.3756	24.7533	31.0354	8.91583	9.85835	0	42.0029	16.3439	11.7135	20.9743	1.7906	0.840446	0.192457	0.595087
chr13.tRNA110-GlyGCC	18109	64599	64745	71938	32003	98662	88091	22606	229599	143288	1348	7126	27763.6	43350.8	25550.4	33988.8	29617.8	87214.2	47403.1	33408.8	227452	64208.3	48330	10321.1	41037.2	32663.4	49411	1.51273	0.597157	0.192913	0.595087
chr8.tRNA891-GlyGCC	7459	27468	27289	30194	13565	41102	37407	9516	95437	61455	574	3055	11435.7	18433.1	10769.1	14265.9	12554	36332.9	20129.3	14063.5	94544.4	27538.4	20579.7	4424.79	17247.9	13725.9	20769.9	1.51319	0.597591	0.193158	0.595087
chr3.tRNA282-GlyCCC	18389	64668	64871	72105	31871	98855	88767	22408	228148	142849	1393	7020	28192.9	43397.1	25600.1	34067.7	29495.6	87384.8	47766.9	33116.2	226014	64011.6	49943.4	10167.6	41127.7	32814.5	49440.9	1.50668	0.591374	0.193407	0.595087
chr1.tRNA699-GlyGCC	18343	64458	64924	71742	31801	98471	87902	22337	228476	142970	1386	7151	28122.4	43256.2	25621	33896.2	29430.9	87045.4	47301.4	33011.3	226339	64065.8	49692.4	10357.3	40960.6	32723.9	49197.2	1.5034	0.588231	0.196553	0.595087
chr1.tRNA1400-GlyGCC	7730	27714	27291	30688	13542	41539	37743	9474	95566	62100	537	3095	11851.2	18598.2	10769.9	14499.3	12532.7	36719.2	20310.1	14001.4	94672.2	27827.4	19253.1	4482.72	17410.2	13929.6	20890.9	1.49974	0.584715	0.19699	0.595087
chr8.tRNA562-GlyGCC	18361	64561	65306	72213	32142	98364	88309	22573	228557	143883	1382	7119	28150	43325.3	25771.8	34118.7	29746.4	86950.8	47520.5	33360.1	226419	64474.9	49549	10311	41117.9	32841.4	49394.4	1.50403	0.588831	0.197315	0.595087
chr11.tRNA1819-GlyGCC	7553	27370	27263	30488	13361	41037	37453	9565	95506	60525	536	2987	11579.8	18367.3	10758.8	14404.8	12365.2	36275.5	20154	14135.9	94612.8	27121.7	19217.3	4326.3	17255.2	13777.7	20732.6	1.5048	0.589571	0.197542	0.595087
chr13.tRNA77-GlyGCC	18448	64990	64669	72143	31864	98491	88195	22462	229242	143396	1409	7114	28283.4	43613.2	25520.4	34085.6	29489.2	87063.1	47459.1	33196	227098	64256.7	50517.1	10303.7	41088.7	32875.6	49301.8	1.49965	0.584622	0.198081	0.595087
chr8.tRNA892-GlyGCC	7658	27773	27401	30438	13498	41395	37508	9470	95407	61953	572	3015	11740.8	18637.8	10813.3	14381.1	12492	36591.9	20183.6	13995.5	94514.7	27761.6	20508	4366.85	17354.5	13893.2	20815.8	1.49826	0.583292	0.199456	0.595087
chr16.tRNA76-LysCTT	8	9	20	30	4	12	7	2	7	26	0	1	12.2651	6.03968	7.89263	14.1742	3.70188	10.6076	3.76681	2.95575	6.93453	11.6508	0	1.44837	7.67546	10.0929	5.25802	0.520962	-0.94075	0.200093	0.595087
chr13.tRNA978-AlaAGC	30	81	135	263	47	40	85	41	27	98	0	4	45.9942	54.3571	53.2752	124.26	43.4971	35.3588	45.7398	60.5929	26.7475	43.9145	0	5.7935	57.8844	69.4717	46.2971	0.666417	-0.585503	0.200906	0.595087
chr3.tRNA878-GlyGCC	7641	27512	27381	30524	13458	41340	36993	9486	95710	61511	609	3033	11714.7	18462.6	10805.4	14421.8	12455	36543.3	19906.5	14019.1	94814.9	27563.5	21834.6	4392.92	17291.1	13851.1	20731	1.4967	0.581785	0.203131	0.597896
chr10.tRNA90-GluCTC	51448	88633	99894	94139	103336	119362	99069	51643	177088	194687	850	10908	78877	59479.4	39421.3	44478.1	95634.3	105512	53310.6	76321.9	175432	87240.6	30475.2	15798.9	69129.4	55564	82694.8	1.48828	0.573647	0.20932	0.603024
chr1.tRNA1006-GlyTCC	5	36	18	15	5	5	13	1	4	9	0	12	7.6657	24.1587	7.10336	7.0871	4.62735	4.41985	6.9955	1.47787	3.96259	4.03296	0	17.3805	7.94193	11.5037	4.38014	0.380759	-1.39305	0.209641	0.603024
chr13.tRNA66-AlaAGC	158	127	211	252	62	119	104	50	76	183	1	17	242.236	85.2266	83.2672	119.063	57.3791	105.192	55.964	73.8937	75.2892	82.0035	35.8531	24.6224	102.778	132.448	73.1073	0.551969	-0.857341	0.209875	0.603024
chr14.tRNA192-TyrGTA	22	51	85	55	19	21	33	17	9	23	0	70	33.7291	34.2248	33.5437	25.986	17.5839	18.5634	17.7578	25.1239	8.91583	10.3065	0	101.386	25.8141	31.8709	19.7572	0.619915	-0.689858	0.210034	0.603024
chr13.tRNA92-IleAAT	59	25	42	44	14	13	12	8	6	12	1	14	90.4552	16.7769	16.5745	20.7888	12.9566	11.4916	6.45739	11.823	5.94389	5.37728	35.8531	20.2772	23.4155	36.1489	10.6821	0.295504	-1.75875	0.211323	0.603024
chr7.tRNA443-ProTGG	1221	946	3480	1622	1042	2671	2968	1387	1708	1854	6	62	1871.96	634.837	1373.32	766.351	964.339	2361.08	1597.13	2049.81	1692.03	830.79	215.119	89.7992	1452.35	1161.62	1743.09	1.50057	0.585512	0.212605	0.603024
chr1.tRNA709-GluCTC	50967	88684	100004	95272	102801	118755	98746	51138	176388	195215	882	10724	78139.5	59513.6	39464.7	45013.5	95139.2	104976	53136.8	75575.5	174738	87477.2	31622.5	15532.4	68869.8	55532.8	82206.8	1.48033	0.565917	0.216501	0.603974
chr3.tRNA303-GluCTC	52073	90928	101544	95671	103955	120637	100240	52455	180923	199519	922	10956	79835.2	61019.5	40072.4	45202	96207.2	106639	53940.7	77521.9	179231	89405.8	33056.6	15868.4	70054.8	56532.3	83577.3	1.4784	0.564036	0.217097	0.603974
chr4.tRNA622-AlaCGC	857	5219	3470	2904	4164	3593	3431	2583	2818	7248	32	404	1313.9	3502.34	1369.37	1372.06	3853.66	3176.1	1846.27	3817.35	2791.65	3247.88	1147.3	585.143	2531.38	1889.42	3173.35	1.67954	0.748062	0.219907	0.603974
ENSMUSG00000064344	1	1	8	0	1	0	0	0	2	7	0	125	1.53314	0.671075	3.15705	0	0.92547	0	0	0	1.9813	3.13675	0	181.047	0.785842	1.34032	0.231367	0.172621	-2.53432	0.220664	0.603974	ENSMUST00000082395	Mt_tRNA	mt-Tm	mitochondrially encoded tRNA methionine [Source:MGI Symbol;Acc:MGI:102480]
mmu_piR_000219	425	1588	1914	1401	2240	883	1901	760	453	1923	11	884	651.584	1065.67	755.324	661.935	2073.05	780.545	1022.96	1123.18	448.763	861.709	394.384	1280.36	1016.78	783.628	1249.93	1.59506	0.673612	0.221959	0.603974
chr13.tRNA1013-GluCTC	13805	25675	28324	26439	28592	32978	27978	14269	48057	55292	267	3022	21165	17229.9	11177.5	12491.7	26461	29151.6	15055.4	21087.8	47607.6	24776.7	9572.78	4376.99	19227.5	15516	22938.9	1.4784	0.56404	0.222293	0.603974
ENSMUSG00000064772	4	3	15	8	8	8	16	6	6	12	0	52	6.13256	2.01323	5.91947	3.77979	7.40376	7.07176	8.60985	8.86725	5.94389	5.37728	0	75.3155	6.22471	4.46126	7.98815	1.79056	0.840411	0.222935	0.603974	ENSMUST00000082838	snRNA	Gm25202	predicted gene
chr3.tRNA745-GluCTC	13817	25661	28205	26661	28742	32889	27927	14275	48461	54836	256	3059	21183.4	17220.5	11130.6	12596.6	26599.8	29072.9	15028	21096.7	48007.8	24572.4	9178.4	4430.58	19241	15532.8	22949.3	1.47748	0.563138	0.223264	0.603974
chr1.tRNA1007-GluCTC	13896	25530	28559	26757	28653	32970	27845	14497	48436	55290	229	3133	21304.5	17132.6	11270.3	12642	26517.5	29144.5	14983.8	21424.7	47983	24775.8	8210.37	4537.76	19302.5	15587.3	23017.6	1.47669	0.562366	0.226703	0.606655
chr13.tRNA93-ValAAC	499	2499	2725	3377	1355	625	1424	605	532	1608	17	201	765.037	1677.02	1075.37	1595.54	1254.01	552.481	766.277	894.114	527.025	720.556	609.503	291.123	1072.48	1278.24	866.721	0.678057	-0.560521	0.226848	0.606655
chr1.tRNA1004-GluCTC	13835	25674	28349	26692	28545	32728	27819	14440	48136	55372	235	3155	21211	17229.2	11187.4	12611.3	26417.5	28930.6	14969.8	21340.5	47685.8	24812.6	8425.48	4569.62	19237.2	15559.7	22914.6	1.47269	0.558453	0.228922	0.608575
ENSMUSG00000088970	4	4	16	21	5	6	39	16	8	1	1	1	6.13256	2.6843	6.3141	9.92194	4.62735	5.30382	20.9865	23.646	7.92518	0.448107	35.8531	1.44837	9.95207	6.26322	13.6409	2.17794	1.12296	0.230166	0.608575	ENSMUST00000158345	snRNA	Gm23763	predicted gene
chr13.tRNA94-AlaAGC	53	192	201	449	99	88	135	72	60	181	1	10	81.2564	128.846	79.3209	212.14	91.6215	77.7893	72.6456	106.407	59.4389	81.1073	35.8531	14.4837	106.253	125.391	87.1158	0.694753	-0.525427	0.236609	0.621741
chr1.tRNA1010-GluCTC	13934	26003	28180	27041	29067	32441	27708	14080	48065	55353	256	2992	21362.8	17450	11120.7	12776.1	26900.6	28676.9	14910.1	20808.5	47615.5	24804.1	9178.4	4333.54	19250.7	15677.4	22824	1.45585	0.541866	0.237803	0.621741
chr11.tRNA1912-GluCTC	13851	25843	28318	27095	28575	32551	27615	14126	48779	55454	221	3066	21235.5	17342.6	11175.2	12801.7	26445.3	28774.1	14860.1	20876.5	48322.8	24849.3	7923.54	4440.72	19188.9	15638.7	22739	1.45402	0.540043	0.241635	0.628251
chr5.tRNA1628-LysCTT	15	15	41	76	5	24	28	2	14	48	1	2	22.9971	10.0661	16.1799	35.908	4.62735	21.2153	15.0672	2.95575	13.8691	21.5091	35.8531	2.89675	16.1271	21.2878	10.9664	0.51515	-0.956934	0.24379	0.630351
ENSMUSG00000064364	2	4	3	7	5	6	7	4	6	16	2	386	3.06628	2.6843	1.18389	3.30731	4.62735	5.30382	3.76681	5.9115	5.94389	7.16971	71.7063	559.073	3.73141	2.56045	4.90237	1.91465	0.937083	0.2465	0.631421	ENSMUST00000082415	Mt_tRNA	mt-Th	mitochondrially encoded tRNA histidine [Source:MGI Symbol;Acc:MGI:102485]
chr13.tRNA71-AlaAGC	33	28	46	50	7	27	22	14	31	29	1	3	50.5936	18.7901	18.153	23.6237	6.47829	23.8672	11.8385	20.6902	30.7101	12.9951	35.8531	4.34512	21.7543	27.7901	15.7186	0.565617	-0.822102	0.246902	0.631421
chr3.tRNA792-MetCAT	331	205	625	646	78	293	352	107	228	330	2	101	507.469	137.57	246.645	305.218	72.1866	259.003	189.417	158.133	225.868	147.875	71.7063	146.286	234.455	299.225	169.685	0.56708	-0.818376	0.248991	0.633304
chr13.tRNA1001-IleAAT	27	7	19	26	3	8	5	7	7	5	1	6	41.3948	4.69753	7.498	12.2843	2.77641	7.07176	2.69058	10.3451	6.93453	2.24053	35.8531	8.69025	11.0948	16.4686	5.72097	0.347385	-1.52539	0.251074	0.63515
chr13.tRNA67-AlaAGC	134	139	222	240	64	133	93	51	96	174	0	10	205.441	93.2795	87.6082	113.394	59.2301	117.568	50.0448	75.3716	95.1022	77.9706	0	14.4837	100.242	124.93	75.5536	0.604765	-0.725553	0.252769	0.635999
ENSMUSG00000096473	2	9	9	6	11	9	11	1	5	41	0	215	3.06628	6.03968	3.55168	2.83484	10.1802	7.95573	5.91927	1.47787	4.95324	18.3724	0	311.401	5.12819	3.87312	6.38326	1.64809	0.720797	0.255683	0.639892	ENSMUST00000178417	snoRNA	Gm24463	predicted gene
chr13.tRNA977-ValAAC	188	1003	1121	1413	559	248	631	244	237	700	7	90	288.23	673.088	442.382	667.605	517.337	219.224	339.551	360.601	234.783	313.675	250.972	130.354	438.502	517.826	359.179	0.693628	-0.527767	0.259541	0.64527
ENSMUSG00000089083	6	9	33	16	7	9	47	16	10	9	0	11	9.19884	6.03968	13.0228	7.55957	6.47829	7.95573	25.2914	23.646	9.90648	4.03296	0	15.9321	12.399	8.95523	15.8429	1.76912	0.82303	0.26059	0.64527	ENSMUST00000158458	snRNA	Rnu7	U7 small nuclear RNA [Source:MGI Symbol;Acc:MGI:97992]
chr13.tRNA97-ValCAC	447	2501	2712	3289	1414	637	1413	620	497	1677	9	229	685.313	1678.36	1070.24	1553.96	1308.61	563.089	760.357	916.282	492.352	751.475	322.678	331.678	1067.03	1246.97	887.086	0.711393	-0.491281	0.266528	0.656499
chr3.tRNA286-GluTTC	433	822	1201	1108	1073	993	1139	534	1347	1678	8	106	663.849	551.624	473.952	523.5	993.029	877.782	612.914	789.185	1334.4	751.923	286.825	153.528	685.729	553.231	818.227	1.479	0.564619	0.268808	0.658651
chr11.tRNA372-ProTGG	16	15	85	37	20	39	71	42	15	20	0	5	24.5302	10.0661	33.5437	17.4815	18.5094	34.4748	38.2062	62.0707	14.8597	8.96213	0	7.24187	29.8603	21.4054	38.3153	1.78998	0.839946	0.270793	0.660057
chr13.tRNA995-MetCAT	322	176	459	628	56	259	317	73	209	288	3	21	493.671	118.109	181.136	296.713	51.8263	228.948	170.583	107.885	207.045	129.055	107.559	30.4159	206.109	272.407	139.81	0.513241	-0.962293	0.274148	0.664772
chr16.tRNA315-IleAAT	69	19	40	29	8	12	9	8	6	6	0	1	105.787	12.7504	15.7853	13.7017	7.40376	10.6076	4.84304	11.823	5.94389	2.68864	0	1.44837	22.8377	37.006	8.66936	0.234269	-2.09376	0.277667	0.669836
ENSMUSG00000065251	1	5	16	7	3	6	21	4	2	13	1	67	1.53314	3.35538	6.3141	3.30731	2.77641	5.30382	11.3004	5.9115	1.9813	5.82539	35.8531	97.0411	4.97526	3.62748	6.32304	1.74309	0.801649	0.279498	0.670115	ENSMUST00000083317	snRNA	Gm23971	predicted gene
chr3.tRNA287-GlyCCC	144	348	823	732	276	671	914	187	1390	637	6	59	220.772	233.534	324.782	345.85	255.43	593.144	491.838	276.363	1377	285.444	215.119	85.4541	342.714	281.235	404.193	1.43721	0.523272	0.280646	0.670115
chr6.tRNA1026-CysGCA	9	25	43	13	32	42	11	14	19	25	0	3	13.7983	16.7769	16.9691	6.14215	29.615	37.1267	5.91927	20.6902	18.8223	11.2027	0	4.34512	18.3797	13.4216	23.3378	1.73882	0.798112	0.28505	0.677174
chr13.tRNA974-ValAAC	178	1030	1116	1334	625	257	591	219	199	661	9	64	272.899	691.207	440.409	630.279	578.418	227.18	318.026	323.655	197.139	296.199	322.678	92.696	435.259	508.699	361.82	0.711266	-0.491539	0.288182	0.678603
chr13.tRNA101-TyrGTA	2	20	25	31	8	10	12	2	3	17	0	22	3.06628	13.4215	9.86578	14.6467	7.40376	8.8397	6.45739	2.95575	2.97194	7.61781	0	31.8642	8.3321	10.2501	6.41415	0.625767	-0.676303	0.288551	0.678603
ENSMUSG00000065219	1	7	11	5	6	5	13	5	7	98	1	481	1.53314	4.69753	4.34095	2.36237	5.55282	4.41985	6.9955	7.38937	6.93453	43.9145	35.8531	696.668	4.66144	3.23349	6.08939	1.88322	0.913203	0.290639	0.680095	ENSMUST00000083285	snoRNA	Snord32a	small nucleolar RNA
chr13.tRNA78-MetCAT	676	334	995	1229	125	555	623	132	393	572	1	30	1036.4	224.139	392.658	580.669	115.684	490.603	335.246	195.079	389.325	256.317	35.8531	43.4512	421.31	558.467	284.153	0.508809	-0.974804	0.292513	0.680825
chr19.tRNA2-LeuAAG	9	8	52	21	16	23	36	28	15	20	1	1	13.7983	5.3686	20.5208	9.92194	14.8075	20.3313	19.3722	41.3805	14.8597	8.96213	35.8531	1.44837	18.1876	12.4024	23.9729	1.93292	0.950782	0.294443	0.680825
chr4.tRNA67-GlyCCC	185	604	423	441	328	952	508	112	2277	1396	10	52	283.631	405.329	166.929	208.361	303.554	841.539	273.363	165.522	2255.7	625.557	358.531	75.3155	331.028	266.062	395.994	1.48835	0.573715	0.297693	0.680825
chr13.tRNA99-MetCAT	0	10	12	19	4	4	7	0	2	4	0	59	0	6.71075	4.73558	8.97699	3.70188	3.53588	3.76681	0	1.9813	1.79243	0	85.4541	3.92849	5.10583	2.75114	0.538824	-0.892115	0.298096	0.680825
mmu_piR_000870	10	17	25	27	9	11	12	2	10	19	0	56	15.3314	11.4083	9.86578	12.7568	8.32923	9.72367	6.45739	2.95575	9.90648	8.51403	0	81.109	9.60353	12.3406	6.86651	0.556418	-0.845759	0.301105	0.680825
chr7.tRNA389-ArgTCG	19	49	30	56	15	33	19	3	23	43	2	5	29.1297	32.8827	11.8389	26.4585	13.882	29.171	10.2242	4.43362	22.7849	19.2686	71.7063	7.24187	19.7526	25.0774	14.4277	0.575326	-0.797547	0.303602	0.680825
ENSMUSG00000064342	1	0	0	0	0	1	2	1	0	1	0	107	1.53314	0	0	0	0	0.88397	1.07623	1.47787	0	0.448107	0	154.976	0.621402	0.383285	0.859519	2.24251	1.16511	0.305015	0.680825	ENSMUST00000082393	Mt_tRNA	mt-Ti	mitochondrially encoded tRNA isoleucine [Source:MGI Symbol;Acc:MGI:102484]
ENSMUSG00000064563	1	2	4	2	2	0	9	2	3	13	0	126	1.53314	1.34215	1.57853	0.944946	1.85094	0	4.84304	2.95575	2.97194	5.82539	0	182.495	1.88106	1.34969	2.41243	1.7874	0.83786	0.306473	0.680825	ENSMUST00000082629	snoRNA	Snora7a	small nucleolar RNA
mmu_piR_000414	1338	4508	3586	4426	3683	752	1187	539	285	1801	19	2506	2051.34	3025.21	1415.15	2091.17	3408.5	664.745	638.743	796.574	282.335	807.04	681.209	3629.63	1761.43	2145.72	1377.14	0.64181	-0.639782	0.308436	0.680825
ENSMUSG00000094265	5	38	34	30	13	7	21	6	7	23	1	94	7.6657	25.5009	13.4175	14.1742	12.0311	6.18779	11.3004	8.86725	6.93453	10.3065	35.8531	136.147	12.3931	15.1896	9.59664	0.631792	-0.662478	0.309227	0.680825	ENSMUST00000179195	rRNA	n-R5s109	nuclear encoded rRNA 5S 109 [Source:MGI Symbol;Acc:MGI:4421957]
chr13.tRNA68-AlaTGC	58	83	128	147	63	32	67	37	26	48	0	24	88.9221	55.6992	50.5128	69.4536	58.3046	28.287	36.0537	54.6814	25.7568	21.5091	0	34.761	55.2393	66.1469	44.3317	0.6702	-0.577336	0.310125	0.680825
ENSMUSG00000064347	1	1	0	2	5	0	4	0	3	3	1	144	1.53314	0.671075	0	0.944946	4.62735	0	2.15246	0	2.97194	1.34432	35.8531	208.566	1.24112	0.78729	1.69495	2.15289	1.10628	0.310406	0.680825	ENSMUST00000082398	Mt_tRNA	mt-Ta	mitochondrially encoded tRNA alanine [Source:MGI Symbol;Acc:MGI:102491]
chr3.tRNA749-HisGTG	1923	12267	6722	11176	4607	3206	5894	1530	1474	11928	25	188	2948.23	8232.08	2652.71	5280.36	4263.64	2834.01	3171.65	2261.15	1460.21	5345.02	896.328	272.294	3955.48	4778.34	3132.61	0.655585	-0.609145	0.313273	0.680825
chr9.tRNA593-CysGCA	376	165	369	263	102	187	99	53	191	216	2	75	576.461	110.727	145.619	124.26	94.3979	165.302	53.2734	78.3273	189.214	96.7911	71.7063	108.628	168.546	239.267	97.8253	0.408854	-1.29034	0.315809	0.680825
chr3.tRNA293-HisGTG	1432	4323	5675	7815	2619	2009	3394	1111	1209	4569	23	171	2195.46	2901.06	2239.53	3692.38	2423.8	1775.9	1826.36	1641.92	1197.69	2047.4	824.622	247.672	2337.05	2757.11	1917	0.695293	-0.524308	0.316556	0.680825
mmu_piR_000958	52	72	84	139	63	37	51	14	14	87	0	321	79.7233	48.3174	33.149	65.6738	58.3046	32.7069	27.4439	20.6902	13.8691	38.9853	0	464.928	45.7511	56.7159	34.7864	0.613345	-0.705229	0.31664	0.680825
ENSMUSG00000093952	4	29	34	40	17	9	16	5	5	24	0	285	6.13256	19.4612	13.4175	18.8989	15.733	7.95573	8.60985	7.38937	4.95324	10.7546	0	412.787	12.1998	14.4775	9.92198	0.685337	-0.545115	0.317436	0.680825	ENSMUST00000082891	rRNA	n-R5s195	nuclear encoded rRNA 5S 195 [Source:MGI Symbol;Acc:MGI:4422060]
mmu_piR_005109	19	29	26	50	14	12	23	8	4	32	0	61	29.1297	19.4612	10.2604	23.6237	12.9566	10.6076	12.3767	11.823	3.96259	14.3394	0	88.3509	16.2798	20.6187	11.941	0.579132	-0.788036	0.318116	0.680825
chr11.tRNA1823-IleAAT	26	6	24	14	6	7	4	5	4	9	0	25	39.8616	4.02645	9.47115	6.61462	5.55282	6.18779	2.15246	7.38937	3.96259	4.03296	0	36.2094	10.157	14.9935	5.32061	0.354862	-1.49467	0.319902	0.680825
chr13.tRNA959-MetCAT	335	178	448	578	69	262	299	85	195	276	2	24	513.602	119.451	176.795	273.089	63.8574	231.6	160.897	125.619	193.176	123.677	71.7063	34.761	208.114	270.734	145.493	0.537403	-0.895925	0.320046	0.680825
mmu_piR_000634	101	253	314	385	170	78	205	48	79	289	2	378	154.847	169.782	123.914	181.902	157.33	68.9496	110.314	70.938	78.2612	129.503	71.7063	547.486	129.747	157.611	101.883	0.646418	-0.629461	0.322699	0.681453
chr9.tRNA783-ArgACG	9	10	43	30	16	9	52	23	26	11	0	45	13.7983	6.71075	16.9691	14.1742	14.8075	7.95573	27.982	33.9911	25.7568	4.92917	0	65.1769	17.0486	12.9131	21.1841	1.64051	0.714147	0.325175	0.681453
ENSMUSG00000064602	4	9	33	24	9	7	50	13	51	20	0	34	6.13256	6.03968	13.0228	11.3394	8.32923	6.18779	26.9058	19.2124	50.523	8.96213	0	49.2447	12.1462	9.13361	15.1588	1.65967	0.730898	0.326022	0.681453	ENSMUST00000082668	snoRNA	Snora41	small nucleolar RNA
chr11.tRNA1433-CysGCA	145	61	136	122	30	72	58	18	82	85	0	40	222.305	40.9356	53.6699	57.6417	27.7641	63.6458	31.2107	26.6017	81.2331	38.0891	0	57.935	65.4718	93.6381	37.3056	0.398402	-1.3277	0.327569	0.681453
chr3.tRNA754-GluTTC	229	501	741	639	600	546	671	288	731	903	6	74	351.089	336.209	292.422	301.91	555.282	482.647	361.076	425.628	724.163	404.64	215.119	107.18	388.283	320.407	456.158	1.42368	0.509626	0.327622	0.681453
chr3.tRNA752-GlyCCC	83	284	222	271	169	492	221	69	998	618	2	20	127.251	190.585	87.6082	128.04	156.404	434.913	118.924	101.973	988.666	276.93	71.7063	28.9675	168.212	133.371	203.054	1.52247	0.606415	0.331345	0.684016
chr11.tRNA1911-LeuCAA	19	55	124	324	45	15	106	27	30	73	1	91	29.1297	36.9091	48.9343	153.081	41.6461	13.2595	57.0403	39.9026	29.7194	32.7118	35.8531	131.802	52.4879	67.0136	37.9621	0.566484	-0.819893	0.331777	0.684016
chr16.tRNA4-LeuAAG	18	19	43	26	19	22	45	40	17	23	0	1	27.5965	12.7504	16.9691	12.2843	17.5839	19.4473	24.2152	59.115	16.841	10.3065	0	1.44837	23.7452	17.4001	30.0904	1.72932	0.790206	0.334788	0.684326
chr13.tRNA82-MetCAT	666	343	955	1198	134	555	632	172	397	602	5	31	1021.07	230.179	376.873	566.023	124.013	490.603	340.089	254.194	393.287	269.76	179.266	44.8996	425.381	548.536	302.225	0.550966	-0.859965	0.336665	0.684326
chr13.tRNA111-MetCAT	642	344	938	1281	141	577	640	173	395	601	4	19	984.276	230.85	370.164	605.238	130.491	510.051	344.394	255.672	391.306	269.312	143.413	27.5191	428.892	547.632	310.152	0.566351	-0.820231	0.336675	0.684326
chr13.tRNA61-MetCAT	6	17	25	29	8	12	10	4	7	15	0	61	9.19884	11.4083	9.86578	13.7017	7.40376	10.6076	5.38116	5.9115	6.93453	6.7216	0	88.3509	9.18483	11.0437	7.32601	0.663368	-0.592118	0.337776	0.684326
ENSMUSG00000064352	4	5	2	3	8	2	6	2	1	7	5	533	6.13256	3.35538	0.789263	1.41742	7.40376	1.76794	3.22869	2.95575	0.990648	3.13675	179.266	771.984	3.38134	2.92365	3.83903	1.31309	0.392971	0.341886	0.685565	ENSMUST00000082403	Mt_tRNA	mt-Ts1	mitochondrially encoded tRNA serine 1 [Source:MGI Symbol;Acc:MGI:102475]
ENSMUSG00000064725	2	1	1	5	0	1	1	0	2	3	0	252	3.06628	0.671075	0.394631	2.36237	0	0.88397	0.538116	0	1.9813	1.34432	0	364.99	0.989555	1.62359	0.355521	0.218973	-2.19118	0.342092	0.685565	ENSMUST00000082791	snoRNA	Snord96a	small nucleolar RNA
ENSMUSG00000080396	0	0	2	0	1	0	2	2	0	7	0	158	0	0	0.789263	0	0.92547	0	1.07623	2.95575	0	3.13675	0	228.843	0.718339	0.197316	1.23936	6.28111	2.65102	0.342783	0.685565	ENSMUST00000116746	snoRNA	Snord111	small nucleolar RNA
chr3.tRNA755-GlyCCC	64	192	393	430	128	376	436	86	693	313	5	29	98.1209	128.846	155.09	203.163	118.46	332.373	234.618	127.097	686.519	140.257	179.266	42.0029	174.721	146.305	203.137	1.38845	0.473472	0.345497	0.688055
ENSMUSG00000092680	12	11	15	10	13	6	25	8	6	58	0	292	18.3977	7.38183	5.91947	4.72473	12.0311	5.30382	13.4529	11.823	5.94389	25.9902	0	422.925	9.87931	9.10593	10.6527	1.16986	0.226342	0.354424	0.702841	ENSMUST00000174939	snoRNA	Snord55	small nucleolar RNA
ENSMUSG00000064823	0	0	2	1	2	0	3	1	0	12	0	144	0	0	0.789263	0.472473	1.85094	0	1.61435	1.47787	0	5.37728	0	208.566	0.775612	0.315434	1.23579	3.91775	1.97002	0.358034	0.705936	ENSMUST00000082889	snoRNA	Snord82	small nucleolar RNA
chr13.tRNA85-LeuCAA	9	19	27	62	12	12	26	3	7	18	0	9	13.7983	12.7504	10.655	29.2933	11.1056	10.6076	13.991	4.43362	6.93453	8.06592	0	13.0354	13.3294	16.6243	10.0345	0.603604	-0.728326	0.359002	0.705936
chr13.tRNA90-MetCAT	713	340	966	1189	143	560	645	168	405	637	4	32	1093.13	228.166	381.214	561.771	132.342	495.023	347.085	248.283	401.212	285.444	143.413	46.348	435.876	566.07	305.683	0.54001	-0.888943	0.361469	0.707813
chr6.tRNA157-CysGCA	354	155	373	255	134	183	97	59	216	227	1	68	542.731	104.017	147.198	120.481	124.013	161.766	52.1972	87.1946	213.98	101.72	35.8531	98.4895	167.45	228.607	106.293	0.46496	-1.10482	0.36329	0.708416
chr13.tRNA108-MetCAT	720	301	994	1220	147	568	640	155	421	564	1	32	1103.86	201.994	392.264	576.417	136.044	502.095	344.394	229.071	417.063	252.732	35.8531	46.348	435.767	568.634	302.901	0.532682	-0.908654	0.365712	0.71018
mmu_piR_009084	16	54	72	50	62	22	67	40	19	32	1	448	24.5302	36.2381	28.4135	23.6237	57.3791	19.4473	36.0537	59.115	18.8223	14.3394	35.8531	648.872	35.6001	28.2014	42.9988	1.52471	0.608532	0.372734	0.720825
chr13.tRNA65-LeuCAA	17	38	57	198	32	20	61	18	25	30	0	118	26.0634	25.5009	22.494	93.5497	29.615	17.6794	32.8251	26.6017	24.7662	13.4432	0	170.908	34.2911	41.902	26.6803	0.636731	-0.651243	0.374748	0.721737
ENSMUSG00000084667	2	15	4	6	9	5	11	5	5	52	1	421	3.06628	10.0661	1.57853	2.83484	8.32923	4.41985	5.91927	7.38937	4.95324	23.3016	35.8531	609.766	5.45044	4.38644	6.51443	1.48513	0.570587	0.379538	0.726813	ENSMUST00000122718	snoRNA	Gm23212	predicted gene
chr10.tRNA861-AspGTC	29	107	92	105	92	26	26	10	7	98	0	14	44.4611	71.805	36.3061	49.6097	85.1432	22.9832	13.991	14.7787	6.93453	43.9145	0	20.2772	42.3848	50.5455	34.224	0.677094	-0.562572	0.38049	0.726813
chr1.tRNA791-SerGCT	20	45	59	106	25	16	50	21	13	72	0	3	30.6628	30.1984	23.2833	50.0822	23.1367	14.1435	26.9058	31.0354	12.8784	32.2637	0	4.34512	28.681	33.5566	23.8053	0.709408	-0.495313	0.382804	0.728262
chr3.tRNA746-GlyTCC	4	22	13	19	13	4	8	1	3	9	0	19	6.13256	14.7637	5.13021	8.97699	12.0311	3.53588	4.30492	1.47787	2.97194	4.03296	0	27.5191	7.04415	8.75085	5.33745	0.609934	-0.713274	0.384898	0.728304
ENSMUSG00000064343	0	2	2	2	4	1	2	2	2	4	1	188	0	1.34215	0.789263	0.944946	3.70188	0.88397	1.07623	2.95575	1.9813	1.79243	35.8531	272.294	1.46177	0.76909	2.15446	2.80131	1.4861	0.386069	0.728304	ENSMUST00000082394	Mt_tRNA	mt-Tq	mitochondrially encoded tRNA glutamine [Source:MGI Symbol;Acc:MGI:102477]
ENSMUSG00000064369	2	4	0	5	4	4	5	1	1	12	3	159	3.06628	2.6843	0	2.36237	3.70188	3.53588	2.69058	1.47787	0.990648	5.37728	107.559	230.292	2.43989	2.02824	2.85155	1.40593	0.491522	0.388552	0.728304	ENSMUST00000082420	Mt_tRNA	mt-Te	mitochondrially encoded tRNA glutamic acid [Source:MGI Symbol;Acc:MGI:102488]
mmu_piR_032901	1	5	5	2	3	8	3	2	2	8	3	155	1.53314	3.35538	1.97316	0.944946	2.77641	7.07176	1.61435	2.95575	1.9813	3.58485	107.559	224.498	2.77811	1.95165	3.60457	1.84693	0.885128	0.389051	0.728304
chr13.tRNA988-SerGCT	46	83	139	233	55	39	103	54	25	108	0	8	70.5244	55.6992	54.8538	110.086	50.9008	34.4748	55.4259	79.8052	24.7662	48.3955	0	11.587	63.9713	72.7909	55.1517	0.757673	-0.400353	0.394154	0.732352
chr11.tRNA1432-CysGCA	168	78	164	103	54	92	42	27	107	83	0	43	257.567	52.3439	64.7195	48.6647	49.9754	81.3252	22.6009	39.9026	105.999	37.1929	0	62.2801	77.1375	105.824	48.451	0.457846	-1.12707	0.394481	0.732352
chr11.tRNA398-TrpCCA	11	13	22	16	10	9	8	2	14	7	0	13	16.8645	8.72398	8.68189	7.55957	9.2547	7.95573	4.30492	2.95575	13.8691	3.13675	0	18.8289	8.28763	10.4575	6.11777	0.585013	-0.773458	0.395908	0.732352
ENSMUSG00000064682	2	6	12	11	4	4	17	8	6	15	0	53	3.06628	4.02645	4.73558	5.1972	3.70188	3.53588	9.14797	11.823	5.94389	6.7216	0	76.7639	5.65428	4.25638	7.05218	1.65685	0.728443	0.401009	0.738867	ENSMUST00000082748	snRNA	Gm25813	predicted gene
chr13.tRNA975-AlaAGC	25	79	112	218	44	43	89	39	26	101	0	5	38.3285	53.0149	44.1987	102.999	40.7207	38.0107	47.8923	57.6371	25.7568	45.2588	0	7.24187	52.8503	59.6353	46.0652	0.772448	-0.37249	0.404545	0.742459
chr10.tRNA867-TrpCCA	11	19	30	47	17	12	15	8	10	23	0	8	16.8645	12.7504	11.8389	22.2062	15.733	10.6076	8.07173	11.823	9.90648	10.3065	0	11.587	13.7369	15.915	11.5588	0.726284	-0.461394	0.411906	0.745247
ENSMUSG00000064453	11	20	24	21	22	19	24	11	23	184	12	4830	16.8645	13.4215	9.47115	9.92194	20.3603	16.7954	12.9148	16.2566	22.7849	82.4516	430.238	6995.65	14.5008	12.4198	16.5818	1.33511	0.41696	0.41217	0.745247	ENSMUST00000082519	snoRNA	Snord21	small nucleolar RNA
chr11.tRNA791-CysGCA	383	149	385	250	125	198	119	53	240	221	2	81	587.192	99.9902	151.933	118.118	115.684	175.026	64.0358	78.3273	237.755	99.0316	71.7063	117.318	173.788	239.309	108.268	0.452421	-1.14426	0.412435	0.745247
chr13.tRNA115-SerGCT	195	321	525	1178	237	164	503	225	133	447	4	39	298.962	215.415	207.181	556.573	219.336	144.971	270.672	332.522	131.756	200.304	143.413	56.4866	280.704	319.533	241.875	0.756965	-0.401702	0.413983	0.745247
chr2.tRNA263-AlaCGC	228	179	256	237	70	193	139	40	294	217	2	76	349.556	120.122	101.026	111.976	64.7829	170.606	74.7981	59.115	291.25	97.2392	71.7063	110.076	131.498	170.67	92.3255	0.540959	-0.886408	0.414026	0.745247
chr11.tRNA1442-CysGCA	150	68	148	108	46	79	57	30	87	92	0	41	229.971	45.6331	58.4054	51.0271	42.5716	69.8336	30.6726	44.3362	86.1863	41.2258	0	59.3834	71.5563	96.2592	46.8535	0.486743	-1.03877	0.420645	0.754261
chr3.tRNA309-GlnCTG	8	17	18	27	11	7	14	1	2	11	0	20	12.2651	11.4083	7.10336	12.7568	10.1802	6.18779	7.53362	1.47787	1.9813	4.92917	0	28.9675	8.61412	10.8834	6.34486	0.582986	-0.778467	0.426334	0.761544
ENSMUSG00000095738	5	5	31	13	6	5	10	4	1	29	1	174	7.6657	3.35538	12.2336	6.14215	5.55282	4.41985	5.38116	5.9115	0.990648	12.9951	35.8531	252.017	6.33276	7.3492	5.31633	0.723389	-0.467156	0.431117	0.767004	ENSMUST00000101817	snRNA	Gm25313	predicted gene
mmu_piR_000622	280	1085	1101	1303	867	319	598	160	220	1440	4	1234	429.279	728.117	434.489	615.632	802.382	281.986	321.793	236.46	217.942	645.274	143.413	1787.29	481.267	551.879	410.655	0.744104	-0.426425	0.433665	0.767004
chr19.tRNA713-SerGCT	34	59	101	222	41	43	82	47	23	73	0	11	52.1267	39.5934	39.8578	104.889	37.9443	38.0107	44.1255	69.4601	22.7849	32.7118	0	15.9321	53.2509	59.1167	47.3851	0.801552	-0.319132	0.436602	0.767004
chr7.tRNA561-LeuAAG	80	150	199	335	101	77	161	55	59	160	1	12	122.651	100.661	78.5316	158.279	93.4724	68.0657	86.6366	81.2831	58.4482	71.6971	35.8531	17.3805	98.6976	115.031	82.3645	0.716022	-0.481925	0.436764	0.767004
chr1.tRNA702-GlyGCC	3702	14672	14546	20315	7996	16750	18511	4857	32976	34063	262	1382	5675.68	9846.02	5740.31	9598.29	7400.05	14806.5	9961.06	7178.04	32667.6	15263.9	9393.52	2001.65	8775.74	7715.07	9836.41	1.27496	0.350452	0.437586	0.767004
mmu_piR_038323	290	763	1088	1213	589	257	665	233	204	1165	2	709	444.611	512.03	429.359	573.11	545.102	227.18	357.847	344.345	202.092	522.044	71.7063	1026.9	429.198	489.777	368.618	0.752624	-0.409998	0.442886	0.769699
chr13.tRNA993-AspGTC	25	107	82	91	81	40	20	5	21	118	0	12	38.3285	71.805	32.3598	42.9951	74.963	35.3588	10.7623	7.38937	20.8036	52.8766	0	17.3805	39.2452	46.3721	32.1184	0.692623	-0.529858	0.443019	0.769699
chr13.tRNA113-GlnTTG	46	66	127	115	51	77	127	79	29	50	0	12	70.5244	44.291	50.1182	54.3344	47.1989	68.0657	68.3407	116.752	28.7288	22.4053	0	17.3805	64.9532	54.817	75.0893	1.36982	0.453985	0.445561	0.769699
chr1.tRNA704-GlyGCC	3809	14349	14821	20393	7962	16875	18485	4638	33393	34438	245	1409	5839.73	9629.26	5848.83	9635.14	7368.59	14917	9947.07	6854.38	33080.7	15431.9	8784.02	2040.76	8755	7738.24	9771.76	1.26279	0.336612	0.445701	0.769699
chr13.tRNA63-LeuAAG	88	148	199	312	98	99	139	55	48	149	1	13	134.916	99.3191	78.5316	147.412	90.696	87.513	74.7981	81.2831	47.5511	66.7679	35.8531	18.8289	99.3086	115.045	83.5725	0.726436	-0.461093	0.449222	0.770886
ENSMUSG00000065295	0	0	0	0	1	1	0	0	0	4	1	135	0	0	0	0	0.92547	0.88397	0	0	0	1.79243	35.8531	195.531	0.22618	0	0.45236	Inf	Inf	0.449684	0.770886	ENSMUST00000083361	snoRNA	Gm24134	predicted gene
chr3.tRNA28-TyrGTA	32	44	63	54	24	28	28	22	9	42	0	61	49.0605	29.5273	24.8618	25.5135	22.2113	24.7512	15.0672	32.5132	8.91583	18.8205	0	88.3509	27.9383	32.2408	23.6357	0.7331	-0.447917	0.453258	0.774103
ENSMUSG00000096219	4	8	18	11	6	1	8	4	4	1	0	75	6.13256	5.3686	7.10336	5.1972	5.55282	0.88397	4.30492	5.9115	3.96259	0.448107	0	108.628	5.05687	5.95043	4.1633	0.699664	-0.515266	0.455491	0.774103	ENSMUST00000180091	rRNA	n-R5s93	nuclear encoded rRNA 5S 93 [Source:MGI Symbol;Acc:MGI:4421941]
chr1.tRNA706-GlyGCC	3698	14926	14972	20606	8351	16924	18347	4789	33215	34275	241	1413	5669.55	10016.5	5908.42	9735.78	7728.6	14960.3	9872.81	7077.54	32904.4	15358.9	8640.6	2046.55	8871.18	7832.56	9909.81	1.26521	0.339375	0.456522	0.774103
chr3.tRNA753-GlnCTG	36	42	52	67	26	45	76	40	20	36	0	15	55.193	28.1852	20.5208	31.6557	24.0622	39.7786	40.8968	59.115	19.813	16.1318	0	21.7256	37.4259	33.8887	40.9632	1.20876	0.273523	0.459271	0.775952
mmu_piR_005355	10	19	17	16	6	5	13	7	2	14	0	18	15.3314	12.7504	6.70873	7.55957	5.55282	4.41985	6.9955	10.3451	1.9813	6.27349	0	26.0707	8.70793	10.5875	6.82832	0.64494	-0.632763	0.465382	0.780824
chr13.tRNA106-TyrGTA	4	14	26	36	14	9	11	5	2	27	0	21	6.13256	9.39505	10.2604	17.009	12.9566	7.95573	5.91927	7.38937	1.9813	12.0989	0	30.4159	9.62725	10.6993	8.55524	0.79961	-0.322632	0.465873	0.780824
ENSMUSG00000093843	4	4	19	9	5	4	19	16	9	13	0	44	6.13256	2.6843	7.498	4.25226	4.62735	3.53588	10.2242	23.646	8.91583	5.82539	0	63.7285	7.82507	5.14178	10.5084	2.04372	1.0312	0.468139	0.780824	ENSMUST00000179876	snRNA	Gm25939	predicted gene
ENSMUSG00000080518	0	6	3	3	1	2	1	0	2	6	0	129	0	4.02645	1.18389	1.41742	0.92547	1.76794	0.538116	0	1.9813	2.68864	0	186.84	1.23241	1.65694	0.807881	0.487574	-1.03631	0.468828	0.780824	ENSMUST00000116868	snoRNA	Gm22193	predicted gene
ENSMUSG00000064966	2	6	6	7	3	3	12	4	4	16	0	304	3.06628	4.02645	2.36779	3.30731	2.77641	2.65191	6.45739	5.9115	3.96259	7.16971	0	440.306	3.82063	3.19196	4.4493	1.39391	0.479137	0.478226	0.793651	ENSMUST00000083032	snoRNA	Snord15b	small nucleolar RNA
ENSMUSG00000065289	2	8	8	3	10	6	5	1	4	77	1	498	3.06628	5.3686	3.15705	1.41742	9.2547	5.30382	2.69058	1.47787	3.96259	34.5042	35.8531	721.291	3.96704	3.25234	4.68174	1.4395	0.525568	0.481922	0.7965	ENSMUST00000083355	snoRNA	Gm23650	predicted gene
ENSMUSG00000064348	2	8	4	7	4	7	8	3	4	7	1	1268	3.06628	5.3686	1.57853	3.30731	3.70188	6.18779	4.30492	4.43362	3.96259	3.13675	35.8531	1836.54	3.99362	3.33018	4.65705	1.39844	0.483817	0.483572	0.7965	ENSMUST00000082399	Mt_tRNA	mt-Tn	mitochondrially encoded tRNA asparagine [Source:MGI Symbol;Acc:MGI:102479]
chr17.tRNA457-CysGCA	427	122	363	257	103	213	119	83	200	212	0	88	654.651	81.8712	143.251	121.426	95.3234	188.286	64.0358	122.664	198.13	94.9986	0	127.457	183.938	250.3	117.577	0.469745	-1.09005	0.486566	0.7965
chr13.tRNA83-LysTTT	192	132	413	507	54	285	265	58	176	362	1	57	294.363	88.5819	162.983	239.544	49.9754	251.931	142.601	85.7167	174.354	162.215	35.8531	82.5574	164.462	196.368	132.556	0.675039	-0.566957	0.48675	0.7965
chr17.tRNA112-GlyCCC	2	23	21	12	6	8	30	12	8	7	0	1	3.06628	15.4347	8.28726	5.66968	5.55282	7.07176	16.1435	17.7345	7.92518	3.13675	0	1.44837	9.87006	8.11449	11.6256	1.4327	0.518738	0.491117	0.800845
ENSMUSG00000065272	0	0	1	0	0	2	0	1	3	10	0	165	0	0	0.394631	0	0	1.76794	0	1.47787	2.97194	4.48107	0	238.982	0.455056	0.0986578	0.811453	8.22493	3.04	0.497836	0.807742	ENSMUST00000083338	snoRNA	Snord57	small nucleolar RNA
chr7.tRNA969-GluCTC	72	238	409	399	191	118	187	104	127	326	1	21	110.386	159.716	161.404	188.517	176.765	104.308	100.628	153.699	125.812	146.083	35.8531	30.4159	144.428	155.006	133.85	0.863516	-0.211705	0.499535	0.807742
chr13.tRNA98-ValCAC	18077	66570	78019	83449	74906	24069	86018	32014	19774	79207	849	7965	27714.6	44673.5	30788.7	39427.4	69323.2	21276.3	46287.6	47312.7	19589.1	35493.2	30439.3	11536.3	40850.5	35651	46049.9	1.29169	0.369255	0.500524	0.807742
chr1.tRNA1005-AspGTC	22	106	106	110	93	40	34	11	25	123	1	16	33.7291	71.134	41.8309	51.972	86.0687	35.3588	18.2959	16.2566	24.7662	55.1171	35.8531	23.174	44.3308	49.6665	38.995	0.785137	-0.348984	0.509913	0.810189
chr3.tRNA284-ValCAC	19473	69610	81208	89974	77944	26879	89639	33294	24610	89406	900	8279	29854.8	46713.5	32047.2	42510.3	72134.8	23760.2	48236.1	49204.4	24379.8	40063.4	32267.8	11991.1	43057.7	37781.5	48333.9	1.2793	0.355356	0.513731	0.810189
chr13.tRNA91-ValCAC	19209	70215	81428	89617	77522	27163	89672	33586	24451	88952	921	8443	29450.1	47119.5	32134	42341.6	71744.3	24011.3	48253.9	49635.9	24222.3	39860	33020.7	12228.6	43086.3	37761.3	48411.3	1.28203	0.358435	0.513736	0.810189
chr11.tRNA208-ValAAC	19332	70103	81360	89329	77749	26827	89815	33203	24463	88718	940	8229	29638.7	47044.4	32107.2	42205.6	71954.3	23714.3	48330.9	49069.9	24234.2	39755.1	33701.9	11918.7	43008.1	37749	48267.3	1.27864	0.35461	0.513788	0.810189
chr13.tRNA987-GlnCTG	46	66	125	131	43	73	140	75	44	60	0	14	70.5244	44.291	49.3289	61.894	39.7952	64.5298	75.3362	110.841	43.5885	26.8864	0	20.2772	64.5675	56.5096	72.6254	1.28519	0.36198	0.514026	0.810189
chr1.tRNA710-ValCAC	19495	70278	81830	89848	78290	27007	89707	33580	24658	88998	873	8650	29888.6	47161.8	32292.7	42450.8	72455	23873.4	48272.7	49627	24427.4	39880.6	31299.8	12528.4	43252.7	37948.5	48557	1.27955	0.355639	0.515764	0.810189
ENSMUSG00000077698	1	1	0	0	2	1	0	1	1	4	0	97	1.53314	0.671075	0	0	1.85094	0.88397	0	1.47787	0.990648	1.79243	0	140.492	0.802125	0.551054	1.0532	1.91124	0.934509	0.517209	0.810189	ENSMUST00000104510	snoRNA	Snord12	small nucleolar RNA
ENSMUSG00000065392	1	1	1	1	2	1	1	2	2	6	0	298	1.53314	0.671075	0.394631	0.472473	1.85094	0.88397	0.538116	2.95575	1.9813	2.68864	0	431.616	1.16251	0.76783	1.55719	2.02804	1.02009	0.519537	0.810189	ENSMUST00000083458	snoRNA	Gm25894	predicted gene
chr3.tRNA48-ValAAC	19260	70736	81233	89902	77628	26844	89731	33174	24638	88970	905	8444	29528.3	47469.2	32057.1	42476.3	71842.4	23729.3	48285.7	49027	24407.6	39868.1	32447.1	12230.1	43051.9	37882.7	48221.1	1.2729	0.348124	0.522143	0.810189
ENSMUSG00000064437	2	2	2	1	1	0	1	0	0	12	1	361	3.06628	1.34215	0.789263	0.472473	0.92547	0	0.538116	0	0	5.37728	35.8531	522.863	0.891719	1.41754	0.365896	0.25812	-1.95388	0.522538	0.810189	ENSMUST00000082503	snoRNA	Snord49b	small nucleolar RNA
chr11.tRNA204-ValCAC	19324	70048	81706	89868	76936	26748	90028	33047	24184	88966	844	8472	29626.4	47007.5	32243.8	42460.2	71201.9	23644.4	48445.5	48839.3	23957.8	39866.3	30260	12270.6	42933.6	37834.5	48032.8	1.26955	0.344319	0.525255	0.810189
chr5.tRNA1315-AspGTC	16	102	81	101	84	36	21	9	29	91	0	17	24.5302	68.4497	31.9651	47.7198	77.7394	31.8229	11.3004	13.3009	28.7288	40.7777	0	24.6224	38.3536	43.1662	33.5409	0.777018	-0.36398	0.526365	0.810189
chr13.tRNA986-ValAAC	9495	35138	43298	46378	39519	13096	46710	17133	11252	44298	428	4314	14557.2	23580.2	17086.7	21912.4	36573.6	11576.5	25135.4	25320.4	11146.8	19850.2	15345.1	6248.29	21967.8	19284.1	24651.5	1.27833	0.35426	0.526983	0.810189
ENSMUSG00000065228	0	0	2	1	3	0	2	0	0	11	0	146	0	0	0.789263	0.472473	2.77641	0	1.07623	0	0	4.92917	0	211.463	0.639297	0.315434	0.96316	3.05344	1.61044	0.531874	0.810189	ENSMUST00000083294	snoRNA	Gm25789	predicted gene
ENSMUSG00000064514	1	1	6	8	7	8	1	1	4	36	2	1108	1.53314	0.671075	2.36779	3.77979	6.47829	7.07176	0.538116	1.47787	3.96259	16.1318	71.7063	1604.8	2.98973	2.08795	3.89151	1.8638	0.898244	0.533653	0.810189	ENSMUST00000082580	snoRNA	Gm22455	predicted gene
ENSMUSG00000077212	0	4	2	3	2	0	0	1	2	6	0	187	0	2.6843	0.789263	1.41742	1.85094	0	0	1.47787	1.9813	2.68864	0	270.846	1.02747	1.22275	0.832203	0.680602	-0.555116	0.536115	0.810189	ENSMUST00000104024	snoRNA	Snord69	small nucleolar RNA
chr13.tRNA982-SerGCT	39	51	80	172	39	24	86	38	20	82	0	7	59.7924	34.2248	31.5705	81.2654	36.0933	21.2153	46.2779	56.1592	19.813	36.7448	0	10.1386	45.8249	51.7133	39.9364	0.772266	-0.372829	0.538919	0.810189
ENSMUSG00000065806	0	2	17	20	4	0	10	1	2	3	0	67	0	1.34215	6.70873	9.44946	3.70188	0	5.38116	1.47787	1.9813	1.34432	0	97.0411	3.50766	4.37509	2.64023	0.603469	-0.728649	0.539077	0.810189	ENSMUST00000083872	rRNA	n-R5s69	nuclear encoded rRNA 5S 69 [Source:MGI Symbol;Acc:MGI:4421914]
mmu_piR_017289	9	16	19	15	10	21	16	8	20	17	1	38	13.7983	10.7372	7.498	7.0871	9.2547	18.5634	8.60985	11.823	19.813	7.61781	35.8531	55.0382	10.9214	9.78014	12.0627	1.23339	0.302629	0.539398	0.810189
ENSMUSG00000087935	1	0	2	2	0	1	0	0	0	4	0	98	1.53314	0	0.789263	0.944946	0	0.88397	0	0	0	1.79243	0	141.941	0.518915	0.816837	0.220992	0.270546	-1.88605	0.540071	0.810189	ENSMUST00000157310	snoRNA	Snora81	small nucleolar RNA
ENSMUSG00000080610	3	1	6	3	2	6	5	1	8	31	1	434	4.59942	0.671075	2.36779	1.41742	1.85094	5.30382	2.69058	1.47787	7.92518	13.8913	35.8531	628.595	2.54736	2.26393	2.8308	1.2504	0.322385	0.541232	0.810189	ENSMUST00000116960	snoRNA	Snord110	small nucleolar RNA
mmu_piR_020492	101	206	265	341	203	70	144	94	54	222	3	182	154.847	138.241	104.577	161.113	187.87	61.8779	77.4886	138.92	53.495	99.4797	107.559	263.604	128.117	139.695	116.539	0.834242	-0.261462	0.5414	0.810189
chr13.tRNA966-ValCAC	10115	37210	44986	49723	40708	15162	48215	18056	14249	50241	503	4580	15507.7	24970.7	17752.9	23492.8	37674	13402.7	25945.2	26684.5	14115.7	22513.3	18034.1	6633.56	23178.8	20431	25926.6	1.26898	0.343673	0.542805	0.810189
mmu_piR_038328	827	3884	4511	7009	3991	1126	2850	628	1064	5169	37	1901	1267.91	2606.46	1780.18	3311.56	3693.55	995.35	1533.63	928.105	1054.05	2316.26	1326.57	2753.36	2014.59	2241.53	1787.66	0.797518	-0.326411	0.543589	0.810189
chr1.tRNA707-AspGTC	83	370	311	355	334	132	77	36	77	347	3	64	127.251	248.298	122.73	167.728	309.107	116.684	41.4349	53.2035	76.2799	155.493	107.559	92.696	148.304	166.502	130.107	0.781417	-0.355835	0.547149	0.812907
ENSMUSG00000065087	3	12	9	3	6	8	10	2	8	19	1	366	4.59942	8.0529	3.55168	1.41742	5.55282	7.07176	5.38116	2.95575	7.92518	8.51403	35.8531	530.105	4.82286	4.40536	5.24037	1.18955	0.25041	0.557442	0.825579	ENSMUST00000083153	snoRNA	Snord22	small nucleolar RNA
chr1.tRNA284-ProAGG	9	22	54	21	20	13	37	25	14	29	1	2	13.7983	14.7637	21.3101	9.92194	18.5094	11.4916	19.9103	36.9469	13.8691	12.9951	35.8531	2.89675	18.3315	14.9485	21.7145	1.45262	0.538662	0.563249	0.82977
chr11.tRNA630-GlnTTG	52	67	97	99	44	56	107	74	35	55	0	7	79.7233	44.962	38.2792	46.7748	40.7207	49.5023	57.5784	109.363	34.6727	24.6459	0	10.1386	58.3629	52.4348	64.291	1.22611	0.294091	0.563818	0.82977
chr11.tRNA945-ArgCCG	60	129	147	166	75	76	98	32	49	160	0	26	91.9884	86.5687	58.0108	78.4305	69.4102	67.1817	52.7353	47.292	48.5417	71.6971	0	37.6577	68.9522	78.7496	59.1548	0.751176	-0.412777	0.566298	0.830807
ENSMUSG00000065823	3	5	20	13	4	3	13	0	0	6	0	49	4.59942	3.35538	7.89263	6.14215	3.70188	2.65191	6.9955	0	0	2.68864	0	70.9704	4.41736	5.49739	3.33732	0.607074	-0.720057	0.576768	0.843331	ENSMUST00000083889	rRNA	n-R5s182	nuclear encoded rRNA 5S 182 [Source:MGI Symbol;Acc:MGI:4422047]
chr2.tRNA1509-SerGCT	39	64	83	202	34	40	110	30	20	85	0	16	59.7924	42.9488	32.7544	95.4396	31.466	35.3588	59.1927	44.3362	19.813	38.0891	0	23.174	50.1611	57.7338	42.5884	0.737669	-0.438955	0.579793	0.843331
ENSMUSG00000064768	1	4	2	3	5	5	0	1	2	35	1	633	1.53314	2.6843	0.789263	1.41742	4.62735	4.41985	0	1.47787	1.9813	15.6837	35.8531	916.821	2.11865	1.60603	2.63127	1.63837	0.712259	0.58024	0.843331	ENSMUST00000082834	snoRNA	Snord60	small nucleolar RNA
chr14.tRNA210-ArgACG	10	10	33	41	15	13	38	16	18	25	1	8	15.3314	6.71075	13.0228	19.3714	13.882	11.4916	20.4484	23.646	17.8317	11.2027	35.8531	11.587	15.4881	13.6091	17.367	1.27613	0.351778	0.588426	0.852581
chr17.tRNA391-ValCAC	402	1344	1620	1626	1404	612	1605	566	518	1731	16	124	616.322	901.925	639.303	768.241	1299.36	540.989	863.676	836.477	513.155	775.673	573.65	179.598	808.287	731.448	885.125	1.2101	0.275127	0.593087	0.854314
chr11.tRNA1493-GlnTTG	45	46	62	79	23	56	79	46	19	31	1	20	68.9913	30.8695	24.4671	37.3254	21.2858	49.5023	42.5111	67.9822	18.8223	13.8913	35.8531	28.9675	42.8668	40.4133	45.3204	1.12142	0.165329	0.593274	0.854314
ENSMUSG00000092713	6	2	9	2	5	7	4	3	8	34	1	220	9.19884	1.34215	3.55168	0.944946	4.62735	6.18779	2.15246	4.43362	7.92518	15.2356	35.8531	318.642	4.05485	3.7594	4.35031	1.15718	0.210613	0.598727	0.855813	ENSMUST00000174972	snoRNA	Gm22858	predicted gene
chr5.tRNA1610-AspGTC	5	33	23	28	30	2	9	0	1	16	0	8	7.6657	22.1455	9.07652	13.2292	27.7641	1.76794	4.84304	0	0.990648	7.16971	0	11.587	10.8115	13.0292	8.59377	0.659576	-0.60039	0.598899	0.855813
chr11.tRNA206-ThrTGT	156	103	192	153	45	147	107	41	108	71	1	24	239.17	69.1207	75.7692	72.2884	41.6461	129.944	57.5784	60.5929	106.99	31.8156	35.8531	34.761	93.2636	114.087	72.4402	0.634956	-0.655272	0.599801	0.855813
chr13.tRNA84-AspGTC	156	651	451	655	513	295	199	67	132	804	7	94	239.17	436.87	177.979	309.47	474.766	260.771	107.085	99.0176	130.765	360.278	250.972	136.147	263.141	290.872	235.41	0.809324	-0.30521	0.603043	0.857825
ENSMUSG00000064359	7	7	13	10	10	6	13	5	26	21	8	855	10.732	4.69753	5.13021	4.72473	9.2547	5.30382	6.9955	7.38937	25.7568	9.41024	286.825	1238.36	6.77848	6.32111	7.23585	1.14471	0.194984	0.607233	0.861167	ENSMUST00000082410	Mt_tRNA	mt-Tg	mitochondrially encoded tRNA glycine [Source:MGI Symbol;Acc:MGI:102486]
ENSMUSG00000065282	2	1	5	2	0	2	1	1	0	6	0	90	3.06628	0.671075	1.97316	0.944946	0	1.76794	0.538116	1.47787	0	2.68864	0	130.354	1.30492	1.66386	0.945982	0.568545	-0.814653	0.609929	0.862377	ENSMUST00000083348	snoRNA	Gm24455	predicted gene
chr3.tRNA628-ArgTCT	22	36	41	94	15	43	37	14	32	56	3	12	33.7291	24.1587	16.1799	44.4125	13.882	38.0107	19.9103	20.6902	31.7007	25.094	107.559	17.3805	26.3717	29.62	23.1233	0.780665	-0.357225	0.618968	0.86929
ENSMUSG00000065147	2	1	1	4	1	1	0	1	2	3	1	182	3.06628	0.671075	0.394631	1.88989	0.92547	0.88397	0	1.47787	1.9813	1.34432	35.8531	263.604	1.16365	1.50547	0.821828	0.545895	-0.873304	0.620005	0.86929	ENSMUST00000083213	snoRNA	Snora31	small nucleolar RNA
ENSMUSG00000065662	0	8	20	13	4	3	12	0	0	2	0	46	0	5.3686	7.89263	6.14215	3.70188	2.65191	6.45739	0	0	0.896213	0	66.6252	4.02682	4.85085	3.20279	0.660255	-0.598905	0.62039	0.86929	ENSMUST00000083728	rRNA	n-R5s161	nuclear encoded rRNA 5S 161 [Source:MGI Symbol;Acc:MGI:4422025]
ENSMUSG00000095892	2	4	22	14	5	10	3	4	2	30	0	219	3.06628	2.6843	8.68189	6.61462	4.62735	8.8397	1.61435	5.9115	1.9813	13.4432	0	317.194	5.255	5.26177	5.24822	0.997425	-0.00372034	0.62242	0.86953	ENSMUST00000093721	snRNA	Rnu5g	RNA
mmu_piR_018323	744	1967	2386	2761	1770	688	1541	568	563	2543	11	1529	1140.66	1320	941.59	1304.5	1638.08	608.171	829.236	839.433	557.735	1139.54	394.384	2214.57	1077.71	1176.69	978.73	0.831767	-0.265748	0.630441	0.87412
ENSMUSG00000064450	2	1	3	4	0	2	2	0	2	28	0	562	3.06628	0.671075	1.18389	1.88989	0	1.76794	1.07623	0	1.9813	12.547	0	813.987	1.20691	1.70279	0.711043	0.417576	-1.25989	0.631488	0.87412	ENSMUST00000082516	snoRNA	Snord68	small nucleolar RNA
chr19.tRNA109-ValTAC	158	317	420	489	171	286	265	81	253	418	2	41	242.236	212.731	165.745	231.039	158.255	252.815	142.601	119.708	250.634	187.309	71.7063	59.3834	190.641	212.938	168.345	0.790582	-0.339014	0.633174	0.87412
mmu_piR_002490	681	2266	2155	2556	1925	633	1447	447	427	2345	15	2056	1044.07	1520.66	850.431	1207.64	1781.53	559.553	778.653	660.61	423.007	1050.81	537.797	2977.86	1050.39	1155.7	945.086	0.817761	-0.290248	0.633487	0.87412
ENSMUSG00000096263	7	14	13	12	15	6	14	6	9	25	1	510	10.732	9.39505	5.13021	5.66968	13.882	5.30382	7.53362	8.86725	8.91583	11.2027	35.8531	738.671	8.31421	7.73173	8.89668	1.15067	0.202476	0.635045	0.87412	ENSMUST00000101927	snoRNA	Snord14c	small nucleolar RNA
chr7.tRNA1280-LysTTT	53	47	110	175	17	100	79	26	34	135	0	17	81.2564	31.5405	43.4095	82.6828	15.733	88.397	42.5111	38.4247	33.682	60.4944	0	24.6224	52.9944	59.7223	46.2665	0.774693	-0.368303	0.637256	0.874592
chr2.tRNA511-AspGTC	15	185	64	58	120	16	4	2	6	108	0	4	22.9971	124.149	25.2564	27.4034	111.056	14.1435	2.15246	2.95575	5.94389	48.3955	0	5.7935	41.2642	49.9515	32.577	0.652173	-0.616672	0.640354	0.876274
chr11.tRNA1821-SerGCT	44	67	132	265	56	59	132	44	31	113	0	21	67.4581	44.962	52.0913	125.205	51.8263	52.1542	71.0313	65.0265	30.7101	50.6361	0	30.4159	66.2194	72.4292	60.0096	0.828527	-0.27138	0.648245	0.880029
mmu_piR_002962	244	583	853	525	701	222	660	232	174	440	3	547	374.086	391.237	336.621	248.048	648.754	196.241	355.156	342.867	172.373	197.167	107.559	792.261	361.626	337.498	385.755	1.14298	0.192805	0.648825	0.880029
chr13.tRNA991-AspGTC	23	115	73	92	83	40	38	11	19	86	1	18	35.2622	77.1737	28.8081	43.4675	76.814	35.3588	20.4484	16.2566	18.8223	38.5372	35.8531	26.0707	41.6987	46.1779	37.2194	0.806002	-0.311145	0.650453	0.880029
chr11.tRNA2022-AlaTGC	19	23	35	31	11	17	22	13	23	28	0	5	29.1297	15.4347	13.8121	14.6467	10.1802	15.0275	11.8385	19.2124	22.7849	12.547	0	7.24187	16.1602	18.2558	14.0646	0.770421	-0.376281	0.651048	0.880029
chr17.tRNA993-ArgCCG	16	16	33	40	17	19	13	12	14	32	0	5	24.5302	10.7372	13.0228	18.8989	15.733	16.7954	6.9955	17.7345	13.8691	14.3394	0	7.24187	15.556	16.7973	14.3146	0.852197	-0.230742	0.65312	0.880029
chr19.tRNA641-LysTTT	201	228	353	597	103	312	307	89	211	504	2	75	308.161	153.005	139.305	282.066	95.3234	275.799	165.201	131.531	209.027	225.846	71.7063	108.628	193.799	220.634	166.964	0.756743	-0.402124	0.65438	0.880029
ENSMUSG00000065110	3	4	8	8	3	6	9	3	7	43	1	337	4.59942	2.6843	3.15705	3.77979	2.77641	5.30382	4.84304	4.43362	6.93453	19.2686	35.8531	488.102	3.94718	3.55514	4.33922	1.22055	0.287531	0.65686	0.880832	ENSMUST00000083176	snoRNA	Snord61	small nucleolar RNA
chr1.tRNA1013-AspGTC	26	105	96	116	115	39	24	10	25	117	0	17	39.8616	70.4629	37.8846	54.8069	106.429	34.4748	12.9148	14.7787	24.7662	52.4285	0	24.6224	46.4517	50.754	42.1493	0.830463	-0.268012	0.663488	0.887178
chr11.tRNA69-AspGTC	86	327	294	379	357	130	81	40	65	366	2	54	131.85	219.442	116.022	179.067	330.393	114.916	43.5874	59.115	64.3921	164.007	71.7063	78.2122	149.299	161.595	137.003	0.847815	-0.238179	0.665884	0.887845
chr5.tRNA703-AlaTGC	28	20	43	50	12	31	30	10	38	20	1	6	42.9279	13.4215	16.9691	23.6237	11.1056	27.4031	16.1435	14.7787	37.6446	8.96213	35.8531	8.69025	20.7966	24.2356	17.3577	0.716209	-0.481547	0.66956	0.89021
chr1.tRNA1008-AspGTC	18	103	82	93	95	35	24	9	22	95	0	11	27.5965	69.1207	32.3598	43.94	87.9196	30.9389	12.9148	13.3009	21.7942	42.5701	0	15.9321	39.7614	43.2543	36.2685	0.838497	-0.254123	0.675465	0.895517
chr1.tRNA1555-GluTTC	2943	7996	6016	7462	4497	4852	3881	1589	2931	9877	32	444	4512.03	5365.92	2374.1	3525.59	4161.84	4289.02	2088.43	2348.34	2903.59	4425.95	1147.3	643.078	3583.16	3944.41	3221.91	0.816828	-0.291895	0.690581	0.911567
ENSMUSG00000064365	293	494	358	333	426	353	320	122	433	576	359	51196	449.21	331.511	141.278	157.334	394.25	312.041	172.197	180.301	428.95	258.109	12871.3	74151	267.265	269.833	264.697	0.980966	-0.0277245	0.691466	0.911567	ENSMUST00000082416	Mt_tRNA	mt-Ts2	mitochondrially encoded tRNA serine 2 [Source:MGI Symbol;Acc:MGI:102474]
mmu_piR_000216	38	13	43	21	13	30	49	11	31	43	0	47	58.2593	8.72398	16.9691	9.92194	12.0311	26.5191	26.3677	16.2566	30.7101	19.2686	0	68.0736	21.8811	23.4686	20.2936	0.864714	-0.209705	0.696079	0.913086
ENSMUSG00000064748	8	22	33	31	12	6	28	8	4	10	0	190	12.2651	14.7637	13.0228	14.6467	11.1056	5.30382	15.0672	11.823	3.96259	4.48107	0	275.191	12.2497	13.6746	10.8249	0.79161	-0.337139	0.697598	0.913086	ENSMUST00000082814	rRNA	n-R5s28	nuclear encoded rRNA 5S 28 [Source:MGI Symbol;Acc:MGI:4421873]
ENSMUSG00000077440	0	3	1	2	1	0	1	0	3	7	0	228	0	2.01323	0.394631	0.944946	0.92547	0	0.538116	0	2.97194	3.13675	0	330.229	0.602049	0.838201	0.365896	0.436526	-1.19586	0.698472	0.913086	ENSMUST00000104252	snoRNA	Gm23130	predicted gene
mmu_piR_038322	31	102	149	143	102	32	94	24	38	128	0	57	47.5273	68.4497	58.8001	67.5637	94.3979	28.287	50.5829	35.469	37.6446	57.3577	0	82.5574	56.3847	60.5852	52.1842	0.861336	-0.215352	0.711384	0.923942
chr13.tRNA976-ValCAC	3	10	14	24	13	4	18	7	4	13	2	5	4.59942	6.71075	5.52484	11.3394	12.0311	3.53588	9.68608	10.3451	3.96259	5.82539	71.7063	7.24187	7.97157	7.04359	8.89955	1.2635	0.337421	0.718716	0.923942
chr10.tRNA698-SerCGA	14	4	30	33	10	11	18	9	7	7	0	11	21.464	2.6843	11.8389	15.5916	9.2547	9.72367	9.68608	13.3009	6.93453	3.13675	0	15.9321	11.693	12.8947	10.4913	0.813615	-0.297581	0.718978	0.923942
chr14.tRNA364-GluTTC	6754	17530	13046	16503	10136	11154	8529	3366	7005	22253	71	1015	10354.8	11763.9	5148.36	7797.22	9380.56	9859.8	4589.59	4974.53	6939.49	9971.72	2545.57	1470.1	7983.6	8766.09	7201.12	0.821474	-0.283713	0.720944	0.923942
chr13.tRNA114-GlnTTG	64	69	122	109	42	62	124	69	32	51	0	13	98.1209	46.3042	48.145	51.4996	38.8697	54.8061	66.7263	101.973	31.7007	22.8534	0	18.8289	63.3057	61.0174	65.5939	1.075	0.10434	0.721892	0.923942
chrX.tRNA460-ValTAC	141	251	382	414	146	317	182	80	212	423	2	31	216.173	168.44	150.749	195.604	135.119	280.218	97.937	118.23	210.017	189.549	71.7063	44.8996	170.309	182.741	157.876	0.863931	-0.211012	0.723459	0.923942
ENSMUSG00000065016	9	6	21	16	8	9	16	11	12	20	0	31	13.7983	4.02645	8.28726	7.55957	7.40376	7.95573	8.60985	16.2566	11.8878	8.96213	0	44.8996	9.23719	8.41788	10.0565	1.19466	0.256597	0.725053	0.923942	ENSMUST00000083082	snoRNA	Snora3	small nucleolar RNA
ENSMUSG00000088518	1	0	1	0	0	0	0	0	2	5	0	139	1.53314	0	0.394631	0	0	0	0	0	1.9813	2.24053	0	201.324	0.240971	0.481943	0	0	#NAME?	0.725658	0.923942	ENSMUST00000157893	snoRNA	Gm24438	predicted gene
chr11.tRNA397-AspGTC	84	355	254	323	333	136	91	35	78	332	3	52	128.784	238.232	100.236	152.609	308.181	120.22	48.9685	51.7256	77.2705	148.771	107.559	75.3155	143.62	154.965	132.274	0.853572	-0.228416	0.730039	0.923942
chr5.tRNA1318-AlaTGC	63	146	159	146	94	75	166	76	87	112	2	509	96.5878	97.977	62.7464	68.9811	86.9941	66.2977	89.3272	112.318	86.1863	50.188	71.7063	737.223	85.1537	81.5731	88.7344	1.08779	0.1214	0.731907	0.923942
chr13.tRNA70-AlaCGC	46	80	89	73	29	81	78	46	57	82	0	15	70.5244	53.686	35.1222	34.4905	26.8386	71.6015	41.973	67.9822	56.4669	36.7448	0	21.7256	50.2773	48.4558	52.0989	1.07518	0.104582	0.731985	0.923942
ENSMUSG00000065893	4	12	29	18	14	2	33	2	3	19	0	146	6.13256	8.0529	11.4443	8.50452	12.9566	1.76794	17.7578	2.95575	2.97194	8.51403	0	211.463	8.69655	8.53357	8.85952	1.0382	0.0540787	0.735684	0.923942	ENSMUST00000083959	rRNA	n-R5s151	nuclear encoded rRNA 5S 151 [Source:MGI Symbol;Acc:MGI:4422013]
ENSMUSG00000096037	5	15	11	19	13	6	7	3	3	13	1	15	7.6657	10.0661	4.34095	8.97699	12.0311	5.30382	3.76681	4.43362	2.97194	5.82539	35.8531	21.7256	7.07314	7.76244	6.38384	0.822401	-0.282086	0.736224	0.923942	ENSMUST00000179080	rRNA	n-R5s136	nuclear encoded rRNA 5S 136 [Source:MGI Symbol;Acc:MGI:4421992]
chr5.tRNA1317-AspGTC	28	113	75	106	104	44	31	11	24	113	0	18	42.9279	75.8315	29.5974	50.0822	96.2488	38.8947	16.6816	16.2566	23.7755	50.6361	0	26.0707	45.8151	49.6097	42.0204	0.84702	-0.239532	0.738368	0.923942
ENSMUSG00000064968	1	0	2	0	1	0	1	2	1	6	0	169	1.53314	0	0.789263	0	0.92547	0	0.538116	2.95575	0.990648	2.68864	0	244.775	0.842717	0.580601	1.10483	1.90291	0.928211	0.739591	0.923942	ENSMUST00000083034	snoRNA	Snord47	small nucleolar RNA
chr19.tRNA110-ValTAC	121	232	370	438	149	290	192	79	205	380	2	23	185.51	155.689	146.014	206.943	137.895	256.351	103.318	116.752	203.083	170.281	71.7063	33.3126	163.559	173.539	153.579	0.884983	-0.176278	0.740266	0.923942
ENSMUSG00000064844	3	4	4	6	5	2	8	0	2	59	3	600	4.59942	2.6843	1.57853	2.83484	4.62735	1.76794	4.30492	0	1.9813	26.4383	107.559	869.025	2.79966	2.92427	2.67505	0.914776	-0.12851	0.740693	0.923942	ENSMUST00000082910	snoRNA	Gm26202	predicted gene
ENSMUSG00000077239	0	1	4	2	2	3	2	0	4	9	0	140	0	0.671075	1.57853	0.944946	1.85094	2.65191	1.07623	0	3.96259	4.03296	0	202.772	1.0967	0.798637	1.39477	1.74644	0.804416	0.74343	0.923942	ENSMUST00000104051	snoRNA	Snord66	small nucleolar RNA
chr6.tRNA10-ValCAC	180	511	915	984	625	308	811	247	322	912	7	88	275.965	342.919	361.088	464.914	578.418	272.263	436.412	365.035	318.989	408.673	250.972	127.457	387.127	361.221	413.032	1.14343	0.19337	0.744286	0.923942
ENSMUSG00000087790	0	1	1	0	2	1	0	0	0	0	0	97	0	0.671075	0.394631	0	1.85094	0.88397	0	0	0	0	0	140.492	0.475077	0.266427	0.683727	2.56629	1.35968	0.747724	0.925754	ENSMUST00000157165	snoRNA	Gm25970	predicted gene
chr4.tRNA641-AlaAGC	17	9	43	32	7	25	22	7	23	18	0	2	26.0634	6.03968	16.9691	15.1191	6.47829	22.0992	11.8385	10.3451	22.7849	8.06592	0	2.89675	14.3691	16.0478	12.6903	0.790779	-0.338653	0.753217	0.930094
chr11.tRNA1817-GlnCTG	30	40	79	65	29	45	61	36	19	43	0	13	45.9942	26.843	31.1759	30.7108	26.8386	39.7786	32.8251	53.2035	18.8223	19.2686	0	18.8289	35.9212	33.681	38.1614	1.13303	0.180183	0.756563	0.931768
chr14.tRNA710-ThrTGT	41	38	54	46	18	52	28	15	34	23	0	11	62.8587	25.5009	21.3101	21.7338	16.6585	45.9664	15.0672	22.1681	33.682	10.3065	0	15.9321	28.908	32.8509	24.9651	0.759951	-0.396021	0.760777	0.934497
mmu_piR_000949	4	21	17	19	20	4	8	4	6	17	0	18	6.13256	14.0926	6.70873	8.97699	18.5094	3.53588	4.30492	5.9115	5.94389	7.61781	0	26.0707	8.52157	8.97772	8.06542	0.898383	-0.154598	0.765163	0.937022
chr13.tRNA1007-GlnTTG	41	50	76	55	25	47	60	48	19	38	0	15	62.8587	33.5538	29.992	25.986	23.1367	41.5466	32.2869	70.938	18.8223	17.0281	0	21.7256	40.0373	38.0976	41.9771	1.10183	0.1399	0.766836	0.937022
ENSMUSG00000065463	2	0	3	2	1	1	1	0	1	7	0	127	3.06628	0	1.18389	0.944946	0.92547	0.88397	0.538116	0	0.990648	3.13675	0	183.944	0.942834	1.29878	0.586889	0.451877	-1.146	0.770291	0.938792	ENSMUST00000083529	snoRNA	Snord45c	small nucleolar RNA
chr3.tRNA622-GluCTC	2	24	24	17	9	10	18	2	9	16	0	0	3.06628	16.1058	9.47115	8.03204	8.32923	8.8397	9.68608	2.95575	8.91583	7.16971	0	0	8.31075	9.16882	7.45269	0.81283	-0.298975	0.773734	0.940291
ENSMUSG00000087834	11	37	42	32	39	11	11	15	11	21	0	12	16.8645	24.8298	16.5745	15.1191	36.0933	9.72367	5.91927	22.1681	10.8971	9.41024	0	17.3805	18.4115	18.347	18.4761	1.00704	0.0101159	0.775539	0.940291	ENSMUST00000157209	rRNA	Gm23957	predicted gene
ENSMUSG00000064542	1	1	4	1	1	1	1	0	1	16	1	140	1.53314	0.671075	1.57853	0.472473	0.92547	0.88397	0.538116	0	0.990648	7.16971	35.8531	202.772	0.825346	1.0638	0.586889	0.551689	-0.858073	0.786746	0.946738	ENSMUST00000082608	snoRNA	Gm22980	predicted gene
chr1.tRNA1192-LysTTT	193	238	381	615	113	354	316	114	218	515	1	59	295.896	159.716	150.355	290.571	104.578	312.925	170.045	168.478	215.961	230.775	35.8531	85.4541	206.57	224.134	189.006	0.843273	-0.245929	0.788442	0.946738
ENSMUSG00000095915	7	25	16	20	25	4	19	6	7	11	0	39	10.732	16.7769	6.3141	9.44946	23.1367	3.53588	10.2242	8.86725	6.93453	4.92917	0	56.4866	11.1296	10.8181	11.441	1.05758	0.0807672	0.789694	0.946738	ENSMUST00000179019	rRNA	n-R5s115	nuclear encoded rRNA 5S 115 [Source:MGI Symbol;Acc:MGI:4421965]
chr3.tRNA756-GlnCTG	34	54	52	81	23	30	59	28	15	28	0	13	52.1267	36.2381	20.5208	38.2703	21.2858	26.5191	31.7488	41.3805	14.8597	12.547	0	18.8289	33.5113	36.789	30.2335	0.82181	-0.283124	0.790467	0.946738
ENSMUSG00000077625	0	0	1	0	0	1	1	0	2	5	0	213	0	0	0.394631	0	0	0.88397	0.538116	0	1.9813	2.24053	0	308.504	0.22709	0.0986578	0.355521	3.60358	1.84943	0.791895	0.946738	ENSMUST00000104437	snoRNA	Snord4a	small nucleolar RNA
ENSMUSG00000064984	0	0	1	1	0	0	0	0	0	6	2	111	0	0	0.394631	0.472473	0	0	0	0	0	2.68864	71.7063	160.77	0.108388	0.216776	0	0	#NAME?	0.792994	0.946738	ENSMUST00000083050	snoRNA	Snord73a	small nucleolar RNA
chr13.tRNA967-AlaCGC	21	22	39	32	15	18	27	12	15	19	0	4	32.1959	14.7637	15.3906	15.1191	13.882	15.9115	14.5291	17.7345	14.8597	8.51403	0	5.7935	17.4408	19.3673	15.5143	0.801054	-0.320029	0.800058	0.949987
chr13.tRNA95-ValAAC	210	589	1207	1334	682	502	964	352	392	968	17	113	321.959	395.263	476.32	630.279	631.17	443.753	518.743	520.212	388.334	433.767	609.503	163.666	492.213	455.955	528.47	1.15904	0.212927	0.800102	0.949987
ENSMUSG00000065160	1	0	2	3	2	4	0	0	0	2	0	369	1.53314	0	0.789263	1.41742	1.85094	3.53588	0	0	0	0.896213	0	534.45	1.14083	0.934955	1.3467	1.44039	0.526464	0.801805	0.949987	ENSMUST00000083226	snoRNA	Mir5117	microRNA 5117 [Source:MGI Symbol;Acc:MGI:4950437]
chr3.tRNA928-ValCAC	44	110	120	168	139	46	110	42	35	141	1	8	67.4581	73.8183	47.3558	79.3755	128.64	40.6626	59.1927	62.0707	34.6727	63.1831	35.8531	11.587	69.8217	67.0019	72.6416	1.08417	0.116593	0.807669	0.954518
ENSMUSG00000080465	12	3	8	5	6	4	11	4	13	28	1	241	18.3977	2.01323	3.15705	2.36237	5.55282	3.53588	5.91927	5.9115	12.8784	12.547	35.8531	349.058	5.85622	6.48258	5.22987	0.806757	-0.309794	0.812179	0.957431	ENSMUST00000116815	snoRNA	Gm22486	predicted gene
chr19.tRNA107-LysTTT	751	685	1138	2088	404	1189	1059	348	729	1799	9	219	1151.39	459.687	449.091	986.524	373.89	1051.04	569.864	514.3	722.182	806.144	322.678	317.194	694.473	761.672	627.274	0.823548	-0.280075	0.825895	0.971076
chr1.tRNA1009-GlyTCC	8	24	12	18	20	8	7	4	3	13	0	9	12.2651	16.1058	4.73558	8.50452	18.5094	7.07176	3.76681	5.9115	2.97194	5.82539	0	13.0354	9.60881	10.4028	8.81486	0.847359	-0.238955	0.829709	0.971076
chr1.tRNA485-LysTTT	674	700	1264	2141	362	1185	1182	323	779	1825	16	190	1033.34	469.753	498.814	1011.56	335.02	1047.5	636.053	477.353	771.715	817.795	573.65	275.191	688.675	753.367	623.983	0.828258	-0.271847	0.82998	0.971076
chr4.tRNA1308-GlyGCC	834	4432	3155	4583	2136	2765	2701	635	4334	7316	34	307	1278.64	2974.21	1245.06	2165.34	1976.8	2444.18	1453.45	938.45	4293.47	3278.35	1219.01	444.651	1809.52	1915.81	1703.22	0.889033	-0.169692	0.834504	0.973796
ENSMUSG00000077457	1	1	3	0	1	1	3	0	0	13	0	159	1.53314	0.671075	1.18389	0	0.92547	0.88397	1.61435	0	0	5.82539	0	230.292	0.851487	0.847027	0.855947	1.01053	0.0151123	0.838207	0.973796	ENSMUST00000104269	snoRNA	Snord65	small nucleolar RNA
chr9.tRNA342-GlnCTG	91	138	199	231	84	107	202	109	46	101	0	25	139.516	92.6084	78.5316	109.141	77.7394	94.5848	108.699	161.088	45.5698	45.2588	0	36.2094	107.739	104.949	110.528	1.05316	0.0747195	0.838603	0.973796
chr15.tRNA913-MetCAT	14	12	57	35	26	28	7	15	15	31	0	52	21.464	8.0529	22.494	16.5366	24.0622	24.7512	3.76681	22.1681	14.8597	13.8913	0	75.3155	17.912	17.1369	18.6871	1.09046	0.124938	0.840628	0.973796
ENSMUSG00000089533	3	21	23	23	9	4	35	4	4	15	0	89	4.59942	14.0926	9.07652	10.8669	8.32923	3.53588	18.834	5.9115	3.96259	6.7216	0	128.905	9.40576	9.65885	9.15266	0.947593	-0.0776601	0.846069	0.977679	ENSMUST00000158908	rRNA	Gm25164	predicted gene
ENSMUSG00000064349	0	2	0	3	3	1	0	1	1	2	0	96	0	1.34215	0	1.41742	2.77641	0.88397	0	1.47787	0.990648	0.896213	0	139.044	0.987228	0.689892	1.28456	1.86198	0.896834	0.851699	0.981374	ENSMUST00000082400	Mt_tRNA	mt-Tc	mitochondrially encoded tRNA cysteine [Source:MGI Symbol;Acc:MGI:102490]
chr10.tRNA866-AspGTC	305	1887	1309	1407	1656	723	513	209	489	2631	9	62	467.608	1266.32	516.572	664.77	1532.58	639.11	276.053	308.876	484.427	1178.97	322.678	89.7992	708.986	728.817	689.154	0.945579	-0.0807302	0.856745	0.981374
ENSMUSG00000065752	2	1	6	4	2	7	2	0	5	28	0	790	3.06628	0.671075	2.36779	1.88989	1.85094	6.18779	1.07623	0	4.95324	12.547	0	1144.22	2.13875	1.99876	2.27874	1.14008	0.189132	0.856914	0.981374	ENSMUST00000083818	snoRNA	Gm23344	predicted gene
chr11.tRNA1816-LysTTT	199	245	363	635	92	362	363	118	242	536	4	75	305.095	164.413	143.251	300.02	85.1432	319.997	195.336	174.389	239.737	240.185	143.413	108.628	210.956	228.195	193.716	0.848907	-0.236321	0.857654	0.981374
chr1.tRNA1002-AspGTC	26	99	95	110	122	44	31	11	34	114	1	12	39.8616	66.4364	37.49	51.972	112.907	38.8947	16.6816	16.2566	33.682	51.0842	35.8531	17.3805	47.5625	48.94	46.185	0.943707	-0.0835893	0.864449	0.986737
chr13.tRNA64-GlnCTG	86	137	201	229	81	94	162	96	62	109	1	33	131.85	91.9373	79.3209	108.196	74.963	83.0931	87.1747	141.876	61.4202	48.8436	35.8531	47.7964	99.8014	102.826	96.7767	0.941168	-0.0874752	0.871556	0.991942
ENSMUSG00000064338	3	6	6	12	10	6	5	0	3	2	2	526	4.59942	4.02645	2.36779	5.66968	9.2547	5.30382	2.69058	0	2.97194	0.896213	71.7063	761.845	4.23905	4.16583	4.31227	1.03515	0.0498431	0.873926	0.991942	ENSMUST00000082389	Mt_tRNA	mt-Tv	mitochondrially encoded tRNA valine [Source:MGI Symbol;Acc:MGI:102472]
ENSMUSG00000080615	6	2	3	4	4	6	2	1	3	22	0	432	9.19884	1.34215	1.18389	1.88989	3.70188	5.30382	1.07623	1.47787	2.97194	9.85835	0	625.698	3.14682	3.40369	2.88995	0.849063	-0.236056	0.876636	0.991942	ENSMUST00000116965	snoRNA	Snord99	small nucleolar RNA
ENSMUSG00000077549	0	0	0	0	0	1	0	0	1	1	0	101	0	0	0	0	0	0.88397	0	0	0.990648	0.448107	0	146.286	0.110496	0	0.220992	Inf	Inf	0.877488	0.991942	ENSMUST00000104361	snoRNA	Snord71	small nucleolar RNA
mmu_piR_004567	15	30	38	43	50	4	17	10	6	15	0	41	22.9971	20.1323	14.996	20.3163	46.2735	3.53588	9.14797	14.7787	5.94389	6.7216	0	59.3834	19.0222	19.6104	18.434	0.940011	-0.0892501	0.880837	0.993329
chr11.tRNA205-GlyACC	429	2249	2151	2125	1098	990	1844	589	537	2250	21	122	657.717	1509.25	848.852	1004.01	1016.17	875.13	992.285	870.468	531.978	1008.24	752.916	176.702	971.734	1004.96	938.512	0.933884	-0.0986844	0.884265	0.994799
chr13.tRNA87-GlnCTG	61	113	171	218	77	78	136	83	51	78	1	23	93.5215	75.8315	67.482	102.999	71.2612	68.9496	73.1837	122.664	50.523	34.9523	35.8531	33.3126	84.4865	84.9585	84.0145	0.988889	-0.0161201	0.889876	0.998709
chr17.tRNA719-GluCTC	1658	6020	5998	5768	5343	3234	2947	1367	3150	8564	26	298	2541.95	4039.87	2367	2725.23	4944.78	2858.76	1585.83	2020.25	3120.54	3837.59	932.181	431.616	2885.46	2918.51	2852.41	0.97735	-0.0330531	0.89447	1
ENSMUSG00000094830	22	79	66	59	38	20	85	22	15	65	4	637	33.7291	53.0149	26.0457	27.8759	35.1678	17.6794	45.7398	32.5132	14.8597	29.1269	143.413	922.615	33.9707	35.1664	32.7751	0.932	-0.101599	0.89568	1	ENSMUST00000104719	rRNA	n-R5s194	nuclear encoded rRNA 5S 194 [Source:MGI Symbol;Acc:MGI:4422059]
ENSMUSG00000064857	4	11	15	13	8	3	13	3	3	11	1	50	6.13256	7.38183	5.91947	6.14215	7.40376	2.65191	6.9955	4.43362	2.97194	4.92917	35.8531	72.4187	5.8826	6.394	5.3712	0.840037	-0.251475	0.898783	1	ENSMUST00000082923	rRNA	n-R5s25	nuclear encoded rRNA 5S 25 [Source:MGI Symbol;Acc:MGI:4421760]
ENSMUSG00000065734	21	7	13	2	8	8	10	2	6	49	1	698	32.1959	4.69753	5.13021	0.944946	7.40376	7.07176	5.38116	2.95575	5.94389	21.9572	35.8531	1010.97	8.22263	10.7422	5.7031	0.530909	-0.913464	0.902149	1	ENSMUST00000083800	snoRNA	Snord49a	small nucleolar RNA
mmu_piR_002435	6	25	27	24	14	10	21	8	4	15	0	20	9.19884	16.7769	10.655	11.3394	12.9566	8.8397	11.3004	11.823	3.96259	6.7216	0	28.9675	11.6112	11.9925	11.2299	0.93641	-0.094788	0.903876	1
ENSMUSG00000077167	30	17	33	12	6	19	27	22	10	51	0	152	45.9942	11.4083	13.0228	5.66968	5.55282	16.7954	14.5291	32.5132	9.90648	22.8534	0	220.153	18.1857	19.0237	17.3477	0.911895	-0.133061	0.907399	1	ENSMUST00000103979	snoRNA	Gm24119	predicted gene
ENSMUSG00000095118	6	16	19	8	9	11	12	5	14	21	1	534	9.19884	10.7372	7.498	3.77979	8.32923	9.72367	6.45739	7.38937	13.8691	9.41024	35.8531	773.432	7.88918	7.80346	7.97491	1.02197	0.0313556	0.909725	1	ENSMUST00000083424	snoRNA	Snord14d	small nucleolar RNA
chr3.tRNA297-GlnCTG	70	119	195	218	71	111	171	86	58	97	1	43	107.32	79.858	76.9531	102.999	65.7083	98.1206	92.0178	127.097	57.4576	43.4664	35.8531	62.2801	93.7592	91.7825	95.736	1.04307	0.0608423	0.912842	1
chr14.tRNA191-ThrTGT	36	22	63	37	11	45	35	16	31	22	0	16	55.193	14.7637	24.8618	17.4815	10.1802	39.7786	18.834	23.646	30.7101	9.85835	0	23.174	25.5924	28.075	23.1097	0.823142	-0.280786	0.916478	1
chr4.tRNA1691-HisGTG	5759	12133	14166	21366	8738	10227	11963	4917	6487	14194	34	464	8829.35	8142.16	5590.35	10094.9	8086.75	9040.36	6437.48	7266.71	6426.33	6360.43	1219.01	672.046	7936	8164.18	7707.82	0.944103	-0.0829842	0.925445	1
chr8.tRNA788-MetCAT	6	13	11	11	6	13	8	4	6	12	0	39	9.19884	8.72398	4.34095	5.1972	5.55282	11.4916	4.30492	5.9115	5.94389	5.37728	0	56.4866	6.84023	6.86524	6.81521	0.992713	-0.010552	0.92551	1
chr2.tRNA1431-HisGTG	5698	12388	14203	21435	8779	10251	12073	4942	6552	14079	30	422	8735.83	8313.28	5604.95	10127.5	8124.7	9061.57	6496.67	7303.66	6490.72	6308.89	1075.59	611.214	7971.01	8195.38	7746.65	0.945246	-0.0812385	0.926195	1
chr3.tRNA747-HisGTG	5714	12298	14080	21576	8581	10366	12159	4931	6455	14072	53	372	8760.36	8252.88	5556.41	10194.1	7941.45	9163.23	6542.95	7287.4	6394.63	6305.76	1900.22	538.795	7962.35	8190.93	7733.76	0.944185	-0.0828583	0.928546	1
chr2.tRNA1432-HisGTG	5618	12249	14094	21632	8695	10204	12097	5005	6434	14206	39	402	8613.18	8220	5561.93	10220.5	8046.96	9020.03	6509.58	7396.76	6373.83	6365.8	1398.27	582.247	7948.62	8153.91	7743.33	0.949646	-0.074538	0.929525	1
mmu_piR_000578	237	791	896	1113	906	265	661	192	191	948	3	507	363.354	530.821	353.59	525.863	838.475	234.252	355.694	283.752	189.214	424.805	107.559	734.326	435.725	443.407	428.043	0.965352	-0.0508735	0.933998	1
ENSMUSG00000065305	0	1	4	2	2	2	1	1	0	18	0	121	0	0.671075	1.57853	0.944946	1.85094	1.76794	0.538116	1.47787	0	8.06592	0	175.253	1.10368	0.798637	1.40872	1.7639	0.818771	0.935089	1	ENSMUST00000083371	snoRNA	Gm23246	predicted gene
ENSMUSG00000064540	0	1	0	2	1	0	0	0	1	2	0	259	0	0.671075	0	0.944946	0.92547	0	0	0	0.990648	0.896213	0	375.129	0.317686	0.404005	0.231367	0.572684	-0.804189	0.941505	1	ENSMUST00000082606	snoRNA	Snord42a	small nucleolar RNA
chr13.tRNA105-GluTTC	3596	7647	7309	8714	4613	6471	5186	2392	3944	9450	40	905	5513.17	5131.71	2884.36	4117.13	4269.19	5720.17	2790.67	3535.08	3907.11	4234.61	1434.13	1310.78	4245.18	4411.59	4078.78	0.924558	-0.113164	0.942699	1
chr14.tRNA352-GluTTC	3758	7885	7920	9769	4904	7594	6006	2554	4548	10898	53	843	5761.54	5291.43	3125.48	4615.59	4538.5	6712.87	3231.92	3774.49	4505.47	4883.47	1900.22	1220.98	4631.48	4698.51	4564.45	0.971467	-0.0417635	0.944854	1
mmu_piR_002643	701	1533	2195	2145	1631	918	1227	724	826	2391	15	452	1074.73	1028.76	866.216	1013.45	1509.44	811.484	660.268	1069.98	818.275	1071.42	537.797	654.665	1004.29	995.79	1012.79	1.01708	0.0244266	0.948719	1
chr13.tRNA1012-LysTTT	200	199	398	645	122	358	375	120	216	548	3	60	306.628	133.544	157.063	304.745	112.907	316.461	201.793	177.345	213.98	245.562	107.559	86.9025	213.811	225.495	202.127	0.896368	-0.157836	0.951862	1
chr2.tRNA587-HisGTG	18199	39528	43159	66292	27850	32871	37778	15123	20895	45711	123	1250	27901.6	26526.3	17031.9	31321.2	25774.3	29057	20328.9	22349.9	20699.6	20483.4	4409.93	1810.47	25036.4	25695.2	24377.5	0.948718	-0.0759491	0.952955	1
chr13.tRNA994-GlnCTG	28	55	76	84	24	44	57	42	15	26	0	14	42.9279	36.9091	29.992	39.6877	22.2113	38.8947	30.6726	62.0707	14.8597	11.6508	0	20.2772	37.9208	37.3792	38.4623	1.02898	0.0412101	0.953471	1
chr3.tRNA751-HisGTG	5633	12352	13999	21501	8811	10457	12168	4945	6380	14013	30	423	8636.18	8289.12	5524.44	10158.6	8154.31	9243.67	6547.79	7308.09	6320.33	6279.32	1075.59	612.663	7982.78	8152.1	7813.47	0.958461	-0.0612085	0.957174	1
chr3.tRNA291-HisGTG	18058	39810	42794	66227	27957	32961	37720	15207	20479	45770	128	1245	27685.4	26715.5	16887.9	31290.5	25873.4	29136.5	20297.7	22474	20287.5	20509.8	4589.2	1803.23	25045.1	25644.8	24445.4	0.95323	-0.0691038	0.960896	1
chr3.tRNA295-HisGTG	18093	39982	42599	65797	28078	33015	37873	15006	20662	45700	127	1217	27739.1	26830.9	16810.9	31087.3	25985.3	29184.3	20380.1	22177	20468.8	20478.5	4553.35	1762.67	25024.4	25617.1	24431.7	0.953726	-0.0683532	0.969081	1
ENSMUSG00000064350	1	1	0	1	1	0	2	0	1	1	0	129	1.53314	0.671075	0	0.472473	0.92547	0	1.07623	0	0.990648	0.448107	0	186.84	0.584799	0.669172	0.500425	0.747827	-0.419223	0.975443	1	ENSMUST00000082401	Mt_tRNA	mt-Ty	mitochondrially encoded tRNA tyrosine [Source:MGI Symbol;Acc:MGI:102470]
chr7.tRNA339-GluTTC	3830	7924	8224	9915	4998	7679	5827	2575	4465	10912	65	883	5871.92	5317.6	3245.45	4684.57	4625.5	6788	3135.6	3805.53	4423.24	4889.74	2330.45	1278.91	4684.27	4779.89	4588.66	0.959993	-0.0589044	0.985416	1
chr11.tRNA1444-CysGCA	34	134	65	85	79	41	68	35	37	63	1	811	52.1267	89.9241	25.651	40.1602	73.1121	36.2428	36.5919	51.7256	36.654	28.2307	35.8531	1174.63	50.6918	51.9655	49.4181	0.950978	-0.0725158	1	1
chr13.tRNA1004-SerGCT	5	14	23	42	12	7	30	9	5	18	1	3	7.6657	9.39505	9.07652	19.8439	11.1056	6.18779	16.1435	13.3009	4.95324	8.06592	35.8531	4.34512	11.5899	11.4953	11.6844	1.01645	0.0235462	1	1
chr14.tRNA709-LeuTAG	45	68	78	127	41	52	93	35	24	68	2	12	68.9913	45.6331	30.7812	60.0041	37.9443	45.9664	50.0448	51.7256	23.7755	30.4713	71.7063	17.3805	48.8863	51.3524	46.4203	0.903954	-0.145678	1	1
chr6.tRNA317-GlyCCC	3	18	21	26	4	8	23	12	11	10	0	6	4.59942	12.0794	8.28726	12.2843	3.70188	7.07176	12.3767	17.7345	10.8971	4.48107	0	8.69025	9.76689	9.31258	10.2212	1.09757	0.134311	1	1
chr9.tRNA961-GluTTC	2512	5733	5417	6837	3399	4961	4183	1768	2945	7479	28	648	3851.25	3847.27	2137.72	3230.3	3145.67	4385.37	2250.94	2612.88	2917.46	3351.39	1003.89	938.547	3182.68	3266.63	3098.72	0.948596	-0.0761345	1	1
ENSMUSG00000064361	1	1	2	1	1	0	1	1	1	3	0	91	1.53314	0.671075	0.789263	0.472473	0.92547	0	0.538116	1.47787	0.990648	1.34432	0	131.802	0.800926	0.866488	0.735365	0.848673	-0.236719	1	1	ENSMUST00000082412	Mt_tRNA	mt-Tr	mitochondrially encoded tRNA arginine [Source:MGI Symbol;Acc:MGI:102476]
ENSMUSG00000064493	0	0	4	4	2	2	1	1	4	38	0	130	0	0	1.57853	1.88989	1.85094	1.76794	0.538116	1.47787	3.96259	17.0281	0	188.289	1.13791	0.867105	1.40872	1.62462	0.700104	1	1	ENSMUST00000082559	snoRNA	Snora28	small nucleolar RNA
ENSMUSG00000064751	2	3	2	0	3	1	1	0	2	25	0	249	3.06628	2.01323	0.789263	0	2.77641	0.88397	0.538116	0	1.9813	11.2027	0	360.645	1.25841	1.46719	1.04962	0.715396	-0.483186	1	1	ENSMUST00000082817	snoRNA	Gm26330	predicted gene
ENSMUSG00000064778	1	1	0	0	2	0	0	0	1	8	1	285	1.53314	0.671075	0	0	1.85094	0	0	0	0.990648	3.58485	35.8531	412.787	0.506894	0.551054	0.462735	0.839727	-0.252007	1	1	ENSMUST00000082844	snoRNA	Snord59a	small nucleolar RNA
ENSMUSG00000065628	0	0	1	1	1	0	1	0	1	10	0	101	0	0	0.394631	0.472473	0.92547	0	0.538116	0	0.990648	4.48107	0	146.286	0.291336	0.216776	0.365896	1.6879	0.755229	1	1	ENSMUST00000083694	snoRNA	Snord33	small nucleolar RNA
ENSMUSG00000065878	3	2	2	3	2	2	2	1	5	27	2	309	4.59942	1.34215	0.789263	1.41742	1.85094	1.76794	1.07623	1.47787	4.95324	12.0989	71.7063	447.548	1.79015	2.03706	1.54325	0.757584	-0.400522	1	1	ENSMUST00000083944	snoRNA	Snord34	small nucleolar RNA
ENSMUSG00000065904	1	1	0	1	0	1	0	1	2	1	0	113	1.53314	0.671075	0	0.472473	0	0.88397	0	1.47787	1.9813	0.448107	0	163.666	0.629817	0.669172	0.590461	0.882376	-0.180535	1	1	ENSMUST00000083970	snoRNA	Gm26109	predicted gene
ENSMUSG00000077527	3	4	3	2	4	1	2	1	1	17	0	159	4.59942	2.6843	1.18389	0.944946	3.70188	0.88397	1.07623	1.47787	0.990648	7.61781	0	230.292	2.06906	2.35314	1.78499	0.758556	-0.398672	1	1	ENSMUST00000104339	snoRNA	Gm25506	predicted gene
ENSMUSG00000077563	1	0	0	1	0	0	2	0	0	3	0	113	1.53314	0	0	0.472473	0	0	1.07623	0	0	1.34432	0	163.666	0.385231	0.501403	0.269058	0.53661	-0.898055	1	1	ENSMUST00000104375	snoRNA	Snora68	small nucleolar RNA
ENSMUSG00000077565	1	0	1	2	0	2	0	1	2	1	0	147	1.53314	0	0.394631	0.944946	0	1.76794	0	1.47787	1.9813	0.448107	0	212.911	0.764816	0.718179	0.811453	1.12988	0.176164	1	1	ENSMUST00000104377	snoRNA	Gm23201	predicted gene
ENSMUSG00000077709	1	4	10	7	9	2	2	2	4	6	0	60	1.53314	2.6843	3.94631	3.30731	8.32923	1.76794	1.07623	2.95575	3.96259	2.68864	0	86.9025	3.20003	2.86777	3.53229	1.23172	0.300675	1	1	ENSMUST00000104521	snoRNA	Snora64	small nucleolar RNA
ENSMUSG00000077756	0	1	0	0	0	0	0	0	0	1	0	157	0	0.671075	0	0	0	0	0	0	0	0.448107	0	227.395	0.0838844	0.167769	0	0	#NAME?	1	1	ENSMUST00000104568	snoRNA	Snord90	small nucleolar RNA
ENSMUSG00000080469	0	1	0	1	0	1	0	0	0	0	1	104	0	0.671075	0	0.472473	0	0.88397	0	0	0	0	35.8531	150.631	0.25344	0.285887	0.220992	0.773006	-0.371449	1	1	ENSMUST00000116819	snoRNA	Snord98	small nucleolar RNA
ENSMUSG00000088252	1	0	0	1	0	1	0	0	1	3	1	98	1.53314	0	0	0.472473	0	0.88397	0	0	0.990648	1.34432	35.8531	141.941	0.361198	0.501403	0.220992	0.440748	-1.18197	1	1	ENSMUST00000157627	snoRNA	Snord13	small nucleolar RNA
ENSMUSG00000088895	0	0	0	1	1	0	0	0	0	3	0	102	0	0	0	0.472473	0.92547	0	0	0	0	1.34432	0	147.734	0.174743	0.118118	0.231367	1.95878	0.969953	1	1	ENSMUST00000158270	snoRNA	Gm22519	predicted gene
ENSMUSG00000088929	0	2	1	0	0	1	1	0	0	0	2	143	0	1.34215	0.394631	0	0	0.88397	0.538116	0	0	0	71.7063	207.118	0.394858	0.434195	0.355521	0.818805	-0.288409	1	1	ENSMUST00000158304	snoRNA	Gm24299	predicted gene
ENSMUSG00000093178	0	2	0	3	2	0	1	0	1	5	0	219	0	1.34215	0	1.41742	1.85094	0	0.538116	0	0.990648	2.24053	0	317.194	0.643578	0.689892	0.597264	0.865734	-0.208003	1	1	ENSMUST00000175437	snoRNA	Snord87	small nucleolar RNA
ENSMUSG00000094411	0	2	2	2	2	0	2	0	3	13	0	224	0	1.34215	0.789263	0.944946	1.85094	0	1.07623	0	2.97194	5.82539	0	324.436	0.750441	0.76909	0.731793	0.951505	-0.0717174	1	1	ENSMUST00000083895	snoRNA	Snord16a	small nucleolar RNA

## Sheet: Diaphragm
Ensembl	raw counts						normalized counts						DESeq output							Addition transcript information
Gene ID	C57/BL10		mdx		PPMO		C57/BL10		mdx		PPMO		base mean (counts)			mdx vs C57		negative binomial test		ensembl	transcript	external
	C57-1	C57-2	mdx-1	mdx-2	PPMO-1	PPMO-2	C57-1	C57-2	mdx-1	mdx-2	PPMO-1	PPMO-2	All samples	C57/BL10	mdx	ratio	log2 ratio	pval	padj	transcript ID	biotype	gene name	description
ENSMUSG00000064336	79	16	7	8	29	3	39.4865	26.8939	9.9231	7.23679	13.7138	5.5307	20.8851	33.1902	8.57995	0.258509	-1.95172	0.00302973	1	ENSMUST00000082387	Mt_tRNA	mt-Tf	mitochondrially encoded tRNA phenylalanine [Source:MGI Symbol;Acc:MGI:102487]
chr13.tRNA78-MetCAT	31	8	22	65	29	14	15.4947	13.4469	31.1869	58.7989	13.7138	25.8099	29.7319	14.4708	44.9929	3.10922	1.63655	0.00607304	1
chr13.tRNA108-MetCAT	26	12	28	52	31	12	12.9955	20.1704	39.6924	47.0391	14.6595	22.1228	29.9744	16.583	43.3658	2.61508	1.38685	0.0119941	1
chr13.tRNA90-MetCAT	26	20	34	61	23	13	12.9955	33.6174	48.1979	55.1805	10.8764	23.9664	37.4978	23.3065	51.6892	2.21781	1.14913	0.0125502	1
ENSMUSG00000064337	12590	2118	1384	1781	4374	936	6292.85	3560.08	1961.94	1611.09	2068.41	1725.58	3356.49	4926.46	1786.51	0.362636	-1.4634	0.0172938	1	ENSMUST00000082388	Mt_rRNA	mt-Rnr1	mitochondrially encoded 12S rRNA [Source:MGI Symbol;Acc:MGI:102493]
chr13.tRNA84-AspGTC	59	20	40	99	65	38	29.4899	33.6174	56.7034	89.5553	30.7378	70.0555	52.3415	31.5536	73.1294	2.31762	1.21264	0.0184487	1
ENSMUSG00000088689	216	54	29	44	189	47	107.963	90.7669	41.11	39.8024	89.376	86.6476	69.9106	99.3649	40.4562	0.407147	-1.29638	0.0193039	1	ENSMUST00000158064	scaRNA	Scarna17	small Cajal body-specific RNA 17 [Source:MGI Symbol;Acc:MGI:3819483]
ENSMUSG00000065922	5532	1202	740	1220	5363	598	2765.05	2020.4	1049.01	1103.61	2536.1	1102.45	1734.52	2392.73	1076.31	0.449826	-1.15256	0.0196324	1	ENSMUST00000083988	rRNA	n-R5-8s1	nuclear encoded rRNA 5.8S 1 [Source:MGI Symbol;Acc:MGI:4421735]
mmu_piR_000935	1037	322	185	226	863	282	518.323	541.239	262.253	204.439	408.103	519.886	381.564	529.781	233.346	0.440458	-1.18292	0.0212569	1
ENSMUSG00000089083	30	12	31	48	166	17	14.9949	20.1704	43.9452	43.4207	78.4995	31.3406	30.6328	17.5826	43.6829	2.48444	1.31292	0.0232927	1	ENSMUST00000158458	snRNA	Rnu7	U7 small nuclear RNA [Source:MGI Symbol;Acc:MGI:97992]
ENSMUSG00000092730	39	9	36	49	117	15	19.4933	15.1278	51.0331	44.3253	55.328	27.6535	32.4949	17.3106	47.6792	2.75434	1.46171	0.0283536	1	ENSMUST00000174989	snoRNA	Snora24	small nucleolar RNA
ENSMUSG00000064655	104	32	19	19	75	27	51.9822	53.7878	26.9341	17.1874	35.4666	49.7763	37.4729	52.885	22.0608	0.417146	-1.26138	0.032003	1	ENSMUST00000082721	snoRNA	Gm25788	predicted gene
ENSMUSG00000064348	989	329	214	216	1067	101	494.331	553.005	303.363	195.393	504.572	186.2	386.523	523.668	249.378	0.476215	-1.07032	0.0334995	1	ENSMUST00000082399	Mt_tRNA	mt-Tn	mitochondrially encoded tRNA asparagine [Source:MGI Symbol;Acc:MGI:102479]
mmu_piR_038312	543	110	73	126	351	54	271.407	184.895	103.484	113.979	165.984	99.5526	168.441	228.151	108.732	0.476577	-1.06922	0.0354068	1
mmu_piR_038428	12	22	28	116	85	31	5.99795	36.9791	39.6924	104.933	40.1955	57.1505	46.9007	21.4885	72.3129	3.36519	1.75069	0.0370802	1
ENSMUSG00000064387	39	9	32	48	50	5	19.4933	15.1278	45.3627	43.4207	23.6444	9.21783	30.8512	17.3106	44.3917	2.56443	1.35864	0.0399692	1	ENSMUST00000082453	snoRNA	Snora73a	small nucleolar RNA
ENSMUSG00000065100	83	14	12	14	77	10	41.4858	23.5321	17.011	12.6644	36.4124	18.4357	23.6733	32.509	14.8377	0.456419	-1.13157	0.0477918	1	ENSMUST00000083166	snoRNA	Gm26132	predicted gene
ENSMUSG00000065637	102	17	15	18	47	10	50.9825	28.5747	21.2638	16.2828	22.2258	18.4357	29.276	39.7786	18.7733	0.471944	-1.08331	0.0523266	1	ENSMUST00000083703	snoRNA	Gm26397	predicted gene
ENSMUSG00000094830	2835	582	316	822	2145	473	1417.01	978.265	447.957	743.58	1014.35	872.007	896.704	1197.64	595.769	0.497452	-1.00737	0.0570687	1	ENSMUST00000104719	rRNA	n-R5s194	nuclear encoded rRNA 5S 194 [Source:MGI Symbol;Acc:MGI:4422059]
chr11.tRNA397-AspGTC	44	15	33	57	55	24	21.9925	25.213	46.7803	51.5621	26.0089	44.2456	36.387	23.6027	49.1712	2.08328	1.05886	0.0599094	1
ENSMUSG00000093952	1141	228	131	326	749	182	570.305	383.238	185.704	294.899	354.194	335.529	358.536	476.771	240.301	0.504018	-0.988452	0.0613664	1	ENSMUST00000082891	rRNA	n-R5s195	nuclear encoded rRNA 5S 195 [Source:MGI Symbol;Acc:MGI:4422060]
chr13.tRNA959-MetCAT	22	7	14	34	18	11	10.9962	11.7661	19.8462	30.7564	8.512	20.2792	18.3412	11.3812	25.3013	2.22309	1.15256	0.0623509	1
ENSMUSG00000064829	57	16	50	59	113	20	28.4902	26.8939	70.8793	53.3713	53.4364	36.8713	44.9087	27.6921	62.1253	2.24343	1.16571	0.0631523	1	ENSMUST00000082895	snoRNA	Gm22879	predicted gene
chr11.tRNA1433-CysGCA	37	12	25	50	21	17	18.4937	20.1704	35.4396	45.2299	9.93066	31.3406	29.8334	19.332	40.3348	2.08642	1.06103	0.0637299	1
ENSMUSG00000098877	59	24	8	17	47	6	29.4899	40.3408	11.3407	15.3782	22.2258	11.0614	24.1374	34.9154	13.3594	0.382623	-1.386	0.0675832	1	ENSMUST00000185172	rRNA	Gm27959	predicted gene
mmu_piR_000414	7149	1619	1123	1963	4785	996	3573.28	2721.32	1591.95	1775.73	2262.77	1836.19	2415.57	3147.3	1683.84	0.53501	-0.902361	0.0701313	1
mmu_piR_038323	1337	269	211	346	940	240	668.271	452.153	299.111	312.991	444.515	442.456	433.132	560.212	306.051	0.546312	-0.872202	0.071211	1
chr10.tRNA866-AspGTC	45	14	27	59	49	31	22.4923	23.5321	38.2748	53.3713	23.1715	57.1505	34.4176	23.0122	45.8231	1.99125	0.993674	0.0720354	1
chr13.tRNA70-AlaCGC	38	23	0	11	203	4	18.9935	38.66	0	9.95059	95.9964	7.37426	16.901	28.8267	4.97529	0.172593	-2.53455	0.0750426	1
mmu_piR_000639	341	73	33	106	172	38	170.442	122.703	46.7803	95.8875	81.3368	70.0555	108.953	146.572	71.3339	0.48668	-1.03895	0.0753686	1
ENSMUSG00000077704	67	10	7	13	66	13	33.4885	16.8087	9.9231	11.7598	31.2106	23.9664	17.995	25.1486	10.8414	0.431095	-1.21392	0.0763067	1	ENSMUST00000104516	snoRNA	Snord89	small nucleolar RNA
chr13.tRNA111-MetCAT	36	18	25	55	28	11	17.9938	30.2556	35.4396	49.7529	13.2409	20.2792	33.3605	24.1247	42.5963	1.76567	0.820215	0.0768034	1
ENSMUSG00000064350	272	133	72	62	319	70	135.953	223.555	102.066	56.0851	150.851	129.05	129.415	179.754	79.0756	0.439909	-1.18472	0.0778088	1	ENSMUST00000082401	Mt_tRNA	mt-Ty	mitochondrially encoded tRNA tyrosine [Source:MGI Symbol;Acc:MGI:102470]
ENSMUSG00000064343	397	130	78	115	315	78	198.432	218.513	110.572	104.029	148.96	143.798	157.886	208.472	107.3	0.514698	-0.958203	0.0842481	1	ENSMUST00000082394	Mt_tRNA	mt-Tq	mitochondrially encoded tRNA glutamine [Source:MGI Symbol;Acc:MGI:102477]
mmu_piR_035331	50	15	6	13	38	6	24.9914	25.213	8.50551	11.7598	17.9698	11.0614	17.6174	25.1022	10.1326	0.403655	-1.3088	0.0855756	1
ENSMUSG00000065118	144	38	32	31	100	36	71.9754	63.873	45.3627	28.0426	47.2889	66.3684	52.3134	67.9242	36.7027	0.540348	-0.888041	0.0884775	1	ENSMUST00000083184	snoRNA	Gm23297	predicted gene
chr11.tRNA69-AspGTC	45	23	36	60	62	29	22.4923	38.66	51.0331	54.2759	29.3191	53.4634	41.6153	30.5761	52.6545	1.72208	0.784151	0.093482	1
ENSMUSG00000077440	362	58	56	73	235	43	180.938	97.4903	79.3848	66.0357	111.129	79.2733	105.962	139.214	72.7103	0.522291	-0.937075	0.0944616	1	ENSMUST00000104252	snoRNA	Gm23130	predicted gene
mmu_piR_018323	4375	800	650	1230	2633	636	2186.75	1344.69	921.431	1112.66	1245.12	1172.51	1391.38	1765.72	1017.04	0.575993	-0.795877	0.0967063	1
ENSMUSG00000064514	485	166	408	440	1130	220	242.417	279.024	578.375	398.024	534.364	405.585	374.46	260.721	488.199	1.8725	0.904966	0.0994065	1	ENSMUST00000082580	snoRNA	Gm22455	predicted gene
mmu_piR_000578	1460	438	219	500	925	212	729.75	736.22	310.451	452.299	437.422	390.836	557.18	732.985	381.375	0.520304	-0.942572	0.101331	1
ENSMUSG00000095256	107	35	22	28	220	10	53.4817	58.8304	31.1869	25.3288	104.035	18.4357	42.2069	56.156	28.2578	0.503202	-0.99079	0.101604	1	ENSMUST00000179494	rRNA	n-R5s209	nuclear encoded rRNA 5S 209 [Source:MGI Symbol;Acc:MGI:4422074]
ENSMUSG00000064342	290	81	55	82	221	15	144.95	136.15	77.9672	74.1771	104.508	27.6535	108.311	140.55	76.0722	0.541245	-0.885646	0.102594	1	ENSMUST00000082393	Mt_tRNA	mt-Ti	mitochondrially encoded tRNA isoleucine [Source:MGI Symbol;Acc:MGI:102484]
chr11.tRNA791-CysGCA	78	22	42	88	78	29	38.9866	36.9791	59.5386	79.6047	36.8853	53.4634	53.7773	37.9829	69.5716	1.83166	0.873151	0.102798	1
ENSMUSG00000077563	273	55	48	70	173	36	136.453	92.4477	68.0441	63.3219	81.8097	66.3684	90.0668	114.45	65.683	0.573899	-0.801131	0.106344	1	ENSMUST00000104375	snoRNA	Snora68	small nucleolar RNA
chr13.tRNA83-LysTTT	48	18	28	61	51	15	23.9918	30.2556	39.6924	55.1805	24.1173	27.6535	37.2801	27.1237	47.4365	1.74889	0.806442	0.106766	1
ENSMUSG00000089571	30	10	22	35	51	16	14.9949	16.8087	31.1869	31.661	24.1173	29.4971	23.6628	15.9018	31.4239	1.97613	0.982676	0.110943	1	ENSMUST00000158946	snoRNA	Gm23008	predicted gene
ENSMUSG00000075770	43	16	42	42	86	19	21.4926	26.8939	59.5386	37.9932	40.6684	35.0278	36.4796	24.1933	48.7659	2.01568	1.01127	0.111978	1	ENSMUST00000101824	snoRNA	Gm22589	predicted gene
ENSMUSG00000065782	713	137	514	571	1306	245	356.378	230.279	728.639	516.526	617.593	451.674	457.955	293.328	622.582	2.12248	1.08575	0.113762	1	ENSMUST00000083848	snoRNA	Gm22680	predicted gene
ENSMUSG00000095915	87	21	9	27	75	16	43.4851	35.2982	12.7583	24.4242	35.4666	29.4971	28.9914	39.3917	18.5912	0.471958	-1.08327	0.11438	1	ENSMUST00000179019	rRNA	n-R5s115	nuclear encoded rRNA 5S 115 [Source:MGI Symbol;Acc:MGI:4421965]
chr5.tRNA1318-AlaTGC	895	246	210	238	949	212	447.347	413.493	297.693	215.295	448.771	390.836	343.457	430.42	256.494	0.595915	-0.746822	0.119542	1
ENSMUSG00000088595	2746	308	213	364	1860	171	1372.53	517.707	301.946	329.274	879.573	315.25	630.364	945.119	315.61	0.333937	-1.58235	0.121806	1	ENSMUST00000157970	rRNA	Gm24601	predicted gene
ENSMUSG00000064352	785	246	184	238	660	101	392.366	413.493	260.836	215.295	312.106	186.2	320.497	402.93	238.065	0.590836	-0.759171	0.144327	1	ENSMUST00000082403	Mt_tRNA	mt-Ts1	mitochondrially encoded tRNA serine 1 [Source:MGI Symbol;Acc:MGI:102475]
mmu_piR_004374	238	59	39	76	155	31	118.959	99.1712	55.2858	68.7495	73.2977	57.1505	85.5415	109.065	62.0177	0.568629	-0.81444	0.150248	1
ENSMUSG00000089512	17	9	20	19	40	11	8.49709	15.1278	28.3517	17.1874	18.9155	20.2792	17.291	11.8124	22.7695	1.92759	0.946797	0.150398	1	ENSMUST00000158887	snoRNA	Gm26287	predicted gene
ENSMUSG00000077527	273	41	40	64	164	51	136.453	68.9156	56.7034	57.8943	77.5537	94.0219	79.9916	102.684	57.2989	0.558009	-0.841639	0.152037	1	ENSMUST00000104339	snoRNA	Gm25506	predicted gene
chr8.tRNA1013-LeuCAG	153	60	114	143	115	44	76.4738	100.852	161.605	129.358	54.3822	81.1169	117.072	88.6629	145.481	1.64083	0.71443	0.153424	1
mmu_piR_002962	2137	600	413	715	2349	388	1068.13	1008.52	585.463	646.788	1110.82	715.304	827.226	1038.33	616.126	0.593383	-0.752965	0.158115	1
mmu_piR_000619	126	100	91	219	305	87	62.9784	168.087	129	198.107	144.231	160.39	139.543	115.533	163.554	1.41565	0.501465	0.159414	1
ENSMUSG00000064346	108	41	32	28	100	19	53.9815	68.9156	45.3627	25.3288	47.2889	35.0278	48.3971	61.4485	35.3458	0.575209	-0.797842	0.165665	1	ENSMUST00000082397	Mt_tRNA	mt-Tw	mitochondrially encoded tRNA tryptophan [Source:MGI Symbol;Acc:MGI:102471]
ENSMUSG00000080486	120	24	30	21	156	33	59.9795	40.3408	42.5276	18.9966	73.7706	60.8377	40.4611	50.1601	30.7621	0.613277	-0.705389	0.167534	1	ENSMUST00000116836	snoRNA	Snord100	small nucleolar RNA
ENSMUSG00000077254	46	14	10	11	45	12	22.9921	23.5321	14.1759	9.95059	21.28	22.1228	17.6627	23.2621	12.0632	0.518578	-0.947368	0.167659	1	ENSMUST00000104066	snoRNA	Gm26079	predicted gene
ENSMUSG00000080518	127	33	88	100	180	66	63.4783	55.4686	124.748	90.4599	85.12	121.675	83.5386	59.4734	107.604	1.80927	0.85541	0.170008	1	ENSMUST00000116868	snoRNA	Gm22193	predicted gene
ENSMUSG00000064871	25	5	25	22	42	16	12.4957	8.40434	35.4396	19.9012	19.8613	29.4971	19.0602	10.45	27.6704	2.64788	1.40484	0.170054	1	ENSMUST00000082937	snoRNA	Snord58b	small nucleolar RNA
ENSMUSG00000065068	135	29	18	44	116	24	67.4769	48.7452	25.5165	39.8024	54.8551	44.2456	45.3852	58.111	32.6594	0.562018	-0.831312	0.170668	1	ENSMUST00000083134	rRNA	n-R5s5	nuclear encoded rRNA 5S 5 [Source:MGI Symbol;Acc:MGI:4421739]
mmu_piR_000634	913	161	162	268	504	144	456.344	270.62	229.649	242.433	238.336	265.474	299.761	363.482	236.041	0.649388	-0.622847	0.171095	1
ENSMUSG00000065228	108	32	71	94	238	49	53.9815	53.7878	100.649	85.0323	112.547	90.3347	73.3625	53.8846	92.8404	1.72295	0.784879	0.171219	1	ENSMUST00000083294	snoRNA	Gm25789	predicted gene
mmu_piR_002490	6439	1865	1185	2299	5134	1416	3218.4	3134.82	1679.84	2079.67	2427.81	2610.49	2528.18	3176.61	1879.76	0.591749	-0.756942	0.171305	1
chr11.tRNA1432-CysGCA	48	9	31	39	33	18	23.9918	15.1278	43.9452	35.2794	15.6053	33.1842	29.586	19.5598	39.6123	2.02519	1.01806	0.174857	1
ENSMUSG00000088948	71	20	14	20	81	13	35.4878	33.6174	19.8462	18.092	38.304	23.9664	26.7608	34.5526	18.9691	0.548992	-0.865144	0.176044	1	ENSMUST00000158323	snoRNA	Gm23262	predicted gene
chr17.tRNA82-ProCGG	20	12	14	29	46	23	9.99658	20.1704	19.8462	26.2334	21.7529	42.402	19.0616	15.0835	23.0398	1.52748	0.611156	0.176108	1
chr17.tRNA457-CysGCA	81	25	32	90	64	34	40.4861	42.0217	45.3627	81.4139	30.2649	62.6812	52.3211	41.2539	63.3883	1.53654	0.619686	0.178646	1
chr4.tRNA67-GlyCCC	31	15	17	41	54	25	15.4947	25.213	24.099	37.0886	25.536	46.0891	25.4738	20.3539	30.5938	1.50309	0.587935	0.181144	1
chr9.tRNA593-CysGCA	79	29	52	76	55	29	39.4865	48.7452	73.7145	68.7495	26.0089	53.4634	57.6739	44.1158	71.232	1.61466	0.691229	0.181857	1
chr3.tRNA28-TyrGTA	43	26	43	47	83	32	21.4926	43.7026	60.9562	42.5161	39.2498	58.9941	42.1669	32.5976	51.7362	1.58712	0.666407	0.184595	1
chr13.tRNA995-MetCAT	23	8	11	29	28	5	11.4961	13.4469	15.5934	26.2334	13.2409	9.21783	16.6925	12.4715	20.9134	1.6769	0.745793	0.19049	1
chr13.tRNA985-ArgACG	81	26	17	25	53	16	40.4861	43.7026	24.099	22.615	25.0631	29.4971	32.7257	42.0943	23.357	0.554872	-0.849774	0.190692	1
chr13.tRNA82-MetCAT	45	11	19	47	30	10	22.4923	18.4895	26.9341	42.5161	14.1867	18.4357	27.608	20.4909	34.7251	1.69466	0.760996	0.196015	1
chr14.tRNA364-GluTTC	857	299	367	882	1149	538	428.353	502.579	520.254	797.856	543.349	991.838	562.261	465.466	659.055	1.4159	0.501722	0.19657	1
chr1.tRNA704-GlyGCC	1062	576	500	1437	1338	578	530.818	968.18	708.793	1299.91	632.725	1065.58	876.925	749.499	1004.35	1.34003	0.422265	0.196744	1
chr1.tRNA706-GlyGCC	1076	595	517	1439	1461	561	537.816	1000.12	732.892	1301.72	690.89	1034.24	893.135	768.966	1017.3	1.32295	0.40376	0.198217	1
ENSMUSG00000077611	19	11	19	21	59	8	9.49675	18.4895	26.9341	18.9966	27.9004	14.7485	18.4792	13.9931	22.9654	1.64119	0.714739	0.202008	1	ENSMUST00000104423	snoRNA	Gm23946	predicted gene
ENSMUSG00000095723	30	11	4	10	153	7	14.9949	18.4895	5.67034	9.04599	72.352	12.905	12.0502	16.7422	7.35817	0.439498	-1.18607	0.204642	1	ENSMUST00000175042	rRNA	Gm23647	predicted gene
chr1.tRNA1555-GluTTC	385	164	162	434	534	214	192.434	275.662	229.649	392.596	252.523	394.523	272.585	234.048	311.122	1.32931	0.410677	0.206288	1
ENSMUSG00000096391	99	56	66	112	296	59	49.4831	94.1286	93.5606	101.315	139.975	108.77	84.6218	71.8058	97.4379	1.35696	0.440382	0.211678	1	ENSMUST00000083241	snRNA	Gm23686	predicted gene
ENSMUSG00000065823	157	44	26	57	101	27	78.4731	73.9582	36.8572	51.5621	47.7618	49.7763	60.2127	76.2157	44.2097	0.58006	-0.785725	0.212472	1	ENSMUST00000083889	rRNA	n-R5s182	nuclear encoded rRNA 5S 182 [Source:MGI Symbol;Acc:MGI:4422047]
chr1.tRNA707-AspGTC	56	23	36	56	59	32	27.9904	38.66	51.0331	50.6575	27.9004	58.9941	42.0852	33.3252	50.8453	1.52573	0.609502	0.216754	1
ENSMUSG00000095472	28	11	9	5	55	11	13.9952	18.4895	12.7583	4.52299	26.0089	20.2792	12.4415	16.2424	8.64063	0.531981	-0.910554	0.218845	1	ENSMUST00000116723	snoRNA	Snord88a	small nucleolar RNA
chr3.tRNA792-MetCAT	130	24	70	97	115	30	64.9777	40.3408	99.231	87.7461	54.3822	55.307	73.0739	52.6593	93.4885	1.77535	0.828102	0.221898	1
ENSMUSG00000064925	85	17	61	61	88	17	42.4855	28.5747	86.4727	55.1805	41.6142	31.3406	53.1784	35.5301	70.8266	1.99343	0.99525	0.225032	1	ENSMUST00000082991	snoRNA	Snora62	small nucleolar RNA
ENSMUSG00000077709	128	41	31	41	124	24	63.9781	68.9156	43.9452	37.0886	58.6382	44.2456	53.4818	66.4468	40.5169	0.609764	-0.713678	0.226874	1	ENSMUST00000104521	snoRNA	Snora64	small nucleolar RNA
chr3.tRNA286-GluTTC	65	31	36	73	75	37	32.4889	52.1069	51.0331	66.0357	35.4666	68.2119	50.4161	42.2979	58.5344	1.38386	0.468699	0.227958	1
ENSMUSG00000064366	90	21	20	25	64	4	44.9846	35.2982	28.3517	22.615	30.2649	7.37426	32.8124	40.1414	25.4833	0.634839	-0.655537	0.232475	1	ENSMUST00000082417	Mt_tRNA	mt-Tl2	mitochondrially encoded tRNA leucine 2 [Source:MGI Symbol;Acc:MGI:102481]
ENSMUSG00000064857	163	48	23	66	107	19	81.4721	80.6816	32.6045	59.7035	50.5991	35.0278	63.6154	81.0769	46.154	0.569262	-0.812835	0.2329	1	ENSMUST00000082923	rRNA	n-R5s25	nuclear encoded rRNA 5S 25 [Source:MGI Symbol;Acc:MGI:4421760]
ENSMUSG00000077515	122	15	59	86	39	13	60.9791	25.213	83.6375	77.7955	18.4427	23.9664	61.9063	43.0961	80.7165	1.87294	0.905308	0.234149	1	ENSMUST00000104327	snoRNA	Gm25878	predicted gene
chr17.tRNA719-GluCTC	196	59	104	169	194	86	97.9665	99.1712	147.429	152.877	91.7404	158.547	124.361	98.5688	150.153	1.52333	0.607231	0.234641	1
chr1.tRNA702-GlyGCC	1067	572	478	1351	1387	561	533.317	961.456	677.606	1222.11	655.897	1034.24	848.623	747.387	949.86	1.27091	0.345859	0.238203	1
ENSMUSG00000064339	30439	7269	8265	8751	24934	6506	15214.3	12218.2	11716.3	7916.14	11791	11994.2	11766.3	13716.3	9816.24	0.715665	-0.482644	0.240857	1	ENSMUST00000082390	Mt_rRNA	mt-Rnr2	mitochondrially encoded 16S rRNA [Source:MGI Symbol;Acc:MGI:102492]
mmu_piR_000858	101	28	22	32	54	12	50.4827	47.0643	31.1869	28.9472	25.536	22.1228	39.4203	48.7735	30.067	0.616462	-0.697916	0.241775	1
ENSMUSG00000089264	64	9	10	17	27	18	31.989	15.1278	14.1759	15.3782	12.768	33.1842	19.1677	23.5584	14.777	0.62725	-0.672888	0.243234	1	ENSMUST00000158639	snoRNA	Gm22889	predicted gene
ENSMUSG00000064768	427	100	255	298	725	122	213.427	168.087	361.484	269.57	342.844	224.915	253.142	190.757	315.527	1.65408	0.726031	0.245572	1	ENSMUST00000082834	snoRNA	Snord60	small nucleolar RNA
chr8.tRNA416-LeuCAG	70	30	41	70	39	15	34.988	50.426	58.121	63.3219	18.4427	27.6535	51.7142	42.707	60.7215	1.42181	0.507733	0.249877	1
chr7.tRNA339-GluTTC	738	279	294	753	988	417	368.874	468.962	416.77	681.163	467.214	768.767	483.942	418.918	548.967	1.31044	0.390051	0.251237	1
mmu_piR_000622	2211	487	392	801	1661	367	1105.12	818.583	555.694	724.584	785.468	676.589	800.995	961.852	640.139	0.665527	-0.587431	0.254242	1
ENSMUSG00000065893	835	225	164	315	477	99	417.357	378.195	232.484	284.949	225.568	182.513	328.246	397.776	258.716	0.650407	-0.620586	0.264085	1	ENSMUST00000083959	rRNA	n-R5s151	nuclear encoded rRNA 5S 151 [Source:MGI Symbol;Acc:MGI:4422013]
ENSMUSG00000064364	792	306	142	368	1481	136	395.864	514.345	201.297	332.892	700.348	250.725	361.1	455.105	267.095	0.586886	-0.768848	0.26799	1	ENSMUST00000082415	Mt_tRNA	mt-Th	mitochondrially encoded tRNA histidine [Source:MGI Symbol;Acc:MGI:102485]
ENSMUSG00000077625	186	53	90	157	275	49	92.9682	89.086	127.583	142.022	130.044	90.3347	112.915	91.0271	134.802	1.4809	0.566478	0.268663	1	ENSMUST00000104437	snoRNA	Snord4a	small nucleolar RNA
ENSMUSG00000077549	126	43	28	47	219	44	62.9784	72.2773	39.6924	42.5161	103.563	81.1169	54.3661	67.6279	41.1043	0.607801	-0.71833	0.269405	1	ENSMUST00000104361	snoRNA	Snord71	small nucleolar RNA
ENSMUSG00000065280	94	18	57	62	102	30	46.9839	30.2556	80.8024	56.0851	48.2346	55.307	53.5318	38.6198	68.4438	1.77225	0.82558	0.271223	1	ENSMUST00000083346	snoRNA	Gm24453	predicted gene
chr11.tRNA205-GlyACC	65	20	39	53	54	16	32.4889	33.6174	55.2858	47.9437	25.536	29.4971	42.334	33.0531	51.6148	1.56157	0.642998	0.279114	1
ENSMUSG00000094541	38	6	5	11	130	10	18.9935	10.0852	7.08793	9.95059	61.4755	18.4357	11.5293	14.5394	8.51926	0.585945	-0.771163	0.284184	1	ENSMUST00000093696	rRNA	Gm24089	predicted gene
ENSMUSG00000077797	41	10	23	33	71	12	20.493	16.8087	32.6045	29.8518	33.5751	22.1228	24.9395	18.6508	31.2281	1.67436	0.743606	0.292275	1	ENSMUST00000104609	snoRNA	Snord19	small nucleolar RNA
ENSMUSG00000065778	93	24	22	29	63	14	46.4841	40.3408	31.1869	26.2334	29.792	25.8099	36.0613	43.4125	28.7101	0.661334	-0.596549	0.292757	1	ENSMUST00000083844	snoRNA	Gm22154	predicted gene
chr13.tRNA1012-LysTTT	92	32	29	98	91	50	45.9843	53.7878	41.11	88.6507	43.0329	92.1783	57.3832	49.886	64.8803	1.30057	0.379146	0.293186	1
ENSMUSG00000064748	924	244	189	353	377	95	461.842	410.132	267.924	319.323	178.279	175.139	364.805	435.987	293.624	0.673469	-0.570317	0.29709	1	ENSMUST00000082814	rRNA	n-R5s28	nuclear encoded rRNA 5S 28 [Source:MGI Symbol;Acc:MGI:4421873]
ENSMUSG00000088929	104	28	77	72	217	39	51.9822	47.0643	109.154	65.1311	102.617	71.8991	68.3329	49.5232	87.1426	1.75963	0.815272	0.300892	1	ENSMUST00000158304	snoRNA	Gm24299	predicted gene
chr14.tRNA192-TyrGTA	69	26	42	59	84	27	34.4882	43.7026	59.5386	53.3713	39.7226	49.7763	47.7752	39.0954	56.455	1.44403	0.530103	0.302643	1
chr6.tRNA157-CysGCA	84	30	32	85	61	26	41.9856	50.426	45.3627	76.8909	28.8462	47.9327	53.6663	46.2058	61.1268	1.32292	0.403731	0.302727	1
ENSMUSG00000093063	58	15	14	17	38	5	28.9901	25.213	19.8462	15.3782	17.9698	9.21783	22.3569	27.1015	17.6122	0.649859	-0.621801	0.308302	1	ENSMUST00000175322	rRNA	Gm23152	predicted gene
mmu_piR_038328	2794	494	475	1020	1539	323	1396.52	830.349	673.353	922.691	727.776	595.472	955.729	1113.44	798.022	0.716721	-0.480517	0.312386	1
chr11.tRNA1816-LysTTT	96	44	36	106	96	37	47.9836	73.9582	51.0331	95.8875	45.3973	68.2119	67.2156	60.9709	73.4603	1.20484	0.268844	0.321245	1
ENSMUSG00000087935	56	7	16	54	52	21	27.9904	11.7661	22.6814	48.8483	24.5902	38.7149	27.8215	19.8782	35.7649	1.7992	0.847352	0.323192	1	ENSMUST00000157310	snoRNA	Snora81	small nucleolar RNA
ENSMUSG00000077734	501	112	254	342	574	156	250.414	188.257	360.067	309.373	271.438	287.596	277.028	219.336	334.72	1.52606	0.609813	0.324721	1	ENSMUST00000104546	snoRNA	Snord83b	small nucleolar RNA
chr14.tRNA352-GluTTC	757	296	299	728	942	421	378.37	497.537	423.858	658.548	445.461	776.141	489.578	437.954	541.203	1.23575	0.305392	0.325049	1
chr19.tRNA107-LysTTT	301	110	107	291	260	145	150.448	184.895	151.682	263.238	122.951	267.317	187.566	167.672	207.46	1.2373	0.307192	0.334264	1
chr13.tRNA964-LeuCAG	38	14	24	32	22	9	18.9935	23.5321	34.0221	28.9472	10.4035	16.5921	26.3737	21.2628	31.4846	1.48074	0.566314	0.334736	1
mmu_piR_000802	97	8	13	16	41	12	48.4834	13.4469	18.4286	14.4736	19.3884	22.1228	23.7081	30.9652	16.4511	0.531277	-0.912462	0.338683	1
ENSMUSG00000064751	276	99	126	241	398	101	137.953	166.406	178.616	218.008	188.21	186.2	175.246	152.179	198.312	1.30315	0.382	0.33912	1	ENSMUST00000082817	snoRNA	Gm26330	predicted gene
ENSMUSG00000064605	33	6	5	10	93	10	16.4944	10.0852	7.08793	9.04599	43.9786	18.4357	10.6784	13.2898	8.06696	0.607005	-0.72022	0.339953	1	ENSMUST00000082671	snRNA	Gm22220	predicted gene
ENSMUSG00000065219	1078	272	300	355	1199	330	538.815	457.196	425.276	321.133	566.993	608.377	435.605	498.006	373.204	0.749397	-0.416197	0.340309	1	ENSMUST00000083285	snoRNA	Snord32a	small nucleolar RNA
ENSMUSG00000092774	95	32	22	37	123	16	47.4837	53.7878	31.1869	33.4702	58.1653	29.4971	41.4821	50.6358	32.3285	0.638452	-0.647349	0.342773	1	ENSMUST00000175033	rRNA	Gm26197	predicted gene
ENSMUSG00000065649	20	2	10	15	89	8	9.99658	3.36174	14.1759	13.569	42.0871	14.7485	10.2758	6.67916	13.8724	2.07697	1.05448	0.345532	1	ENSMUST00000083715	snoRNA	Snora74a	small nucleolar RNA
ENSMUSG00000064725	376	50	74	96	247	45	187.936	84.0434	104.901	86.8415	116.803	82.9605	115.93	135.99	95.8714	0.704991	-0.504323	0.346085	1	ENSMUST00000082791	snoRNA	Snord96a	small nucleolar RNA
ENSMUSG00000070192	87	15	12	32	43	13	43.4851	25.213	17.011	28.9472	20.3342	23.9664	28.6641	34.3491	22.9791	0.668988	-0.579949	0.348766	1	ENSMUST00000093682	rRNA	n-R5s58	nuclear encoded rRNA 5S 58 [Source:MGI Symbol;Acc:MGI:4421903]
ENSMUSG00000089542	369	81	175	254	561	131	184.437	136.15	248.077	229.768	265.291	241.507	199.608	160.294	238.923	1.49053	0.575828	0.349914	1	ENSMUST00000158917	snoRNA	Gm25835	predicted gene
ENSMUSG00000095205	32	10	18	27	65	21	15.9945	16.8087	25.5165	24.4242	30.7378	38.7149	20.686	16.4016	24.9704	1.52243	0.60638	0.350605	1	ENSMUST00000175580	snoRNA	Snord93	small nucleolar RNA
ENSMUSG00000095969	396	149	210	323	694	166	197.932	250.449	297.693	292.185	328.185	306.032	259.565	224.191	294.939	1.31557	0.395691	0.35122	1	ENSMUST00000093684	snRNA	Rnu1a1	U1a1 small nuclear RNA [Source:MGI Symbol;Acc:MGI:97972]
ENSMUSG00000064966	431	102	128	131	523	84	215.426	171.448	181.451	118.502	247.321	154.86	171.707	193.437	149.977	0.775324	-0.367128	0.355339	1	ENSMUST00000083032	snoRNA	Snord15b	small nucleolar RNA
mmu_piR_000219	3117	750	605	1258	1887	475	1557.97	1260.65	857.639	1137.99	892.341	875.694	1203.56	1409.31	997.812	0.708016	-0.498147	0.357707	1
ENSMUSG00000064382	48	12	11	15	36	9	23.9918	20.1704	15.5934	13.569	17.024	16.5921	18.3312	22.0811	14.5812	0.660348	-0.598701	0.358976	1	ENSMUST00000082448	snoRNA	Gm26447	predicted gene
ENSMUSG00000064344	264	90	154	193	218	36	131.955	151.278	218.308	174.588	103.09	66.3684	169.032	141.616	196.448	1.38718	0.472158	0.359161	1	ENSMUST00000082395	Mt_tRNA	mt-Tm	mitochondrially encoded tRNA methionine [Source:MGI Symbol;Acc:MGI:102480]
ENSMUSG00000065272	205	56	66	61	211	49	102.465	94.1286	93.5606	55.1805	99.7795	90.3347	86.3337	98.2967	74.3706	0.756593	-0.402411	0.359185	1	ENSMUST00000083338	snoRNA	Snord57	small nucleolar RNA
mmu_piR_020492	670	208	149	282	555	145	334.885	349.62	211.22	255.097	262.453	267.317	287.706	342.253	233.159	0.681246	-0.553751	0.359435	1
mmu_piR_000958	565	112	133	190	314	69	282.403	188.257	188.539	171.874	148.487	127.206	207.768	235.33	180.206	0.765759	-0.385037	0.360258	1
ENSMUSG00000064372	151	87	38	75	238	35	75.4742	146.235	53.8683	67.8449	112.547	64.5248	85.8557	110.855	60.8566	0.548976	-0.865186	0.361729	1	ENSMUST00000082423	Mt_tRNA	mt-Tp	mitochondrially encoded tRNA proline [Source:MGI Symbol;Acc:MGI:102478]
ENSMUSG00000077493	82	26	46	62	125	27	40.986	43.7026	65.2089	56.0851	59.1111	49.7763	51.4956	42.3443	60.647	1.43224	0.518271	0.364289	1	ENSMUST00000104305	snoRNA	Snord91a	small nucleolar RNA
ENSMUSG00000065940	145	23	27	49	101	25	72.4752	38.66	38.2748	44.3253	47.7618	46.0891	48.4338	55.5676	41.3001	0.743241	-0.428099	0.365306	1	ENSMUST00000084006	snoRNA	Gm23795	predicted gene
mmu_piR_000949	94	26	15	40	54	16	46.9839	43.7026	21.2638	36.184	25.536	29.4971	37.0336	45.3432	28.7239	0.633476	-0.658637	0.365999	1
ENSMUSG00000077239	151	38	40	50	185	44	75.4742	63.873	56.7034	45.2299	87.4844	81.1169	60.3201	69.6736	50.9667	0.731507	-0.451057	0.366929	1	ENSMUST00000104051	snoRNA	Snord66	small nucleolar RNA
ENSMUSG00000095944	45	10	5	18	49	9	22.4923	16.8087	7.08793	16.2828	23.1715	16.5921	15.6679	19.6505	11.6854	0.59466	-0.749864	0.36821	1	ENSMUST00000177688	rRNA	n-R5s210	nuclear encoded rRNA 5S 210 [Source:MGI Symbol;Acc:MGI:4422075]
ENSMUSG00000064338	891	545	279	399	1666	236	445.347	916.073	395.506	360.935	787.832	435.082	529.465	680.71	378.221	0.555627	-0.847812	0.37424	1	ENSMUST00000082389	Mt_tRNA	mt-Tv	mitochondrially encoded tRNA valine [Source:MGI Symbol;Acc:MGI:102472]
chr13.tRNA65-LeuCAA	167	70	97	136	173	43	83.4714	117.661	137.506	123.025	81.8097	79.2733	115.416	100.566	130.266	1.29532	0.373313	0.375171	1
chr13.tRNA95-ValAAC	60	73	13	26	50	27	29.9897	122.703	18.4286	23.5196	23.6444	49.7763	48.6603	76.3465	20.9741	0.274722	-1.86395	0.375852	1
ENSMUSG00000098425	367	122	104	141	557	119	183.437	205.066	147.429	127.548	263.399	219.384	165.87	194.252	137.489	0.707787	-0.498613	0.375937	1	ENSMUST00000183609	snoRNA	Gm24949	predicted gene
ENSMUSG00000065691	30	7	5	10	61	3	14.9949	11.7661	7.08793	9.04599	28.8462	5.5307	10.7237	13.3805	8.06696	0.602891	-0.730032	0.380555	1	ENSMUST00000083757	rRNA	n-R5s77	nuclear encoded rRNA 5S 77 [Source:MGI Symbol;Acc:MGI:4421925]
chr3.tRNA747-HisGTG	538	348	250	690	513	243	268.908	584.942	354.396	624.173	242.592	447.987	458.105	426.925	489.285	1.14607	0.196692	0.381287	1
ENSMUSG00000065878	395	83	217	235	620	157	197.432	139.512	307.616	212.581	293.191	289.44	214.285	168.472	260.098	1.54387	0.626547	0.381614	1	ENSMUST00000083944	snoRNA	Snord34	small nucleolar RNA
ENSMUSG00000096349	408	160	198	344	687	171	203.93	268.939	280.682	311.182	324.874	315.25	266.183	236.434	295.932	1.25164	0.323825	0.383114	1	ENSMUST00000179621	snRNA	Gm22513	predicted gene
ENSMUSG00000065282	131	22	37	103	178	52	65.4776	36.9791	52.4507	93.1737	84.1742	95.8654	62.0203	51.2283	72.8122	1.42133	0.507238	0.383865	1	ENSMUST00000083348	snoRNA	Gm24455	predicted gene
ENSMUSG00000095260	181	59	93	137	270	84	90.469	99.1712	131.835	123.93	127.68	154.86	111.351	94.8201	127.883	1.34869	0.431557	0.387533	1	ENSMUST00000177643	snRNA	Gm25890	predicted gene
mmu_piR_038322	224	73	52	95	146	32	111.962	122.703	73.7145	85.9369	69.0417	58.9941	98.5791	117.332	79.8257	0.680337	-0.555678	0.388646	1
ENSMUSG00000064941	35	13	5	16	80	10	17.494	21.8513	7.08793	14.4736	37.8311	18.4357	15.2267	19.6726	10.7808	0.548007	-0.867733	0.389186	1	ENSMUST00000083007	snRNA	Gm23238	predicted gene
chr7.tRNA443-ProTGG	49	10	20	38	40	16	24.4916	16.8087	28.3517	34.3748	18.9155	29.4971	26.0067	20.6501	31.3632	1.51879	0.602922	0.390575	1
chr11.tRNA1442-CysGCA	47	11	24	34	28	19	23.492	18.4895	34.0221	30.7564	13.2409	35.0278	26.69	20.9907	32.3892	1.54302	0.62576	0.391104	1
ENSMUSG00000095892	171	25	75	106	230	36	85.4707	42.0217	106.319	95.8875	108.764	66.3684	82.4247	63.7462	101.103	1.58603	0.665417	0.393241	1	ENSMUST00000093721	snRNA	Rnu5g	RNA
mmu_piR_004567	146	44	29	63	92	31	72.975	73.9582	41.11	56.9897	43.5058	57.1505	61.2582	73.4666	49.0499	0.667648	-0.582839	0.393342	1
ENSMUSG00000065466	118	31	32	40	71	15	58.9798	52.1069	45.3627	36.184	33.5751	27.6535	48.1583	55.5433	40.7733	0.734082	-0.445988	0.396306	1	ENSMUST00000083532	rRNA	n-R5s89	nuclear encoded rRNA 5S 89 [Source:MGI Symbol;Acc:MGI:4421937]
ENSMUSG00000070167	35	5	9	7	60	8	17.494	8.40434	12.7583	6.33219	28.3733	14.7485	11.2472	12.9492	9.54523	0.737131	-0.440008	0.400237	1	ENSMUST00000093658	snoRNA	Snora57	small nucleolar RNA
ENSMUSG00000064542	172	42	92	110	234	48	85.9706	70.5964	130.418	99.5059	110.656	88.4912	96.6227	78.2835	114.962	1.46853	0.554375	0.403696	1	ENSMUST00000082608	snoRNA	Gm22980	predicted gene
mmu_piR_000585	355	72	77	131	222	61	177.439	121.022	109.154	118.502	104.981	112.458	131.53	149.231	113.828	0.762766	-0.390687	0.406559	1
ENSMUSG00000064780	135	37	33	51	263	63	67.4769	62.1921	46.7803	46.1345	124.37	116.145	55.646	64.8345	46.4574	0.716554	-0.480852	0.407161	1	ENSMUST00000082846	snoRNA	Snord95	small nucleolar RNA
ENSMUSG00000064901	165	24	31	55	98	30	82.4718	40.3408	43.9452	49.7529	46.3431	55.307	54.1277	61.4063	46.849	0.762936	-0.390367	0.407623	1	ENSMUST00000082967	snoRNA	Snora21	small nucleolar RNA
chr1.tRNA708-GlyTCC	82	42	41	80	121	53	40.986	70.5964	58.121	72.3679	57.2195	97.709	60.5178	55.7912	65.2445	1.16944	0.225818	0.410252	1
chr9.tRNA961-GluTTC	648	239	249	567	865	321	323.889	401.727	352.979	512.908	409.049	591.785	397.876	362.808	432.943	1.19331	0.254971	0.41161	1
ENSMUSG00000088978	162	49	32	72	86	20	80.9723	82.3625	45.3627	65.1311	40.6684	36.8713	68.4572	81.6674	55.2469	0.676487	-0.563866	0.414833	1	ENSMUST00000158353	rRNA	Gm23757	predicted gene
ENSMUSG00000077698	96	35	58	69	129	22	47.9836	58.8304	82.22	62.4173	61.0026	40.5585	62.8628	53.407	72.3186	1.35411	0.43734	0.415611	1	ENSMUST00000104510	snoRNA	Snord12	small nucleolar RNA
chr13.tRNA97-ValCAC	73	61	54	91	57	23	36.4875	102.533	76.5496	82.3185	26.9547	42.402	74.4721	69.5102	79.4341	1.14277	0.192533	0.425117	1
chr19.tRNA641-LysTTT	93	42	31	96	67	48	46.4841	70.5964	43.9452	86.8415	31.6835	88.4912	61.9668	58.5403	65.3933	1.11707	0.159714	0.427088	1
ENSMUSG00000094826	420	142	198	320	753	191	209.928	238.683	280.682	289.472	356.085	352.121	254.691	224.306	285.077	1.27093	0.345885	0.427292	1	ENSMUST00000179675	snRNA	Gm23804	predicted gene
ENSMUSG00000064441	94	18	21	32	113	21	46.9839	30.2556	29.7693	28.9472	53.4364	38.7149	33.989	38.6198	29.3582	0.760187	-0.395574	0.42739	1	ENSMUST00000082507	snoRNA	Snord37	small nucleolar RNA
chr1.tRNA485-LysTTT	316	98	83	303	264	126	157.946	164.725	117.66	274.093	124.843	232.289	178.606	161.335	195.877	1.21409	0.279881	0.429669	1
chr3.tRNA753-GlnCTG	29	12	10	9	38	4	14.495	20.1704	14.1759	8.14139	17.9698	7.37426	14.2457	17.3327	11.1586	0.643789	-0.635339	0.435089	1
ENSMUSG00000065752	698	88	156	178	691	76	348.881	147.916	221.143	161.019	326.766	140.111	219.74	248.398	191.081	0.769252	-0.378472	0.43772	1	ENSMUST00000083818	snoRNA	Gm23344	predicted gene
ENSMUSG00000088895	58	3	19	41	52	22	28.9901	5.0426	26.9341	37.0886	24.5902	40.5585	24.5138	17.0163	32.0113	1.88121	0.911663	0.438707	1	ENSMUST00000158270	snoRNA	Gm22519	predicted gene
chr13.tRNA86-SerAGA	122	43	25	58	87	22	60.9791	72.2773	35.4396	52.4667	41.1413	40.5585	55.2907	66.6282	43.9532	0.659678	-0.600165	0.440444	1
ENSMUSG00000080478	77	26	29	67	188	38	38.4868	43.7026	41.11	60.6081	88.9031	70.0555	45.9769	41.0947	50.8591	1.23761	0.307553	0.444624	1	ENSMUST00000116828	snoRNA	Snord23	small nucleolar RNA
ENSMUSG00000094377	89	18	25	27	100	14	44.4848	30.2556	35.4396	24.4242	47.2889	25.8099	33.651	37.3702	29.9319	0.800957	-0.320204	0.446802	1	ENSMUST00000177864	snRNA	Gm24407	predicted gene
ENSMUSG00000096214	436	137	189	327	659	173	217.925	230.279	267.924	295.804	311.634	318.937	252.983	224.102	281.864	1.25775	0.330842	0.452647	1	ENSMUST00000177653	snRNA	Gm22634	predicted gene
ENSMUSG00000093834	371	132	175	283	608	167	185.436	221.875	248.077	256.001	287.516	307.876	227.847	203.656	252.039	1.23758	0.307519	0.454101	1	ENSMUST00000178073	snRNA	Rnu1b2	U1b2 small nuclear RNA [Source:MGI Symbol;Acc:MGI:104624]
chr13.tRNA105-GluTTC	799	340	331	702	983	447	399.363	571.495	469.221	635.028	464.85	824.074	518.777	485.429	552.125	1.13739	0.185733	0.454189	1
ENSMUSG00000077756	153	17	30	40	158	13	76.4738	28.5747	42.5276	36.184	74.7164	23.9664	45.94	52.5243	39.3558	0.749287	-0.41641	0.454898	1	ENSMUST00000104568	snoRNA	Snord90	small nucleolar RNA
ENSMUSG00000064467	59	18	10	27	32	6	29.4899	30.2556	14.1759	24.4242	15.1324	11.0614	24.5864	29.8728	19.3	0.646074	-0.630229	0.457848	1	ENSMUST00000082533	rRNA	n-R5s37	nuclear encoded rRNA 5S 37 [Source:MGI Symbol;Acc:MGI:4421882]
chr1.tRNA703-LeuCAG	77	23	36	57	51	28	38.4868	38.66	51.0331	51.5621	24.1173	51.6198	44.9355	38.5734	51.2976	1.32987	0.411286	0.460888	1
ENSMUSG00000077711	35	7	24	20	49	8	17.494	11.7661	34.0221	18.092	23.1715	14.7485	20.3435	14.63	26.057	1.78106	0.832738	0.472939	1	ENSMUST00000104523	snoRNA	AF357399	snoRNA AF357399 [Source:MGI Symbol;Acc:MGI:5439844]
chr3.tRNA754-GluTTC	39	19	19	37	29	25	19.4933	31.9365	26.9341	33.4702	13.7138	46.0891	27.9585	25.7149	30.2021	1.1745	0.232046	0.474278	1
chr11.tRNA1444-CysGCA	1174	390	408	444	1370	394	586.799	655.538	578.375	401.642	647.857	726.365	555.589	621.169	490.008	0.788849	-0.342179	0.482879	1
ENSMUSG00000092680	606	96	155	194	401	121	302.896	161.363	219.726	175.492	189.628	223.071	214.869	232.13	197.609	0.851287	-0.232283	0.484518	1	ENSMUST00000174939	snoRNA	Snord55	small nucleolar RNA
mmu_piR_000870	155	40	43	58	115	30	77.4735	67.2347	60.9562	52.4667	54.3822	55.307	64.5328	72.3541	56.7115	0.783804	-0.351434	0.489346	1
chr11.tRNA396-ProCGG	31	9	19	20	46	19	15.4947	15.1278	26.9341	18.092	21.7529	35.0278	18.9122	15.3113	22.5131	1.47036	0.556169	0.492352	1
chr4.tRNA1691-HisGTG	542	340	225	633	491	271	270.907	571.495	318.957	572.611	232.188	499.606	433.493	421.201	445.784	1.05836	0.0818354	0.49251	1
ENSMUSG00000064647	246	62	110	161	310	77	122.958	104.214	155.934	145.64	146.595	141.955	132.187	113.586	150.787	1.32752	0.408733	0.493251	1	ENSMUST00000082713	snoRNA	Gm23301	predicted gene
ENSMUSG00000064791	82	17	37	52	68	15	40.986	28.5747	52.4507	47.0391	32.1564	27.6535	42.2626	34.7804	49.7449	1.43026	0.516276	0.494099	1	ENSMUST00000082857	snoRNA	Snord14e	small nucleolar RNA
chr3.tRNA309-GlnCTG	34	9	6	14	47	6	16.9942	15.1278	8.50551	12.6644	22.2258	11.0614	13.323	16.061	10.5849	0.659047	-0.601547	0.497894	1
chr2.tRNA587-HisGTG	1644	1100	732	1955	1492	722	821.719	1848.95	1037.67	1768.49	705.55	1331.05	1369.21	1335.34	1403.08	1.05073	0.0713957	0.502592	1
ENSMUSG00000065050	325	136	172	242	599	139	162.444	228.598	243.825	218.913	283.26	256.256	213.445	195.521	231.369	1.18334	0.24287	0.506978	1	ENSMUST00000083116	snRNA	Gm25704	predicted gene
chr3.tRNA751-HisGTG	573	361	233	665	496	217	286.402	606.793	330.297	601.558	234.553	400.054	456.263	446.598	465.928	1.04328	0.0611312	0.515956	1
ENSMUSG00000064361	72	51	33	89	226	23	35.9877	85.7242	46.7803	80.5093	106.873	42.402	62.2504	60.856	63.6448	1.04583	0.0646443	0.516012	1	ENSMUST00000082412	Mt_tRNA	mt-Tr	mitochondrially encoded tRNA arginine [Source:MGI Symbol;Acc:MGI:102476]
ENSMUSG00000065305	157	28	34	60	179	26	78.4731	47.0643	48.1979	54.2759	84.6471	47.9327	57.0028	62.7687	51.2369	0.816281	-0.292862	0.517402	1	ENSMUST00000083371	snoRNA	Gm23246	predicted gene
ENSMUSG00000064770	109	25	20	48	51	11	54.4813	42.0217	28.3517	43.4207	24.1173	20.2792	42.0689	48.2515	35.8862	0.743733	-0.427144	0.520291	1	ENSMUST00000082836	rRNA	n-R5s29	nuclear encoded rRNA 5S 29 [Source:MGI Symbol;Acc:MGI:4421874]
ENSMUSG00000094179	93	16	24	31	102	22	46.4841	26.8939	34.0221	28.0426	48.2346	40.5585	33.8606	36.689	31.0323	0.845821	-0.241576	0.523253	1	ENSMUST00000178497	snoRNA	Snord50b	small nucleolar RNA
ENSMUSG00000077167	461	135	124	199	506	167	230.421	226.917	175.781	180.015	239.282	307.876	203.284	228.669	177.898	0.777971	-0.362212	0.52616	1	ENSMUST00000103979	snoRNA	Gm24119	predicted gene
chr2.tRNA1432-HisGTG	527	375	233	662	486	264	263.41	630.325	330.297	598.844	229.824	486.701	455.719	446.868	464.571	1.03962	0.0560516	0.527437	1
ENSMUSG00000064540	194	15	33	48	99	21	96.9668	25.213	46.7803	43.4207	46.816	38.7149	53.0952	61.0899	45.1005	0.738265	-0.437789	0.528306	1	ENSMUST00000082606	snoRNA	Snord42a	small nucleolar RNA
mmu_piR_000620	732	222	405	430	1007	237	365.875	373.153	574.122	388.978	476.199	436.925	425.532	369.514	481.55	1.3032	0.382057	0.529924	1
ENSMUSG00000065734	631	167	335	358	877	254	315.392	280.705	474.891	323.846	414.723	468.266	348.709	298.048	399.369	1.33995	0.422175	0.530406	1	ENSMUST00000083800	snoRNA	Snord49a	small nucleolar RNA
ENSMUSG00000065662	127	28	21	58	59	17	63.4783	47.0643	29.7693	52.4667	27.9004	31.3406	48.1946	55.2713	41.118	0.743931	-0.426759	0.530437	1	ENSMUST00000083728	rRNA	n-R5s161	nuclear encoded rRNA 5S 161 [Source:MGI Symbol;Acc:MGI:4422025]
mmu_piR_005109	174	62	60	144	150	35	86.9702	104.214	85.0551	130.262	70.9333	64.5248	101.625	95.592	107.659	1.12623	0.171503	0.534163	1
chr1.tRNA1001-LeuCAG	44	9	21	27	19	20	21.9925	15.1278	29.7693	24.4242	8.98488	36.8713	22.8284	18.5601	27.0967	1.45994	0.545911	0.540293	1
chr3.tRNA295-HisGTG	1666	1116	699	1973	1538	717	832.715	1875.85	990.892	1784.77	727.303	1321.84	1371.06	1354.28	1387.83	1.02477	0.0353062	0.544458	1
chr3.tRNA293-HisGTG	225	186	123	291	137	58	112.461	312.641	174.363	263.238	64.7857	106.927	215.676	212.551	218.801	1.0294	0.0418051	0.545144	1
ENSMUSG00000096219	308	81	64	144	179	33	153.947	136.15	90.7255	130.262	84.6471	60.8377	127.771	145.049	110.494	0.76177	-0.392572	0.545983	1	ENSMUST00000180091	rRNA	n-R5s93	nuclear encoded rRNA 5S 93 [Source:MGI Symbol;Acc:MGI:4421941]
ENSMUSG00000065904	149	18	32	47	170	37	74.4745	30.2556	45.3627	42.5161	80.3911	68.2119	48.1523	52.3651	43.9394	0.839099	-0.253088	0.548042	1	ENSMUST00000083970	snoRNA	Gm26109	predicted gene
ENSMUSG00000077565	177	28	66	105	179	37	88.4697	47.0643	93.5606	94.9829	84.6471	68.2119	81.0194	67.767	94.2718	1.39112	0.476243	0.550259	1	ENSMUST00000104377	snoRNA	Gm23201	predicted gene
ENSMUSG00000064365	89021	27442	28462	36882	95491	20266	44495.3	46126.4	40347.3	33363.4	45156.6	37361.7	41083.1	45310.8	36855.4	0.81339	-0.297981	0.551718	1	ENSMUST00000082416	Mt_tRNA	mt-Ts2	mitochondrially encoded tRNA serine 2 [Source:MGI Symbol;Acc:MGI:102474]
ENSMUSG00000064823	93	15	37	55	107	17	46.4841	25.213	52.4507	49.7529	50.5991	31.3406	43.4752	35.8485	51.1018	1.42549	0.51146	0.554407	1	ENSMUST00000082889	snoRNA	Snord82	small nucleolar RNA
ENSMUSG00000065124	27	6	7	23	33	10	13.4954	10.0852	9.9231	20.8058	15.6053	18.4357	13.5774	11.7903	15.3644	1.30314	0.381995	0.555483	1	ENSMUST00000083190	snoRNA	Snora65	small nucleolar RNA
chr3.tRNA291-HisGTG	1595	1174	716	1998	1573	768	797.227	1973.34	1014.99	1807.39	743.854	1415.86	1398.24	1385.28	1411.19	1.0187	0.0267317	0.5562	1
ENSMUSG00000080615	451	85	119	168	326	116	225.423	142.874	168.693	151.973	154.162	213.854	172.24	184.148	160.333	0.870671	-0.1998	0.556439	1	ENSMUST00000116965	snoRNA	Snord99	small nucleolar RNA
ENSMUSG00000094537	36	8	4	17	143	7	17.9938	13.4469	5.67034	15.3782	67.6231	12.905	13.1223	15.7204	10.5243	0.669466	-0.578918	0.559162	1	ENSMUST00000179060	rRNA	n-R5s106	nuclear encoded rRNA 5S 106 [Source:MGI Symbol;Acc:MGI:4421954]
ENSMUSG00000064355	79	30	22	37	52	17	39.4865	50.426	31.1869	33.4702	24.5902	31.3406	38.6424	44.9563	32.3285	0.719111	-0.475714	0.559789	1	ENSMUST00000082406	Mt_tRNA	mt-Tk	mitochondrially encoded tRNA lysine [Source:MGI Symbol;Acc:MGI:102483]
ENSMUSG00000064772	121	24	23	52	93	24	60.4793	40.3408	32.6045	47.0391	43.9786	44.2456	45.1159	50.4101	39.8218	0.789958	-0.340153	0.560488	1	ENSMUST00000082838	snRNA	Gm25202	predicted gene
ENSMUSG00000094178	32	8	11	25	143	8	15.9945	13.4469	15.5934	22.615	67.6231	14.7485	16.9125	14.7207	19.1042	1.29778	0.376041	0.565974	1	ENSMUST00000179887	rRNA	n-R5s118	nuclear encoded rRNA 5S 118 [Source:MGI Symbol;Acc:MGI:4421968]
ENSMUSG00000065378	88	4	16	16	59	11	43.9849	6.72347	22.6814	14.4736	27.9004	20.2792	21.9658	25.3542	18.5775	0.732718	-0.44867	0.566643	1	ENSMUST00000083444	snoRNA	Gm22744	predicted gene
ENSMUSG00000077457	181	17	38	49	91	18	90.469	28.5747	53.8683	44.3253	43.0329	33.1842	54.3093	59.5219	49.0968	0.824853	-0.277791	0.567963	1	ENSMUST00000104269	snoRNA	Snord65	small nucleolar RNA
ENSMUSG00000064602	38	6	15	24	45	10	18.9935	10.0852	21.2638	21.7104	21.28	18.4357	18.0132	14.5394	21.4871	1.47786	0.563507	0.568193	1	ENSMUST00000082668	snoRNA	Snora41	small nucleolar RNA
chrX.tRNA321-ArgCCT	46	11	12	17	47	8	22.9921	18.4895	17.011	15.3782	22.2258	14.7485	18.4677	20.7408	16.1946	0.780808	-0.356961	0.569382	1
mmu_piR_002643	865	195	177	395	677	184	432.352	327.769	250.913	357.317	320.146	339.216	342.088	380.061	304.115	0.800174	-0.321614	0.57003	1
chr1.tRNA710-ValCAC	1566	601	531	714	1213	526	782.732	1010.2	752.738	645.884	573.614	969.716	797.889	896.467	699.311	0.780074	-0.358316	0.570553	1
ENSMUSG00000065304	53	4	8	15	33	4	26.4909	6.72347	11.3407	13.569	15.6053	7.37426	14.531	16.6072	12.4548	0.749966	-0.415103	0.576381	1	ENSMUST00000083370	snoRNA	Gm23245	predicted gene
ENSMUSG00000064899	480	105	137	185	712	124	239.918	176.491	194.209	167.351	336.697	228.602	194.492	208.204	180.78	0.868281	-0.203766	0.583668	1	ENSMUST00000082965	snoRNA	Snord118	small nucleolar RNA
chr3.tRNA749-HisGTG	180	105	74	176	204	71	89.9692	176.491	104.901	159.209	96.4693	130.893	132.643	133.23	132.055	0.991182	-0.0127776	0.585923	1
ENSMUSG00000095676	111	14	36	66	121	14	55.481	23.5321	51.0331	59.7035	57.2195	25.8099	47.4374	39.5066	55.3683	1.4015	0.486968	0.586067	1	ENSMUST00000093716	snRNA	Gm25099	predicted gene
ENSMUSG00000077212	171	33	58	109	430	85	85.4707	55.4686	82.22	98.6013	203.342	156.703	80.4402	70.4697	90.4106	1.28297	0.35949	0.588313	1	ENSMUST00000104024	snoRNA	Snord69	small nucleolar RNA
ENSMUSG00000064923	179	65	70	136	294	84	89.4694	109.256	99.231	123.025	139.029	154.86	105.246	99.3629	111.128	1.11841	0.161446	0.592892	1	ENSMUST00000082989	snRNA	Gm22042	predicted gene
chr11.tRNA1493-GlnTTG	26	23	8	16	51	21	12.9955	38.66	11.3407	14.4736	24.1173	38.7149	19.3674	25.8278	12.9071	0.499739	-1.00075	0.592909	1
ENSMUSG00000064455	22	4	4	8	80	2	10.9962	6.72347	5.67034	7.23679	37.8311	3.68713	7.65671	8.85985	6.45357	0.728406	-0.457186	0.594535	1	ENSMUST00000082521	rRNA	n-R5s56	nuclear encoded rRNA 5S 56 [Source:MGI Symbol;Acc:MGI:4421901]
ENSMUSG00000064968	219	40	98	116	264	66	109.463	67.2347	138.923	104.933	124.843	121.675	105.139	88.3486	121.928	1.38008	0.464755	0.595479	1	ENSMUST00000083034	snoRNA	Snord47	small nucleolar RNA
ENSMUSG00000095772	85	10	23	22	76	13	42.4855	16.8087	32.6045	19.9012	35.9395	23.9664	27.9499	29.6471	26.2528	0.885512	-0.175417	0.595774	1	ENSMUST00000177583	snoRNA	Gm23017	predicted gene
ENSMUSG00000064500	138	23	41	45	255	56	68.9764	38.66	58.121	40.707	120.587	103.24	51.6161	53.8182	49.414	0.918165	-0.123174	0.595785	1	ENSMUST00000082566	snoRNA	Gm25296	predicted gene
chr9.tRNA342-GlnCTG	77	40	16	49	98	14	38.4868	67.2347	22.6814	44.3253	46.3431	25.8099	43.1821	52.8608	33.5034	0.633804	-0.657892	0.600826	1
chr13.tRNA87-GlnCTG	56	28	19	54	63	18	27.9904	47.0643	26.9341	48.8483	29.792	33.1842	37.7093	37.5274	37.8912	1.0097	0.0139215	0.602651	1
chr13.tRNA62-LeuAAG	100	35	30	83	61	25	49.9829	58.8304	42.5276	75.0817	28.8462	46.0891	56.6056	54.4066	58.8046	1.08084	0.112148	0.6039	1
chr13.tRNA974-ValAAC	40	22	24	32	26	13	19.9932	36.9791	34.0221	28.9472	12.2951	23.9664	29.9854	28.4861	31.4846	1.10526	0.144388	0.605179	1
mmu_piR_000164	85	47	26	50	183	63	42.4855	79.0008	36.8572	45.2299	86.5386	116.145	50.8933	60.7431	41.0436	0.675691	-0.565564	0.607363	1
chr13.tRNA987-GlnCTG	21	19	11	29	28	6	10.4964	31.9365	15.5934	26.2334	13.2409	11.0614	21.0649	21.2164	20.9134	0.985717	-0.020755	0.615165	1
ENSMUSG00000065392	287	37	76	88	215	39	143.451	62.1921	107.737	79.6047	101.671	71.8991	98.246	102.821	93.6706	0.911002	-0.134474	0.615255	1	ENSMUST00000083458	snoRNA	Gm25894	predicted gene
ENSMUSG00000070178	102	14	20	40	110	10	50.9825	23.5321	28.3517	36.184	52.0177	18.4357	34.7626	37.2573	32.2678	0.86608	-0.207428	0.616746	1	ENSMUST00000093668	rRNA	n-R5s71	nuclear encoded rRNA 5S 71 [Source:MGI Symbol;Acc:MGI:4421916]
mmu_piR_005355	81	36	20	46	67	18	40.4861	60.5112	28.3517	41.6115	31.6835	33.1842	42.7402	50.4987	34.9816	0.692724	-0.529648	0.618144	1
chr15.tRNA913-MetCAT	54	13	23	34	45	17	26.9908	21.8513	32.6045	30.7564	21.28	31.3406	28.0507	24.421	31.6804	1.29726	0.375468	0.622757	1
chr13.tRNA113-GlnTTG	41	22	10	25	31	13	20.493	36.9791	14.1759	22.615	14.6595	23.9664	23.5657	28.736	18.3954	0.640151	-0.643515	0.625031	1
chr13.tRNA98-ValCAC	647	280	350	434	471	232	323.389	470.643	496.155	392.596	222.731	427.707	420.696	397.016	444.375	1.11929	0.162582	0.626539	1
ENSMUSG00000065806	296	83	68	145	116	35	147.949	139.512	96.3958	131.167	54.8551	64.5248	128.756	143.731	113.781	0.791629	-0.337104	0.62671	1	ENSMUST00000083872	rRNA	n-R5s69	nuclear encoded rRNA 5S 69 [Source:MGI Symbol;Acc:MGI:4421914]
ENSMUSG00000064437	435	53	86	160	295	78	217.426	89.086	121.912	144.736	139.502	143.798	143.29	153.256	133.324	0.869945	-0.201004	0.630019	1	ENSMUST00000082503	snoRNA	Snord49b	small nucleolar RNA
ENSMUSG00000070150	30	6	6	12	69	2	14.9949	10.0852	8.50551	10.8552	32.6293	3.68713	11.1102	12.54	9.68035	0.771956	-0.37341	0.632525	1	ENSMUST00000093641	rRNA	n-R5s152	nuclear encoded rRNA 5S 152 [Source:MGI Symbol;Acc:MGI:4422015]
chr2.tRNA1431-HisGTG	533	387	204	661	479	227	266.409	650.496	289.187	597.94	226.514	418.489	451.008	458.452	443.564	0.967524	-0.0476304	0.634319	1
ENSMUSG00000065463	178	40	65	111	178	49	88.9695	67.2347	92.1431	100.41	84.1742	90.3347	87.1894	78.1021	96.2768	1.2327	0.301826	0.634458	1	ENSMUST00000083529	snoRNA	Snord45c	small nucleolar RNA
chr9.tRNA783-ArgACG	74	34	33	30	83	26	36.9873	57.1495	46.7803	27.138	39.2498	47.9327	42.0138	47.0684	36.9591	0.785222	-0.348828	0.636838	1
chr11.tRNA1817-GlnCTG	36	13	6	20	37	6	17.9938	21.8513	8.50551	18.092	17.4969	11.0614	16.6107	19.9226	13.2987	0.667522	-0.583113	0.638379	1
ENSMUSG00000077185	50	12	19	33	43	8	24.9914	20.1704	26.9341	29.8518	20.3342	14.7485	25.4869	22.5809	28.3929	1.25739	0.330428	0.643748	1	ENSMUST00000103997	snoRNA	Gm25091	predicted gene
ENSMUSG00000077323	74	33	42	50	147	22	36.9873	55.4686	59.5386	45.2299	69.5146	40.5585	49.3061	46.228	52.3843	1.13317	0.180367	0.64595	1	ENSMUST00000104135	snRNA	Rnu11	U11 small nuclear RNA [Source:MGI Symbol;Acc:MGI:2148804]
ENSMUSG00000094411	321	87	106	130	333	92	160.445	146.235	150.264	117.598	157.472	169.608	143.636	153.34	133.931	0.873423	-0.195247	0.648341	1	ENSMUST00000083895	snoRNA	Snord16a	small nucleolar RNA
ENSMUSG00000094263	84	16	26	29	92	16	41.9856	26.8939	36.8572	26.2334	43.5058	29.4971	32.9925	34.4398	31.5453	0.915956	-0.12665	0.648987	1	ENSMUST00000178154	snoRNA	Snord50a	small nucleolar RNA
ENSMUSG00000064371	173	73	69	78	163	33	86.4704	122.703	97.8134	70.5587	77.0808	60.8377	94.3865	104.587	84.1861	0.804939	-0.313048	0.655646	1	ENSMUST00000082422	Mt_tRNA	mt-Tt	mitochondrially encoded tRNA threonine [Source:MGI Symbol;Acc:MGI:102473]
ENSMUSG00000084667	408	54	157	208	550	156	203.93	90.7669	222.561	188.157	260.089	287.596	176.354	147.349	205.359	1.39369	0.478914	0.656354	1	ENSMUST00000122718	snoRNA	Gm23212	predicted gene
ENSMUSG00000064451	70	10	12	30	62	19	34.988	16.8087	17.011	27.138	29.3191	35.0278	23.9864	25.8983	22.0745	0.852352	-0.230479	0.659089	1	ENSMUST00000082517	snoRNA	Snora23	small nucleolar RNA
ENSMUSG00000065258	106	22	28	43	61	18	52.9819	36.9791	39.6924	38.8978	28.8462	33.1842	42.1378	44.9805	39.2951	0.873603	-0.19495	0.659356	1	ENSMUST00000083324	snoRNA	Gm23969	predicted gene
ENSMUSG00000093300	46	15	15	19	34	7	22.9921	25.213	21.2638	17.1874	16.0782	12.905	21.6641	24.1026	19.2256	0.797657	-0.32616	0.662645	1	ENSMUST00000175559	rRNA	Gm23799	predicted gene
mmu_piR_000216	143	41	43	104	92	30	71.4755	68.9156	60.9562	94.0783	43.5058	55.307	73.8564	70.1955	77.5172	1.1043	0.143138	0.66276	1
ENSMUSG00000096243	121	26	31	51	169	22	60.4793	43.7026	43.9452	46.1345	79.9182	40.5585	48.5654	52.0909	45.0398	0.864639	-0.20983	0.662919	1	ENSMUST00000101833	snRNA	Gm24265	predicted gene
ENSMUSG00000093956	52	9	9	23	108	6	25.9911	15.1278	12.7583	20.8058	51.072	11.0614	18.6707	20.5595	16.782	0.816268	-0.292885	0.662968	1	ENSMUST00000177868	snRNA	Gm24497	predicted gene
chr1.tRNA705-LeuCAG	84	25	31	58	37	21	41.9856	42.0217	43.9452	52.4667	17.4969	38.7149	45.1048	42.0037	48.2059	1.14766	0.198696	0.66712	1
chr11.tRNA2021-LeuAAG	71	26	25	55	41	18	35.4878	43.7026	35.4396	49.7529	19.3884	33.1842	41.0957	39.5952	42.5963	1.07579	0.105402	0.66774	1
ENSMUSG00000065876	118	36	37	52	139	16	58.9798	60.5112	52.4507	47.0391	65.7315	29.4971	54.7452	59.7455	49.7449	0.832613	-0.264282	0.671105	1	ENSMUST00000083942	snRNA	Gm25682	predicted gene
chr7.tRNA88-SeCTCA	220	66	77	151	187	56	109.962	110.937	109.154	136.594	88.4302	103.24	116.662	110.45	122.874	1.11249	0.153792	0.674595	1
ENSMUSG00000094265	253	64	51	129	180	30	126.457	107.576	72.2969	116.693	85.12	55.307	105.756	117.016	94.4951	0.807539	-0.308396	0.676858	1	ENSMUST00000179195	rRNA	n-R5s109	nuclear encoded rRNA 5S 109 [Source:MGI Symbol;Acc:MGI:4421957]
ENSMUSG00000094812	420	140	185	267	599	185	209.928	235.321	262.253	241.528	283.26	341.06	237.258	222.625	251.891	1.13146	0.178183	0.676989	1	ENSMUST00000178300	snRNA	Gm22614	predicted gene
ENSMUSG00000065083	115	34	20	64	384	16	57.4803	57.1495	28.3517	57.8943	181.589	29.4971	50.219	57.3149	43.123	0.752388	-0.410452	0.677391	1	ENSMUST00000083149	rRNA	n-R5s205	nuclear encoded rRNA 5S 205 [Source:MGI Symbol;Acc:MGI:4422070]
ENSMUSG00000065044	105	30	27	50	43	9	52.482	50.426	38.2748	45.2299	20.3342	16.5921	46.6032	51.454	41.7524	0.81145	-0.301426	0.678673	1	ENSMUST00000083110	rRNA	n-R5s169	nuclear encoded rRNA 5S 169 [Source:MGI Symbol;Acc:MGI:4422033]
chr11.tRNA2023-LysCTT	360	230	110	419	438	214	179.938	386.6	155.934	379.027	207.125	394.523	275.375	283.269	267.481	0.944264	-0.0827379	0.680328	1
ENSMUSG00000065236	140	47	31	77	93	21	69.976	79.0008	43.9452	69.6541	43.9786	38.7149	65.644	74.4884	56.7996	0.76253	-0.391134	0.681625	1	ENSMUST00000083302	rRNA	n-R5s197	nuclear encoded rRNA 5S 197 [Source:MGI Symbol;Acc:MGI:4422062]
ENSMUSG00000064714	23	14	4	16	70	3	11.4961	23.5321	5.67034	14.4736	33.1022	5.5307	13.793	17.5141	10.072	0.575077	-0.798172	0.682867	1	ENSMUST00000082780	rRNA	n-R5s62	nuclear encoded rRNA 5S 62 [Source:MGI Symbol;Acc:MGI:4421907]
ENSMUSG00000094668	29	6	15	15	30	10	14.495	10.0852	21.2638	13.569	14.1867	18.4357	14.8533	12.2901	17.4164	1.4171	0.502946	0.686734	1	ENSMUST00000083099	snRNA	Gm24871	predicted gene
ENSMUSG00000065738	102	25	33	40	112	14	50.9825	42.0217	46.7803	36.184	52.9635	25.8099	43.9921	46.5021	41.4821	0.892048	-0.164806	0.689264	1	ENSMUST00000083804	snoRNA	Gm24494	predicted gene
chr2.tRNA263-AlaCGC	68	36	23	63	65	28	33.9884	60.5112	32.6045	56.9897	30.7378	51.6198	46.0234	47.2498	44.7971	0.948091	-0.0769028	0.690903	1
ENSMUSG00000075973	145	40	32	74	32	3	72.4752	67.2347	45.3627	66.9403	15.1324	5.5307	63.0032	69.8549	56.1515	0.80383	-0.315037	0.691544	1	ENSMUST00000102019	rRNA	n-R5s64	nuclear encoded rRNA 5S 64 [Source:MGI Symbol;Acc:MGI:4421909]
chr14.tRNA193-ProTGG	39	12	8	20	52	16	19.4933	20.1704	11.3407	18.092	24.5902	29.4971	17.2741	19.8319	14.7163	0.742055	-0.430403	0.692922	1
ENSMUSG00000096206	202	74	95	129	317	66	100.965	124.384	134.671	116.693	149.906	121.675	119.178	112.675	125.682	1.11544	0.157612	0.694206	1	ENSMUST00000178469	snRNA	Gm22317	predicted gene
ENSMUSG00000065311	54	25	14	32	71	10	26.9908	42.0217	19.8462	28.9472	33.5751	18.4357	29.4515	34.5062	24.3967	0.707023	-0.500172	0.696857	1	ENSMUST00000083377	rRNA	n-R5s156	nuclear encoded rRNA 5S 156 [Source:MGI Symbol;Acc:MGI:4422019]
chr3.tRNA752-GlyCCC	23	14	8	24	27	7	11.4961	23.5321	11.3407	21.7104	12.768	12.905	17.0198	17.5141	16.5255	0.943555	-0.0838208	0.697102	1
ENSMUSG00000096047	79	18	23	32	88	11	39.4865	30.2556	32.6045	28.9472	41.6142	20.2792	32.8234	34.871	30.7758	0.882561	-0.180233	0.697313	1	ENSMUST00000093689	rRNA	n-R5s211	nuclear encoded rRNA 5S 211 [Source:MGI Symbol;Acc:MGI:4422076]
chr13.tRNA966-ValCAC	619	333	243	350	492	247	309.394	559.729	344.473	316.61	232.661	455.361	382.551	434.561	330.541	0.760632	-0.394729	0.697796	1
chr14.tRNA189-LeuAAG	101	45	29	58	77	15	50.4827	75.639	41.11	52.4667	36.4124	27.6535	54.9246	63.0609	46.7884	0.741955	-0.430596	0.697839	1
ENSMUSG00000080683	32	9	5	17	58	13	15.9945	15.1278	7.08793	15.3782	27.4275	23.9664	13.3971	15.5612	11.2331	0.721865	-0.4702	0.702209	1	ENSMUST00000117033	snoRNA	Gm23991	predicted gene
mmu_piR_009084	343	87	137	118	294	144	171.441	146.235	194.209	106.743	139.029	265.474	154.657	158.838	150.476	0.947353	-0.0780267	0.70273	1
chr6.tRNA107-ArgCCT	39	15	16	29	58	15	19.4933	25.213	22.6814	26.2334	27.4275	27.6535	23.4053	22.3532	24.4574	1.09413	0.12979	0.7057	1
ENSMUSG00000095590	198	75	103	119	331	108	98.9661	126.065	146.011	107.647	156.526	199.105	119.672	112.516	126.829	1.12722	0.172763	0.707281	1	ENSMUST00000179155	snRNA	Gm24305	predicted gene
ENSMUSG00000077714	43	8	8	33	111	3	21.4926	13.4469	11.3407	29.8518	52.4906	5.5307	19.033	17.4698	20.5962	1.17896	0.237518	0.707916	1	ENSMUST00000104526	snoRNA	Snord17	small nucleolar RNA
chr13.tRNA977-ValAAC	46	26	16	27	25	12	22.9921	43.7026	22.6814	24.4242	11.8222	22.1228	28.4501	33.3473	23.5528	0.706286	-0.501675	0.709556	1
ENSMUSG00000065273	55	23	29	36	79	32	27.4906	38.66	41.11	32.5656	37.3582	58.9941	34.9565	33.0753	36.8378	1.11376	0.155433	0.710318	1	ENSMUST00000083339	snoRNA	Gm25128	predicted gene
ENSMUSG00000064778	307	79	99	130	333	65	153.447	132.789	140.341	117.598	157.472	119.832	136.044	143.118	128.969	0.90114	-0.150176	0.711624	1	ENSMUST00000082844	snoRNA	Snord59a	small nucleolar RNA
ENSMUSG00000096191	99	15	30	34	88	17	49.4831	25.213	42.5276	30.7564	41.6142	31.3406	36.995	37.348	36.642	0.981095	-0.0275355	0.711851	1	ENSMUST00000101993	snoRNA	Gm26135	predicted gene
ENSMUSG00000064349	170	95	56	163	415	49	84.9709	159.682	79.3848	147.45	196.249	90.3347	117.872	122.327	113.417	0.927167	-0.109099	0.71339	1	ENSMUST00000082400	Mt_tRNA	mt-Tc	mitochondrially encoded tRNA cysteine [Source:MGI Symbol;Acc:MGI:102490]
chr3.tRNA27-TyrGTA	45	32	27	40	59	27	22.4923	53.7878	38.2748	36.184	27.9004	49.7763	37.6847	38.14	37.2294	0.976124	-0.0348643	0.713793	1
chr4.tRNA1308-GlyGCC	292	126	87	243	489	175	145.95	211.789	123.33	219.818	231.243	322.624	175.222	178.87	171.574	0.959211	-0.06008	0.713984	1
chr1.tRNA698-LeuCAG	101	35	47	63	53	27	50.4827	58.8304	66.6265	56.9897	25.0631	49.7763	58.2323	54.6565	61.8081	1.13085	0.177402	0.714998	1
ENSMUSG00000095580	219	66	88	136	258	73	109.463	110.937	124.748	123.025	122.005	134.58	117.043	110.2	123.886	1.1242	0.168896	0.722447	1	ENSMUST00000178250	snRNA	Rnu1b1	U1b1 small nuclear RNA [Source:MGI Symbol;Acc:MGI:97974]
chr1.tRNA1192-LysTTT	96	30	30	69	74	50	47.9836	50.426	42.5276	62.4173	34.9938	92.1783	50.8386	49.2048	52.4724	1.06641	0.092761	0.724808	1
ENSMUSG00000094251	38	8	7	18	55	7	18.9935	13.4469	9.9231	16.2828	26.0089	12.905	14.6616	16.2202	13.1029	0.807815	-0.307903	0.726135	1	ENSMUST00000083112	snoRNA	Gm25632	predicted gene
ENSMUSG00000094050	124	31	45	47	146	29	61.9788	52.1069	63.7914	42.5161	69.0417	53.4634	55.0983	57.0428	53.1537	0.931822	-0.101874	0.726846	1	ENSMUST00000101806	snRNA	Gm23472	predicted gene
ENSMUSG00000077345	63	13	17	42	104	25	31.4892	21.8513	24.099	37.9932	49.1804	46.0891	28.8582	26.6702	31.0461	1.16407	0.219179	0.729439	1	ENSMUST00000104157	snoRNA	Snord70	small nucleolar RNA
ENSMUSG00000088252	187	45	73	107	256	52	93.468	75.639	103.484	96.7921	121.059	95.8654	92.3457	84.5535	100.138	1.18431	0.244052	0.729814	1	ENSMUST00000157627	snoRNA	Snord13	small nucleolar RNA
ENSMUSG00000088351	22	9	6	20	38	12	10.9962	15.1278	8.50551	18.092	17.9698	22.1228	13.1804	13.062	13.2987	1.01812	0.025912	0.729944	1	ENSMUST00000157726	snoRNA	Gm24016	predicted gene
ENSMUSG00000064604	207	33	67	70	253	76	103.465	55.4686	94.9782	63.3219	119.641	140.111	79.3083	79.4666	79.1501	0.996017	-0.00575785	0.730553	1	ENSMUST00000082670	snoRNA	Snora44	small nucleolar RNA
ENSMUSG00000064515	70	23	23	32	97	11	34.988	38.66	32.6045	28.9472	45.8702	20.2792	33.7999	36.824	30.7758	0.835755	-0.258849	0.731295	1	ENSMUST00000082581	rRNA	n-R5s162	nuclear encoded rRNA 5S 162 [Source:MGI Symbol;Acc:MGI:4422026]
ENSMUSG00000065676	74	7	20	22	78	24	36.9873	11.7661	28.3517	19.9012	36.8853	44.2456	24.2516	24.3767	24.1264	0.989734	-0.0148878	0.735078	1	ENSMUST00000083742	snoRNA	Snord42b	small nucleolar RNA
ENSMUSG00000096205	429	156	159	297	683	183	214.427	262.215	225.396	268.666	322.983	337.373	242.676	238.321	247.031	1.03655	0.0517862	0.739934	1	ENSMUST00000082761	snRNA	Gm22068	predicted gene
ENSMUSG00000064440	455	99	173	249	1727	368	227.422	166.406	245.242	225.245	816.679	678.432	216.079	196.914	235.244	1.19465	0.25659	0.740099	1	ENSMUST00000082506	snoRNA	Gm26224	predicted gene
ENSMUSG00000093852	38	12	10	30	140	6	18.9935	20.1704	14.1759	27.138	66.2044	11.0614	20.1194	19.582	20.6569	1.0549	0.0770999	0.740431	1	ENSMUST00000178677	rRNA	Gm24312	predicted gene
ENSMUSG00000064359	873	497	546	604	1873	235	436.351	835.391	774.002	546.378	885.72	433.238	648.03	635.871	660.19	1.03824	0.0541468	0.742428	1	ENSMUST00000082410	Mt_tRNA	mt-Tg	mitochondrially encoded tRNA glycine [Source:MGI Symbol;Acc:MGI:102486]
ENSMUSG00000065281	160	25	52	54	113	11	79.9726	42.0217	73.7145	48.8483	53.4364	20.2792	61.1393	60.9972	61.2814	1.00466	0.00670726	0.744824	1	ENSMUST00000083347	snoRNA	Gm24452	predicted gene
chr7.tRNA863-LeuTAG	125	43	55	78	111	37	62.4786	72.2773	77.9672	70.5587	52.4906	68.2119	70.8205	67.378	74.263	1.10218	0.140366	0.744956	1
ENSMUSG00000093009	42	7	10	28	151	35	20.9928	11.7661	14.1759	25.3288	71.4062	64.5248	18.0659	16.3794	19.7523	1.20592	0.270135	0.746878	1	ENSMUST00000175268	snoRNA	Snord52	small nucleolar RNA
ENSMUSG00000065251	122	18	38	67	111	28	60.9791	30.2556	53.8683	60.6081	52.4906	51.6198	51.4278	45.6174	57.2382	1.25475	0.327395	0.74961	1	ENSMUST00000083317	snRNA	Gm23971	predicted gene
ENSMUSG00000096263	1067	290	360	469	1012	244	533.317	487.452	510.331	424.257	478.563	449.83	488.839	510.384	467.294	0.915572	-0.127254	0.749831	1	ENSMUST00000101927	snoRNA	Snord14c	small nucleolar RNA
chr1.tRNA701-LeuCAG	94	25	45	49	61	13	46.9839	42.0217	63.7914	44.3253	28.8462	23.9664	49.2806	44.5028	54.0583	1.21472	0.280621	0.751556	1
ENSMUSG00000095118	1015	291	357	446	1048	232	507.326	489.132	506.078	403.451	495.587	427.707	476.497	498.229	454.765	0.912761	-0.13169	0.751975	1	ENSMUST00000083424	snoRNA	Snord14d	small nucleolar RNA
ENSMUSG00000064949	103	28	39	40	127	41	51.4824	47.0643	55.2858	36.184	60.0569	75.5862	47.5041	49.2733	45.7349	0.928188	-0.107512	0.752735	1	ENSMUST00000083015	snoRNA	Snora61	small nucleolar RNA
ENSMUSG00000065160	339	10	71	89	182	10	169.442	16.8087	100.649	80.5093	86.0657	18.4357	91.8521	93.1253	90.5789	0.972656	-0.0399979	0.752974	1	ENSMUST00000083226	snoRNA	Mir5117	microRNA 5117 [Source:MGI Symbol;Acc:MGI:4950437]
chr3.tRNA748-LysCTT	398	246	109	436	430	248	198.932	413.493	154.517	394.405	203.342	457.204	290.337	306.213	274.461	0.896308	-0.157933	0.753725	1
ENSMUSG00000094382	28	3	11	14	45	12	13.9952	5.0426	15.5934	12.6644	21.28	22.1228	11.8239	9.51891	14.1289	1.4843	0.569783	0.754027	1	ENSMUST00000175128	snoRNA	Gm22192	predicted gene
chr13.tRNA103-LysCTT	806	573	257	930	938	532	402.862	963.137	364.319	841.277	443.57	980.777	642.899	683	602.798	0.882575	-0.18021	0.759151	1
chr17.tRNA83-LysCTT	885	536	241	948	997	563	442.349	900.945	341.638	857.56	471.47	1037.93	635.623	671.647	599.599	0.89273	-0.163705	0.760824	1
ENSMUSG00000065642	27	10	8	22	48	10	13.4954	16.8087	11.3407	19.9012	22.6987	18.4357	15.3865	15.152	15.6209	1.03095	0.0439695	0.764853	1	ENSMUST00000083708	snoRNA	Snora69	small nucleolar RNA
ENSMUSG00000070219	27	9	3	17	57	4	13.4954	15.1278	4.25276	15.3782	26.9547	7.37426	12.0635	14.3116	9.81547	0.68584	-0.544055	0.765031	1	ENSMUST00000093707	rRNA	n-R5s13	nuclear encoded rRNA 5S 13 [Source:MGI Symbol;Acc:MGI:4421747]
mmu_piR_032901	326	213	116	224	757	140	162.944	358.025	164.44	202.63	357.977	258.099	222.01	260.485	183.535	0.704591	-0.505142	0.773965	1
ENSMUSG00000092687	27	7	20	11	42	9	13.4954	11.7661	28.3517	9.95059	19.8613	16.5921	15.8909	12.6307	19.1511	1.51624	0.600493	0.774546	1	ENSMUST00000174946	snoRNA	Gm25744	predicted gene
chr13.tRNA1007-GlnTTG	23	27	9	20	47	22	11.4961	45.3834	12.7583	18.092	22.2258	40.5585	21.9324	28.4397	15.4251	0.542379	-0.882626	0.77467	1
chr17.tRNA81-LysCTT	859	585	278	933	1057	546	429.353	983.308	394.089	843.991	499.843	1006.59	662.685	706.33	619.04	0.876417	-0.190311	0.77567	1
chr5.tRNA109-TyrGTA	203	61	77	87	190	50	101.465	102.533	109.154	78.7001	89.8488	92.1783	97.9631	101.999	93.9271	0.920862	-0.118943	0.779454	1
mmu_piR_000685	24	6	7	17	45	17	11.9959	10.0852	9.9231	15.3782	21.28	31.3406	11.8456	11.0405	12.6506	1.14583	0.196398	0.785058	1
ENSMUSG00000065820	130	17	29	55	134	11	64.9777	28.5747	41.11	49.7529	63.3671	20.2792	46.1039	46.7762	45.4315	0.971251	-0.0420845	0.786718	1	ENSMUST00000083886	snRNA	Gm26316	predicted gene
ENSMUSG00000065680	137	15	34	51	113	10	68.4766	25.213	48.1979	46.1345	53.4364	18.4357	47.0055	46.8448	47.1662	1.00686	0.00986582	0.788184	1	ENSMUST00000083746	snoRNA	Snord38a	small nucleolar RNA
chr11.tRNA1911-LeuCAA	155	45	78	77	115	37	77.4735	75.639	110.572	69.6541	54.3822	68.2119	83.3346	76.5563	90.1129	1.17708	0.235213	0.789965	1
chr13.tRNA93-ValAAC	94	61	59	70	62	30	46.9839	102.533	83.6375	63.3219	29.3191	55.307	74.1191	74.7584	73.4797	0.982896	-0.0248896	0.790519	1
chr3.tRNA48-ValAAC	934	472	384	533	748	306	466.84	793.37	544.353	482.151	353.721	564.131	571.678	630.105	513.252	0.81455	-0.295924	0.792573	1
chr13.tRNA88-SerAGA	82	36	13	58	52	28	40.986	60.5112	18.4286	52.4667	24.5902	51.6198	43.0981	50.7486	35.4477	0.698496	-0.517677	0.794294	1
chr3.tRNA292-LysCTT	862	552	237	930	1010	542	430.852	927.839	335.968	841.277	477.618	999.213	633.984	679.346	588.622	0.866455	-0.206804	0.794348	1
ENSMUSG00000093178	250	35	74	93	188	24	124.957	58.8304	104.901	84.1277	88.9031	44.2456	93.2042	91.8938	94.5145	1.02852	0.0405686	0.7948	1	ENSMUST00000175437	snoRNA	Snord87	small nucleolar RNA
ENSMUSG00000080463	82	12	26	29	88	18	40.986	20.1704	36.8572	26.2334	41.6142	33.1842	31.0617	30.5782	31.5453	1.03163	0.044922	0.794831	1	ENSMUST00000116813	snoRNA	Gm22489	predicted gene
chr11.tRNA1022-ArgCCT	40	18	15	31	52	11	19.9932	30.2556	21.2638	28.0426	24.5902	20.2792	24.8888	25.1244	24.6532	0.981245	-0.0273149	0.798404	1
chr11.tRNA207-ProTGG	32	9	10	14	47	9	15.9945	15.1278	14.1759	12.6644	22.2258	16.5921	14.4906	15.5612	13.4201	0.862411	-0.213553	0.79884	1
ENSMUSG00000065041	36	5	16	16	61	6	17.9938	8.40434	22.6814	14.4736	28.8462	11.0614	15.8883	13.1991	18.5775	1.40748	0.493116	0.801293	1	ENSMUST00000083107	snoRNA	Gm24044	predicted gene
chr3.tRNA297-GlnCTG	70	38	19	49	78	21	34.988	63.873	26.9341	44.3253	36.8853	38.7149	42.5301	49.4305	35.6297	0.720805	-0.47232	0.803152	1
ENSMUSG00000080469	104	13	30	55	134	22	51.9822	21.8513	42.5276	49.7529	63.3671	40.5585	41.5285	36.9167	46.1403	1.24985	0.321751	0.803174	1	ENSMUST00000116819	snoRNA	Snord98	small nucleolar RNA
ENSMUSG00000092713	268	92	122	154	558	149	133.954	154.64	172.945	139.308	263.872	274.691	150.212	144.297	156.127	1.08198	0.113677	0.804081	1	ENSMUST00000174972	snoRNA	Gm22858	predicted gene
chr13.tRNA990-SerAGA	51	12	12	25	26	9	25.4913	20.1704	17.011	22.615	12.2951	16.5921	21.3219	22.8308	19.813	0.867817	-0.204537	0.805108	1
chr13.tRNA64-GlnCTG	62	49	25	45	90	11	30.9894	82.3625	35.4396	40.707	42.56	20.2792	47.3746	56.676	38.0733	0.671772	-0.573957	0.805829	1
ENSMUSG00000096659	236	75	99	99	296	87	117.96	126.065	140.341	89.5553	139.975	160.39	118.48	122.012	114.948	0.942103	-0.086044	0.809011	1	ENSMUST00000101973	snRNA	Gm25679	predicted gene
ENSMUSG00000077702	40	14	14	28	74	13	19.9932	23.5321	19.8462	25.3288	34.9938	23.9664	22.1751	21.7627	22.5875	1.0379	0.0536693	0.814358	1	ENSMUST00000104514	snoRNA	Gm24067	predicted gene
chr11.tRNA630-GlnTTG	27	23	11	20	17	9	13.4954	38.66	15.5934	18.092	8.03911	16.5921	21.4602	26.0777	16.8427	0.645867	-0.630691	0.8144	1
ENSMUSG00000088208	95	7	22	33	66	23	47.4837	11.7661	31.1869	29.8518	31.2106	42.402	30.0721	29.6249	30.5193	1.03019	0.0429124	0.815565	1	ENSMUST00000157583	scaRNA	Gm23751	predicted gene
ENSMUSG00000093815	468	155	172	295	671	194	233.92	260.534	243.825	266.857	317.308	357.652	251.284	247.227	255.341	1.03282	0.0465861	0.815652	1	ENSMUST00000178333	snRNA	Gm26444	predicted gene
chr7.tRNA561-LeuAAG	39	11	9	29	12	13	19.4933	18.4895	12.7583	26.2334	5.67466	23.9664	19.2436	18.9914	19.4958	1.02656	0.0378159	0.817199	1
ENSMUSG00000064613	29	8	11	11	39	11	14.495	13.4469	15.5934	9.95059	18.4427	20.2792	13.3715	13.971	12.772	0.914181	-0.129448	0.820102	1	ENSMUST00000082679	snRNA	Gm24621	predicted gene
chr17.tRNA391-ValCAC	30	13	11	23	23	10	14.9949	21.8513	15.5934	20.8058	10.8764	18.4357	18.3113	18.4231	18.1996	0.98787	-0.0176063	0.820751	1
ENSMUSG00000064548	46	8	15	17	53	7	22.9921	13.4469	21.2638	15.3782	25.0631	12.905	18.2703	18.2195	18.321	1.00557	0.00801083	0.825743	1	ENSMUST00000082614	rRNA	n-R5s65	nuclear encoded rRNA 5S 65 [Source:MGI Symbol;Acc:MGI:4421910]
chr3.tRNA93-ProAGG	22	8	9	15	40	13	10.9962	13.4469	12.7583	13.569	18.9155	23.9664	12.6926	12.2216	13.1636	1.07708	0.107125	0.828026	1
chr3.tRNA287-GlyCCC	50	55	24	43	56	12	24.9914	92.4477	34.0221	38.8978	26.4818	22.1228	47.5897	58.7196	36.4599	0.620916	-0.687531	0.833085	1
chr13.tRNA115-SerGCT	76	35	27	58	47	26	37.987	58.8304	38.2748	52.4667	22.2258	47.9327	46.8897	48.4087	45.3708	0.937245	-0.0935025	0.835244	1
ENSMUSG00000064844	798	190	315	409	1162	301	398.863	319.365	446.539	369.981	549.497	554.913	383.687	359.114	408.26	1.13685	0.185047	0.83811	1	ENSMUST00000082910	snoRNA	Gm26202	predicted gene
ENSMUSG00000065767	145	28	36	69	171	27	72.4752	47.0643	51.0331	62.4173	80.864	49.7763	58.2475	59.7697	56.7252	0.949062	-0.0754254	0.841287	1	ENSMUST00000083833	snRNA	Gm23849	predicted gene
ENSMUSG00000065147	179	40	48	87	228	84	89.4694	67.2347	68.0441	78.7001	107.819	154.86	75.8621	78.352	73.3721	0.936442	-0.094739	0.844581	1	ENSMUST00000083213	snoRNA	Snora31	small nucleolar RNA
ENSMUSG00000093289	25	7	10	15	41	13	12.4957	11.7661	14.1759	13.569	19.3884	23.9664	13.0017	12.1309	13.8724	1.14356	0.193533	0.845633	1	ENSMUST00000175548	snoRNA	Snord92	small nucleolar RNA
chr12.tRNA796-LysCTT	392	170	106	310	688	312	195.933	285.747	150.264	280.426	325.347	575.193	228.093	240.84	215.345	0.89414	-0.161427	0.847439	1
ENSMUSG00000064984	72	15	26	28	66	10	35.9877	25.213	36.8572	25.3288	31.2106	18.4357	30.8467	30.6003	31.093	1.0161	0.0230418	0.858669	1	ENSMUST00000083050	snoRNA	Snord73a	small nucleolar RNA
ENSMUSG00000080465	316	64	99	139	248	114	157.946	107.576	140.341	125.739	117.276	210.167	132.9	132.761	133.04	1.0021	0.0030329	0.861949	1	ENSMUST00000116815	snoRNA	Gm22486	predicted gene
ENSMUSG00000065944	151	30	43	69	174	25	75.4742	50.426	60.9562	62.4173	82.2826	46.0891	62.3184	62.9501	61.6868	0.979931	-0.0292478	0.862131	1	ENSMUST00000084010	snRNA	Rnu2-10	U2 small nuclear RNA 10 [Source:MGI Symbol;Acc:MGI:97976]
chr3.tRNA756-GlnCTG	31	13	5	22	31	4	15.4947	21.8513	7.08793	19.9012	14.6595	7.37426	16.0838	18.673	13.4946	0.722678	-0.468576	0.871118	1
chr9.tRNA1035-LysCTT	435	173	104	290	647	335	217.426	290.79	147.429	262.334	305.959	617.595	229.495	254.108	204.881	0.806277	-0.310653	0.876288	1
chr19.tRNA110-ValTAC	51	17	20	31	26	8	25.4913	28.5747	28.3517	28.0426	12.2951	14.7485	27.6151	27.033	28.1971	1.04306	0.0608266	0.877056	1
chr3.tRNA282-GlyCCC	5052	2575	963	3961	5015	1982	2525.14	4328.23	1365.13	3583.12	2371.54	3653.95	2950.41	3426.68	2474.13	0.722017	-0.469895	0.88017	1
ENSMUSG00000064856	125	16	38	48	137	22	62.4786	26.8939	53.8683	43.4207	64.7857	40.5585	46.6654	44.6862	48.6445	1.08858	0.122446	0.884782	1	ENSMUST00000082922	snRNA	Gm23444	predicted gene
ENSMUSG00000096037	82	36	34	44	166	22	40.986	60.5112	48.1979	39.8024	78.4995	40.5585	47.3744	50.7486	44.0001	0.867022	-0.20586	0.88626	1	ENSMUST00000179080	rRNA	n-R5s136	nuclear encoded rRNA 5S 136 [Source:MGI Symbol;Acc:MGI:4421992]
chr17.tRNA999-LysCTT	397	243	100	390	379	235	198.432	408.451	141.759	352.794	179.225	433.238	275.359	303.441	247.276	0.814905	-0.295296	0.888972	1
chr13.tRNA1013-GluCTC	1795	986	540	1536	1973	943	897.193	1657.34	765.496	1389.46	933.009	1738.48	1177.37	1277.26	1077.48	0.843584	-0.245396	0.892007	1
ENSMUSG00000096473	297	46	105	110	334	67	148.449	77.3199	148.846	99.5059	157.945	123.519	118.53	112.885	124.176	1.10003	0.137541	0.892877	1	ENSMUST00000178417	snoRNA	Gm24463	predicted gene
chr13.tRNA63-LeuAAG	47	13	15	29	17	4	23.492	21.8513	21.2638	26.2334	8.03911	7.37426	23.2101	22.6716	23.7486	1.0475	0.0669537	0.893302	1
ENSMUSG00000095738	183	41	60	99	259	39	91.4687	68.9156	85.0551	89.5553	122.478	71.8991	83.7487	80.1921	87.3052	1.0887	0.122607	0.894373	1	ENSMUST00000101817	snRNA	Gm25313	predicted gene
ENSMUSG00000065628	177	44	74	86	196	64	88.4697	73.9582	104.901	77.7955	92.6862	117.988	86.2812	81.2139	91.3484	1.12479	0.169652	0.895701	1	ENSMUST00000083694	snoRNA	Snord33	small nucleolar RNA
ENSMUSG00000096785	47	9	10	24	132	4	23.492	15.1278	14.1759	21.7104	62.4213	7.37426	18.6265	19.3099	17.9431	0.929219	-0.105909	0.896374	1	ENSMUST00000178128	rRNA	n-R5s130	nuclear encoded rRNA 5S 130 [Source:MGI Symbol;Acc:MGI:4421986]
ENSMUSG00000064453	5245	1331	2293	2043	5529	1739	2621.6	2237.23	3250.52	1848.1	2614.6	3205.96	2489.36	2429.42	2549.31	1.04935	0.0694956	0.901175	1	ENSMUST00000082519	snoRNA	Snord21	small nucleolar RNA
ENSMUSG00000064513	46	7	10	22	21	2	22.9921	11.7661	14.1759	19.9012	9.93066	3.68713	17.2088	17.3791	17.0385	0.980403	-0.0285537	0.90482	1	ENSMUST00000082579	snoRNA	Gm22457	predicted gene
chr11.tRNA401-LeuTAG	106	50	36	68	73	35	52.9819	84.0434	51.0331	61.5127	34.5209	64.5248	62.3928	68.5126	56.2729	0.821351	-0.283929	0.906733	1
chr1.tRNA1004-GluCTC	1756	970	524	1495	2056	947	877.699	1630.44	742.815	1352.38	972.259	1745.86	1150.83	1254.07	1047.6	0.835356	-0.259537	0.908724	1
ENSMUSG00000094655	102	24	29	60	124	34	50.9825	40.3408	41.11	54.2759	58.6382	62.6812	46.6773	45.6617	47.693	1.04449	0.0627923	0.909177	1	ENSMUST00000178786	snRNA	Gm25360	predicted gene
ENSMUSG00000087790	121	20	42	57	104	28	60.4793	33.6174	59.5386	51.5621	49.1804	51.6198	51.2993	47.0483	55.5504	1.18071	0.239653	0.911068	1	ENSMUST00000157165	snoRNA	Gm25970	predicted gene
ENSMUSG00000075918	45	19	9	32	81	5	22.4923	31.9365	12.7583	28.9472	38.304	9.21783	24.0336	27.2144	20.8527	0.766239	-0.384134	0.913655	1	ENSMUST00000101968	rRNA	n-R5s2	nuclear encoded rRNA 5S 2 [Source:MGI Symbol;Acc:MGI:4421736]
mmu_piR_017289	99	25	18	68	246	23	49.4831	42.0217	25.5165	61.5127	116.331	42.402	44.6335	45.7524	43.5146	0.95109	-0.0723459	0.917421	1
ENSMUSG00000088185	75	13	20	35	69	21	37.4872	21.8513	28.3517	31.661	32.6293	38.7149	29.8378	29.6692	30.0063	1.01136	0.0163001	0.921425	1	ENSMUST00000157560	scaRNA	Scarna2	small Cajal body-specific RNA 2 [Source:MGI Symbol;Acc:MGI:3819484]
chr13.tRNA110-GlyGCC	5295	2481	1169	4439	5590	2289	2646.59	4170.23	1657.16	4015.51	2643.45	4219.92	3122.37	3408.41	2836.34	0.832157	-0.265072	0.923364	1
chr13.tRNA91-ValCAC	924	466	393	631	772	335	461.842	783.284	557.111	570.802	365.07	617.595	593.26	622.563	563.957	0.905862	-0.142636	0.925008	1
chr10.tRNA90-GluCTC	6333	3332	1803	5246	7279	3471	3165.42	5600.65	2555.91	4745.53	3442.16	6399.02	4016.87	4383.03	3650.72	0.83292	-0.26375	0.925417	1
ENSMUSG00000064347	175	157	60	201	529	50	87.47	263.896	85.0551	181.824	250.158	92.1783	154.561	175.683	133.44	0.759548	-0.396787	0.925722	1	ENSMUST00000082398	Mt_tRNA	mt-Ta	mitochondrially encoded tRNA alanine [Source:MGI Symbol;Acc:MGI:102491]
chr8.tRNA891-GlyGCC	2216	1051	497	1850	2337	970	1107.62	1766.59	704.54	1673.51	1105.14	1788.26	1313.07	1437.11	1189.02	0.827374	-0.273389	0.932759	1
ENSMUSG00000089093	118	32	58	51	146	21	58.9798	53.7878	82.22	46.1345	69.0417	38.7149	60.2805	56.3838	64.1773	1.13822	0.186782	0.93336	1	ENSMUST00000158468	snoRNA	Snord11	small nucleolar RNA
ENSMUSG00000089533	248	78	78	152	188	48	123.958	131.108	110.572	137.499	88.9031	88.4912	125.784	127.533	124.035	0.972578	-0.0401148	0.935422	1	ENSMUST00000158908	rRNA	Gm25164	predicted gene
chr1.tRNA672-ProAGG	33	8	14	16	63	17	16.4944	13.4469	19.8462	14.4736	29.792	31.3406	16.0653	14.9706	17.1599	1.14624	0.196904	0.938361	1
mmu_piR_000159	3122	1060	1252	1586	2118	613	1560.47	1781.72	1774.82	1434.69	1001.58	1130.11	1637.92	1671.09	1604.76	0.960303	-0.0584382	0.939026	1
chr11.tRNA1912-GluCTC	1783	957	520	1470	2048	929	891.195	1608.59	737.145	1329.76	968.476	1712.67	1141.67	1249.89	1033.45	0.826833	-0.274332	0.939188	1
ENSMUSG00000064450	616	152	224	285	869	190	307.895	255.492	317.539	257.811	410.94	350.278	284.684	281.693	287.675	1.02123	0.0303146	0.941629	1	ENSMUST00000082516	snoRNA	Snord68	small nucleolar RNA
ENSMUSG00000065289	649	218	274	347	790	249	324.389	366.429	388.418	313.896	373.582	459.048	348.283	345.409	351.157	1.01664	0.0238109	0.941735	1	ENSMUST00000083355	snoRNA	Gm23650	predicted gene
chr13.tRNA962-SerAGA	42	11	13	21	28	13	20.9928	18.4895	18.4286	18.9966	13.2409	23.9664	19.2269	19.7412	18.7126	0.947897	-0.0771984	0.94316	1
chr3.tRNA303-GluCTC	6346	3492	1841	5309	7299	3418	3171.91	5869.59	2609.78	4802.52	3451.61	6301.31	4113.45	4520.75	3706.15	0.819807	-0.286643	0.943396	1
chr1.tRNA1010-GluCTC	1789	989	538	1482	1997	960	894.194	1662.38	762.661	1340.62	944.359	1769.82	1164.96	1278.29	1051.64	0.822694	-0.281572	0.944336	1
ENSMUSG00000088008	53	14	27	22	69	17	26.4909	23.5321	38.2748	19.9012	32.6293	31.3406	27.0498	25.0115	29.088	1.16298	0.21783	0.945711	1	ENSMUST00000157383	scaRNA	Gm25492	predicted gene
mmu_piR_002435	41	4	11	20	37	7	20.493	6.72347	15.5934	18.092	17.4969	12.905	15.2255	13.6082	16.8427	1.23769	0.307645	0.949694	1
ENSMUSG00000064917	33	4	10	16	59	9	16.4944	6.72347	14.1759	14.4736	27.9004	16.5921	12.9668	11.6089	14.3247	1.23394	0.303274	0.950441	1	ENSMUST00000082983	snoRNA	Gm22574	predicted gene
chr11.tRNA945-ArgCCG	36	20	7	30	45	4	17.9938	33.6174	9.9231	27.138	21.28	7.37426	22.1681	25.8056	18.5305	0.718082	-0.47778	0.95186	1
chr13.tRNA986-ValAAC	470	199	210	274	369	140	234.92	334.493	297.693	247.86	174.496	258.099	278.741	284.706	272.777	0.958099	-0.0617539	0.954895	1
ENSMUSG00000065110	400	108	160	182	487	92	199.932	181.534	226.814	164.637	230.297	169.608	193.229	190.733	195.725	1.02618	0.037279	0.955239	1	ENSMUST00000083176	snoRNA	Snord61	small nucleolar RNA
chr1.tRNA1400-GlyGCC	2216	1126	516	1873	2405	943	1107.62	1892.66	731.474	1694.31	1137.3	1738.48	1356.52	1500.14	1212.89	0.808521	-0.306643	0.955501	1
ENSMUSG00000077192	66	16	18	39	57	18	32.9887	26.8939	25.5165	35.2794	26.9547	33.1842	30.1696	29.9413	30.3979	1.01525	0.0218375	0.957891	1	ENSMUST00000104004	snoRNA	Snora17	small nucleolar RNA
ENSMUSG00000065087	513	123	170	268	683	137	256.412	206.747	240.99	242.433	322.983	252.569	236.645	231.579	241.711	1.04375	0.061776	0.959207	1	ENSMUST00000083153	snoRNA	Snord22	small nucleolar RNA
chr1.tRNA709-GluCTC	6162	3392	1837	5049	7328	3384	3079.95	5701.5	2604.1	4567.32	3465.33	6238.63	3988.22	4390.72	3585.71	0.816656	-0.292199	0.960262	1
chr3.tRNA745-GluCTC	1802	975	501	1495	1907	961	900.692	1638.85	710.21	1352.38	901.799	1771.67	1150.53	1269.77	1031.29	0.81219	-0.300112	0.960533	1
ENSMUSG00000064563	187	36	58	94	295	79	93.468	60.5112	82.22	85.0323	139.502	145.642	80.3079	76.9896	83.6261	1.0862	0.11929	0.961949	1	ENSMUST00000082629	snoRNA	Snora7a	small nucleolar RNA
ENSMUSG00000088518	145	17	55	56	118	8	72.4752	28.5747	77.9672	50.6575	55.8009	14.7485	57.4187	50.525	64.3124	1.27288	0.3481	0.96536	1	ENSMUST00000157893	snoRNA	Gm24438	predicted gene
chrX.tRNA460-ValTAC	53	16	13	32	31	11	26.4909	26.8939	18.4286	28.9472	14.6595	20.2792	25.1901	26.6924	23.6879	0.887439	-0.17228	0.967983	1
chr3.tRNA878-GlyGCC	2178	1106	488	1836	2343	884	1088.63	1859.04	691.782	1660.84	1107.98	1629.71	1325.07	1473.83	1176.31	0.798131	-0.325302	0.972423	1
ENSMUSG00000093843	89	25	30	46	116	20	44.4848	42.0217	42.5276	41.6115	54.8551	36.8713	42.6614	43.2532	42.0696	0.972634	-0.0400311	0.974834	1	ENSMUST00000179876	snRNA	Gm25939	predicted gene
ENSMUSG00000089617	46	4	12	19	33	16	22.9921	6.72347	17.011	17.1874	15.6053	29.4971	15.9785	14.8578	17.0992	1.15086	0.202709	0.977584	1	ENSMUST00000158992	snoRNA	Scarna10	small Cajal body-specific RNA 10 [Source:MGI Symbol;Acc:MGI:3819482]
ENSMUSG00000093044	55	8	17	26	36	19	27.4906	13.4469	24.099	23.5196	17.024	35.0278	22.139	20.4688	23.8093	1.1632	0.218099	0.979707	1	ENSMUST00000175303	snoRNA	Snord8	small nucleolar RNA
ENSMUSG00000064702	178	15	47	74	167	30	88.9695	25.213	66.6265	66.9403	78.9724	55.307	61.9373	57.0913	66.7834	1.16977	0.22622	0.980545	1	ENSMUST00000082768	snRNA	Gm24950	predicted gene
chr11.tRNA394-SerAGA	90	27	33	49	71	21	44.9846	45.3834	46.7803	44.3253	33.5751	38.7149	45.3684	45.184	45.5528	1.00816	0.0117285	0.980618	1
ENSMUSG00000064682	112	23	35	57	126	25	55.9808	38.66	49.6155	51.5621	59.584	46.0891	48.9546	47.3204	50.5888	1.06907	0.0963564	0.981083	1	ENSMUST00000082748	snRNA	Gm25813	predicted gene
mmu_piR_029675	22	10	4	19	43	7	10.9962	16.8087	5.67034	17.1874	20.3342	12.905	12.6657	13.9025	11.4289	0.822075	-0.282658	0.981553	1
ENSMUSG00000080610	607	142	217	286	813	287	303.396	238.683	307.616	258.715	384.458	529.103	277.103	271.04	283.166	1.04474	0.0631425	0.981556	1	ENSMUST00000116960	snoRNA	Snord110	small nucleolar RNA
chr8.tRNA562-GlyGCC	5313	2564	1183	4326	5450	2218	2655.59	4309.74	1677	3913.29	2577.24	4089.03	3138.91	3482.67	2795.15	0.802589	-0.317267	0.98419	1
chr1.tRNA1007-GluCTC	1909	985	518	1523	2026	951	954.173	1655.65	734.309	1377.7	958.072	1753.23	1180.46	1304.91	1056.01	0.809254	-0.305336	0.988003	1
ENSMUSG00000080396	152	42	67	69	242	36	75.974	70.5964	94.9782	62.4173	114.439	66.3684	75.9915	73.2852	78.6978	1.07386	0.102801	0.988053	1	ENSMUST00000116746	snoRNA	Snord111	small nucleolar RNA
chr8.tRNA892-GlyGCC	2185	1160	517	1840	2280	959	1092.13	1949.81	732.892	1664.46	1078.19	1767.98	1359.82	1520.97	1198.68	0.788102	-0.343545	0.98867	1
ENSMUSG00000070225	51	22	9	42	109	11	25.4913	36.9791	12.7583	37.9932	51.5449	20.2792	28.3054	31.2352	25.3757	0.812408	-0.299724	0.989913	1	ENSMUST00000093713	rRNA	n-R5s33	nuclear encoded rRNA 5S 33 [Source:MGI Symbol;Acc:MGI:4421878]
chr19.tRNA109-ValTAC	83	25	21	51	49	15	41.4858	42.0217	29.7693	46.1345	23.1715	27.6535	39.8528	41.7537	37.9519	0.908947	-0.137733	0.996976	1
chr1.tRNA699-GlyGCC	5280	2641	1192	4230	5548	2181	2639.1	4439.17	1689.76	3826.45	2623.59	4020.82	3148.62	3539.13	2758.11	0.779317	-0.359718	1	1
chr10.tRNA1326-LeuTAA	50	14	19	25	45	19	24.9914	23.5321	26.9341	22.615	21.28	35.0278	24.5182	24.2618	24.7745	1.02113	0.0301726	1	1
chr11.tRNA1819-GlyGCC	2204	1148	487	1820	2260	850	1101.62	1929.64	690.364	1646.37	1068.73	1567.03	1342	1515.63	1168.37	0.770879	-0.375423	1	1
chr11.tRNA204-ValCAC	979	473	426	603	783	368	489.332	795.05	603.891	545.473	370.272	678.432	608.437	642.191	574.682	0.894877	-0.160239	1	1
chr11.tRNA208-ValAAC	916	445	379	587	721	337	457.843	747.986	537.265	531	340.953	621.282	568.523	602.915	534.132	0.885917	-0.174757	1	1
chr13.tRNA114-GlnTTG	31	29	14	29	24	10	15.4947	48.7452	19.8462	26.2334	11.3493	18.4357	27.5799	32.1199	23.0398	0.717305	-0.479342	1	1
chr13.tRNA77-GlyGCC	5198	2559	1170	4196	5550	2197	2598.11	4301.34	1658.58	3795.7	2624.53	4050.31	3088.43	3449.73	2727.14	0.790537	-0.339095	1	1
chr13.tRNA992-SerAGA	40	8	9	23	24	12	19.9932	13.4469	12.7583	20.8058	11.3493	22.1228	16.751	16.72	16.782	1.00371	0.00533767	1	1
chr2.tRNA1747-GlyGCC	2255	1053	493	1767	2253	912	1127.11	1769.95	698.87	1598.43	1065.42	1681.33	1298.59	1448.53	1148.65	0.792973	-0.334657	1	1
chr3.tRNA284-ValCAC	921	499	407	569	784	327	460.342	838.753	576.957	514.717	370.745	602.846	597.692	649.548	545.837	0.840334	-0.250965	1	1
chr3.tRNA755-GlyCCC	33	25	15	26	29	10	16.4944	42.0217	21.2638	23.5196	13.7138	18.4357	25.8248	29.258	22.3917	0.765318	-0.38587	1	1
chr3.tRNA92-ProTGG	36	8	9	21	23	11	17.9938	13.4469	12.7583	18.9966	10.8764	20.2792	15.7989	15.7204	15.8774	1.00999	0.0143399	1	1
chr4.tRNA622-AlaCGC	353	240	82	332	370	172	176.44	403.408	116.242	300.327	174.969	317.093	249.104	289.924	208.284	0.718411	-0.477119	1	1
ENSMUSG00000064369	330	228	139	251	798	154	164.944	383.238	197.044	227.054	377.365	283.909	243.07	274.091	212.049	0.773647	-0.370253	1	1	ENSMUST00000082420	Mt_tRNA	mt-Te	mitochondrially encoded tRNA glutamic acid [Source:MGI Symbol;Acc:MGI:102488]
ENSMUSG00000064493	270	46	97	117	161	37	134.954	77.3199	137.506	105.838	76.1351	68.2119	113.904	106.137	121.672	1.14637	0.197071	1	1	ENSMUST00000082559	snoRNA	Snora28	small nucleolar RNA
ENSMUSG00000064570	38	5	12	16	33	4	18.9935	8.40434	17.011	14.4736	15.6053	7.37426	14.7206	13.6989	15.7423	1.14916	0.200585	1	1	ENSMUST00000082636	snoRNA	Gm25800	predicted gene
ENSMUSG00000064797	39	5	12	17	59	8	19.4933	8.40434	17.011	15.3782	27.9004	14.7485	15.0717	13.9488	16.1946	1.161	0.215369	1	1	ENSMUST00000082863	snoRNA	Gm24357	predicted gene
ENSMUSG00000065016	53	17	15	32	52	14	26.4909	28.5747	21.2638	28.9472	24.5902	25.8099	26.3192	27.5328	25.1055	0.911837	-0.133151	1	1	ENSMUST00000083082	snoRNA	Snora3	small nucleolar RNA
ENSMUSG00000065295	146	37	59	66	221	35	72.975	62.1921	83.6375	59.7035	104.508	64.5248	69.627	67.5836	71.6705	1.06047	0.0847079	1	1	ENSMUST00000083361	snoRNA	Gm24134	predicted gene
ENSMUSG00000087834	113	68	48	78	109	27	56.4807	114.299	68.0441	70.5587	51.5449	49.7763	77.3456	85.3898	69.3014	0.811589	-0.30118	1	1	ENSMUST00000157209	rRNA	Gm23957	predicted gene
ENSMUSG00000089281	29	6	10	13	50	11	14.495	10.0852	14.1759	11.7598	23.6444	20.2792	12.629	12.2901	12.9678	1.05514	0.0774369	1	1	ENSMUST00000158656	scaRNA	Scarna6	small Cajal body-specific RNA 6 [Source:MGI Symbol;Acc:MGI:3819487]

## Sheet: Gastrocnemius
Ensembl	raw counts						normalized counts						DESeq output							Addition transcript information
Gene ID	C57/BL10		mdx		PPMO		C57/BL10		mdx		PPMO		base mean (counts)			mdx vs C57		negative binomial test		ensembl	transcript	external
	C57-1	C57-2	mdx-1	mdx-2	PPMO-1	PPMO-2	C57-1	C57-2	mdx-1	mdx-2	PPMO-1	PPMO-2	All samples	C57/BL10	mdx	ratio	log2 ratio	pval	padj	transcript ID	biotype	gene name	description
ENSMUSG00000064337	2165	697	3785	387	901	9	769.36	713.017	407.579	319.06	375	623.835	552.254	741.189	363.32	0.490185	-1.0286	8.66139e-06	0.00305747	ENSMUST00000082388	Mt_rRNA	mt-Rnr1	mitochondrially encoded 12S rRNA [Source:MGI Symbol;Acc:MGI:102493]
chr7.tRNA339-GluTTC	327	118	2908	309	381	4	116.204	120.712	313.142	254.753	158.574	277.26	201.203	118.458	283.947	2.39704	1.26125	0.000181534	0.0315505
chr13.tRNA105-GluTTC	344	115	3056	296	380	2	122.245	117.643	329.079	244.036	158.158	138.63	203.25	119.944	286.557	2.3891	1.25646	0.000268135	0.0315505
chr9.tRNA961-GluTTC	246	79	2106	220	283	2	87.4192	80.8154	226.78	181.378	117.786	138.63	144.098	84.1173	204.079	2.42612	1.27865	0.000628098	0.0554297
ENSMUSG00000064350	89	32	104	6	45	0	31.6273	32.7354	11.199	4.94667	18.7292	0	20.1271	32.1813	8.07284	0.250855	-1.99508	0.000795792	0.0561829	ENSMUST00000082401	Mt_tRNA	mt-Ty	mitochondrially encoded tRNA tyrosine [Source:MGI Symbol;Acc:MGI:102470]
chr3.tRNA293-HisGTG	160	40	217	30	60	0	56.858	40.9192	23.3672	24.7333	24.9723	0	36.4694	48.8886	24.0502	0.49194	-1.02345	0.00114583	0.0653606
ENSMUSG00000064338	314	76	467	45	114	0	111.584	77.7465	50.2879	37.1	47.4473	0	69.1796	94.6652	43.6939	0.461563	-1.1154	0.0012961	0.0653606	ENSMUST00000082389	Mt_tRNA	mt-Tv	mitochondrially encoded tRNA valine [Source:MGI Symbol;Acc:MGI:102472]
chr14.tRNA352-GluTTC	373	116	2855	295	403	1	132.55	118.666	307.434	243.211	167.731	69.315	200.465	125.608	275.323	2.19192	1.1322	0.00219601	0.0868023
chr14.tRNA364-GluTTC	414	134	3944	355	548	2	147.12	137.079	424.701	292.678	228.08	138.63	250.395	142.1	358.689	2.52421	1.33583	0.00221309	0.0868023
ENSMUSG00000064348	732	265	1326	52	231	4	260.126	271.09	142.787	42.8711	96.1433	277.26	179.218	265.608	92.8293	0.349498	-1.51665	0.00313711	0.11074	ENSMUST00000082399	Mt_tRNA	mt-Tn	mitochondrially encoded tRNA asparagine [Source:MGI Symbol;Acc:MGI:102479]
ENSMUSG00000064352	198	54	388	33	110	0	70.3618	55.2409	41.7809	27.2067	45.7825	0	48.6476	62.8014	34.4938	0.549252	-0.864459	0.00624005	0.197269	ENSMUST00000082403	Mt_tRNA	mt-Ts1	mitochondrially encoded tRNA serine 1 [Source:MGI Symbol;Acc:MGI:102475]
chr1.tRNA708-GlyTCC	24	6	271	35	33	1	8.52871	6.13788	29.182	28.8555	13.7348	69.315	18.176	7.33329	29.0188	3.95713	1.98445	0.00717401	0.197269
ENSMUSG00000065922	887	327	1947	279	644	2	315.207	334.515	209.658	230.02	268.036	138.63	272.35	324.861	219.839	0.676718	-0.563373	0.00726486	0.197269	ENSMUST00000083988	rRNA	n-R5-8s1	nuclear encoded rRNA 5.8S 1 [Source:MGI Symbol;Acc:MGI:4421735]
ENSMUSG00000064748	92	32	134	18	44	0	32.6934	32.7354	14.4295	14.84	18.313	0	23.6746	32.7144	14.6347	0.447349	-1.16053	0.00870631	0.213958	ENSMUST00000082814	rRNA	n-R5s28	nuclear encoded rRNA 5S 28 [Source:MGI Symbol;Acc:MGI:4421873]
mmu_piR_000935	694	173	1330	187	531	2	246.622	176.976	143.218	154.171	221.005	138.63	180.247	211.799	148.695	0.702056	-0.510341	0.00909169	0.213958
chr3.tRNA295-HisGTG	979	288	2174	319	686	3	347.9	294.618	234.102	262.998	285.516	207.945	284.905	321.259	248.55	0.773674	-0.370201	0.0110673	0.244172
chr3.tRNA754-GluTTC	26	11	265	39	25	0	9.23943	11.2528	28.5359	32.1533	10.4051	0	20.2954	10.2461	30.3446	2.96158	1.56637	0.0137429	0.270754
chr2.tRNA587-HisGTG	930	304	2114	314	693	4	330.487	310.986	227.641	258.875	288.43	277.26	281.998	320.737	243.258	0.758437	-0.398899	0.015242	0.270754
chr5.tRNA1318-AlaTGC	277	67	425	77	236	1	98.4355	68.5397	45.7652	63.4822	98.2243	69.315	69.0556	83.4876	54.6237	0.654273	-0.612035	0.0161974	0.270754
chr1.tRNA704-GlyGCC	720	245	4750	486	623	2	255.861	250.63	511.493	400.68	259.296	138.63	354.666	253.246	456.087	1.80097	0.84877	0.0163697	0.270754
ENSMUSG00000064925	12	6	192	19	22	0	4.26435	6.13788	20.6751	15.6644	9.1565	0	11.6854	5.20112	18.1698	3.49344	1.80465	0.0168628	0.270754	ENSMUST00000082991	snoRNA	Snora62	small nucleolar RNA
mmu_piR_000414	1403	524	3366	472	899	5	498.574	536.042	362.46	389.138	374.168	346.575	446.553	517.308	375.799	0.726451	-0.461062	0.0168742	0.270754
chr3.tRNA291-HisGTG	945	285	2133	344	654	3	335.818	291.549	229.687	283.609	272.198	207.945	285.166	313.684	256.648	0.818175	-0.289518	0.0216604	0.33244
chr4.tRNA622-AlaCGC	167	64	1175	132	164	1	59.3456	65.4707	126.527	108.827	68.2576	69.315	90.0426	62.4082	117.677	1.8856	0.915025	0.0247235	0.36022
ENSMUSG00000064440	122	27	1053	92	273	4	43.3543	27.6205	113.39	75.8489	113.624	277.26	65.0534	35.4874	94.6194	2.66629	1.41483	0.0264127	0.36022	ENSMUST00000082506	snoRNA	Gm26224	predicted gene
ENSMUSG00000064365	15653	6020	44621	4402	14732	79	5562.49	6158.34	4804.91	3629.2	6131.53	5475.89	5038.74	5860.42	4217.06	0.719583	-0.474766	0.0265318	0.36022	ENSMUST00000082416	Mt_tRNA	mt-Ts2	mitochondrially encoded tRNA serine 2 [Source:MGI Symbol;Acc:MGI:102474]
chr2.tRNA1432-HisGTG	298	94	651	98	217	1	105.898	96.1602	70.1015	80.7955	90.3164	69.315	88.2388	101.029	75.4485	0.7468	-0.421207	0.0319216	0.417345
ENSMUSG00000064768	81	28	625	66	165	1	28.7844	28.6435	67.3018	54.4133	68.6738	69.315	44.7857	28.7139	60.8575	2.11944	1.08369	0.0333337	0.418873	ENSMUST00000082834	snoRNA	Snord60	small nucleolar RNA
ENSMUSG00000064500	21	15	215	34	75	0	7.46262	15.3447	23.1518	28.0311	31.2154	0	18.4976	11.4037	25.5915	2.24414	1.16616	0.0349119	0.418873	ENSMUST00000082566	snoRNA	Gm25296	predicted gene
chr1.tRNA707-AspGTC	15	8	200	19	22	0	5.33044	8.18384	21.5366	15.6644	9.1565	0	12.6788	6.75714	18.6005	2.75272	1.46086	0.0367836	0.418873
chr4.tRNA1691-HisGTG	302	96	687	96	229	0	107.32	98.2061	73.9781	79.1466	95.3109	0	89.6626	102.763	76.5624	0.745039	-0.424611	0.0367849	0.418873
chr3.tRNA287-GlyCCC	30	10	481	32	20	0	10.6609	10.2298	51.7954	26.3822	8.32409	0	24.7671	10.4453	39.0888	3.74222	1.9039	0.0393334	0.431852
chr3.tRNA286-GluTTC	53	17	437	45	38	0	18.8342	17.3907	47.0574	37.1	15.8158	0	30.0956	18.1124	42.0787	2.32319	1.21611	0.0406979	0.431852
chr9.tRNA593-CysGCA	39	10	336	35	29	1	13.8591	10.2298	36.1814	28.8555	12.0699	69.315	22.2815	12.0445	32.5185	2.69987	1.43289	0.0431876	0.431852
ENSMUSG00000084667	109	28	734	84	140	0	38.7345	28.6435	79.0392	69.2533	58.2687	0	53.9176	33.689	74.1463	2.2009	1.1381	0.0437188	0.431852	ENSMUST00000122718	snoRNA	Gm23212	predicted gene
chr1.tRNA706-GlyGCC	776	269	4883	464	665	7	275.761	275.182	525.815	382.542	276.776	485.205	364.825	275.472	454.179	1.64873	0.721356	0.044581	0.431852
ENSMUSG00000077734	140	43	931	104	138	0	49.7508	43.9882	100.253	85.7422	57.4363	0	69.9335	46.8695	92.9974	1.98418	0.988543	0.045265	0.431852	ENSMUST00000104546	snoRNA	Snord83b	small nucleolar RNA
ENSMUSG00000065893	87	40	192	15	53	0	30.9166	40.9192	20.6751	12.3667	22.0589	0	26.2194	35.9179	16.5209	0.459963	-1.12041	0.0476392	0.442543	ENSMUST00000083959	rRNA	n-R5s151	nuclear encoded rRNA 5S 151 [Source:MGI Symbol;Acc:MGI:4422013]
chr3.tRNA751-HisGTG	306	100	675	115	196	1	108.741	102.298	72.6859	94.8111	81.5761	69.315	94.634	105.52	83.7485	0.793678	-0.333375	0.0492861	0.446102
chr13.tRNA86-SerAGA	34	19	53	5	36	1	12.0823	19.4366	5.70719	4.12222	14.9834	69.315	10.3371	15.7595	4.91471	0.311857	-1.68104	0.0558176	0.492591
ENSMUSG00000092730	14	6	187	14	21	0	4.97508	6.13788	20.1367	11.5422	8.7403	0	10.698	5.55648	15.8395	2.85063	1.51128	0.0589911	0.507899	ENSMUST00000174989	snoRNA	Snora24	small nucleolar RNA
chr1.tRNA702-GlyGCC	797	271	4627	511	633	7	283.224	277.228	498.248	421.291	263.458	485.205	369.998	280.226	459.77	1.64071	0.714321	0.0615222	0.509845
mmu_piR_000578	275	99	699	83	212	3	97.7248	101.275	75.2703	68.4289	88.2354	207.945	85.6747	99.4999	71.8496	0.722107	-0.469715	0.0642353	0.509845
ENSMUSG00000065878	75	22	499	64	123	1	26.6522	22.5056	53.7337	52.7644	51.1932	69.315	38.914	24.5789	53.2491	2.16646	1.11534	0.0644047	0.509845	ENSMUST00000083944	snoRNA	Snord34	small nucleolar RNA
ENSMUSG00000064453	1667	474	4763	519	1319	2	592.39	484.893	512.893	427.887	548.974	138.63	504.516	538.641	470.39	0.87329	-0.195468	0.0654238	0.509845	ENSMUST00000082519	snoRNA	Snord21	small nucleolar RNA
mmu_piR_000159	1185	313	3151	413	770	2	421.105	320.193	339.309	340.495	320.478	138.63	355.275	370.649	339.902	0.917046	-0.124934	0.0664387	0.509845
ENSMUSG00000065782	253	67	1540	157	271	3	89.9068	68.5397	165.832	129.438	112.791	207.945	113.429	79.2232	147.635	1.86353	0.898036	0.0729357	0.547794	ENSMUST00000083848	snoRNA	Gm22680	predicted gene
chr1.tRNA1555-GluTTC	188	62	1754	133	237	1	66.8082	63.4248	188.876	109.651	98.6405	69.315	107.19	65.1165	149.263	2.29225	1.19677	0.0745422	0.548196
chr13.tRNA966-ValCAC	592	245	1398	232	503	5	210.375	250.63	150.541	191.271	209.351	346.575	200.704	230.502	170.906	0.741449	-0.431581	0.0765516	0.551484
chr3.tRNA747-HisGTG	293	105	701	111	229	0	104.121	107.413	75.4857	91.5133	95.3109	0	94.6333	105.767	83.4995	0.789465	-0.341052	0.0783048	0.552832
ENSMUSG00000077797	10	3	108	15	13	0	3.55363	3.06894	11.6297	12.3667	5.41066	0	7.65474	3.31128	11.9982	3.62343	1.85736	0.0896111	0.620249	ENSMUST00000104609	snoRNA	Snord19	small nucleolar RNA
chr11.tRNA397-AspGTC	20	6	203	17	24	0	7.10726	6.13788	21.8596	14.0156	9.98891	0	12.2801	6.62257	17.9376	2.70855	1.43752	0.0926927	0.629241
ENSMUSG00000064342	66	17	151	6	25	0	23.4539	17.3907	16.2601	4.94667	10.4051	0	15.5128	20.4223	10.6034	0.519206	-0.945621	0.0962582	0.641116	ENSMUST00000082393	Mt_tRNA	mt-Ti	mitochondrially encoded tRNA isoleucine [Source:MGI Symbol;Acc:MGI:102484]
chr2.tRNA1431-HisGTG	280	91	693	104	217	0	99.5016	93.0912	74.6242	85.7422	90.3164	0	88.2398	96.2964	80.1832	0.832671	-0.264182	0.101849	0.661232
chr17.tRNA719-GluCTC	126	47	730	102	107	0	44.7757	48.0801	78.6085	84.0933	44.5339	0	63.8894	46.4279	81.3509	1.7522	0.809166	0.104807	0.661232
ENSMUSG00000064347	60	18	118	14	51	0	21.3218	18.4136	12.7066	11.5422	21.2264	0	15.9961	19.8677	12.1244	0.610256	-0.712512	0.106643	0.661232	ENSMUST00000082398	Mt_tRNA	mt-Ta	mitochondrially encoded tRNA alanine [Source:MGI Symbol;Acc:MGI:102491]
chr3.tRNA303-GluCTC	5321	1857	27459	3462	4386	32	1890.89	1899.67	2956.86	2854.23	1825.47	2218.08	2400.41	1895.28	2905.54	1.53304	0.616397	0.106771	0.661232
chr11.tRNA394-SerAGA	44	10	69	11	23	0	15.636	10.2298	7.43011	9.06889	9.57271	0	10.5912	12.9329	8.2495	0.63787	-0.648665	0.110117	0.670017
ENSMUSG00000064339	6410	2225	19194	2288	5233	35	2277.88	2276.13	2066.86	1886.33	2178	2426.03	2126.8	2277	1976.6	0.868069	-0.204118	0.111986	0.670017	ENSMUST00000082390	Mt_rRNA	mt-Rnr2	mitochondrially encoded 16S rRNA [Source:MGI Symbol;Acc:MGI:102492]
chr13.tRNA84-AspGTC	37	14	261	36	20	0	13.1484	14.3217	28.1052	29.68	8.32409	0	21.3138	13.7351	28.8926	2.10356	1.07284	0.115602	0.673888
ENSMUSG00000065236	30	11	50	4	19	0	10.6609	11.2528	5.38414	3.29778	7.90789	0	7.6489	10.9568	4.34096	0.396187	-1.33575	0.11719	0.673888	ENSMUST00000083302	rRNA	n-R5s197	nuclear encoded rRNA 5S 197 [Source:MGI Symbol;Acc:MGI:4422062]
chr1.tRNA1010-GluCTC	1415	509	7460	906	1184	10	502.838	520.697	803.314	746.946	492.786	693.15	643.449	511.768	775.13	1.51461	0.59895	0.118541	0.673888
chr1.tRNA709-GluCTC	5229	1824	26872	3321	4190	22	1858.19	1865.92	2893.65	2737.98	1743.9	1524.93	2338.93	1862.05	2815.82	1.51221	0.596658	0.122486	0.673888
chr11.tRNA1444-CysGCA	306	101	700	133	340	0	108.741	103.321	75.378	109.651	141.51	0	99.2728	106.031	92.5145	0.872523	-0.196734	0.123477	0.673888
ENSMUSG00000064364	189	65	531	28	112	1	67.1636	66.4937	57.1796	23.0844	46.6149	69.315	53.4803	66.8286	40.132	0.600521	-0.735713	0.124087	0.673888	ENSMUST00000082415	Mt_tRNA	mt-Th	mitochondrially encoded tRNA histidine [Source:MGI Symbol;Acc:MGI:102485]
mmu_piR_002962	381	190	711	136	284	3	135.393	194.366	76.5625	112.124	118.202	207.945	129.612	164.88	94.3434	0.572196	-0.80542	0.13176	0.697666
ENSMUSG00000065160	63	20	429	44	113	0	22.3879	20.4596	46.1959	36.2755	47.0311	0	31.3297	21.4237	41.2357	1.92477	0.944685	0.133752	0.697666	ENSMUST00000083226	snoRNA	Mir5117	microRNA 5117 [Source:MGI Symbol;Acc:MGI:4950437]
chr3.tRNA48-ValAAC	883	367	2173	367	829	4	313.785	375.434	233.995	302.571	345.034	277.26	306.446	344.61	268.283	0.778513	-0.361208	0.134395	0.697666
mmu_piR_038322	31	6	54	3	20	0	11.0162	6.13788	5.81487	2.47333	8.32409	0	6.36058	8.57706	4.1441	0.483161	-1.04942	0.13888	0.700224
chr3.tRNA755-GlyCCC	8	4	223	10	5	0	2.8429	4.09192	24.0133	8.24444	2.08102	0	9.79813	3.46741	16.1289	4.65155	2.21771	0.141147	0.700224
ENSMUSG00000098425	104	27	217	39	76	0	36.9577	27.6205	23.3672	32.1533	31.6316	0	30.0247	32.2891	27.7602	0.859741	-0.218027	0.142519	0.700224	ENSMUST00000183609	snoRNA	Gm24949	predicted gene
ENSMUSG00000089571	8	1	82	11	11	0	2.8429	1.02298	8.82999	9.06889	4.57825	0	5.44119	1.93294	8.94944	4.62996	2.211	0.144471	0.700224	ENSMUST00000158946	snoRNA	Gm23008	predicted gene
chr11.tRNA1912-GluCTC	1452	494	7541	884	1204	14	515.987	505.352	812.036	728.809	501.111	970.41	640.546	510.67	770.422	1.50865	0.59326	0.148366	0.700224
chr1.tRNA1004-GluCTC	1480	447	7384	928	1145	12	525.937	457.272	795.13	765.084	476.554	831.78	635.856	491.605	780.107	1.58686	0.666174	0.149029	0.700224
chr10.tRNA90-GluCTC	5402	1719	27039	3315	4385	32	1919.67	1758.5	2911.64	2733.03	1825.06	2218.08	2330.71	1839.09	2822.33	1.53464	0.6179	0.150366	0.700224
chr1.tRNA1007-GluCTC	1477	547	7555	946	1172	8	524.871	559.57	813.544	779.924	487.792	554.52	669.477	542.221	796.734	1.46939	0.555218	0.150756	0.700224
ENSMUSG00000064451	6	4	80	10	11	0	2.13218	4.09192	8.61462	8.24444	4.57825	0	5.77079	3.11205	8.42953	2.70868	1.43759	0.15385	0.705314	ENSMUST00000082517	snoRNA	Snora23	small nucleolar RNA
chr4.tRNA1308-GlyGCC	135	60	847	86	137	2	47.974	61.3788	91.2073	70.9022	57.02	138.63	67.8656	54.6764	81.0548	1.48245	0.567979	0.158962	0.716966
chr13.tRNA1013-GluCTC	1457	506	7513	886	1214	10	517.764	517.628	809.021	730.458	505.273	693.15	643.718	517.696	769.739	1.48686	0.572265	0.160454	0.716966
chr11.tRNA69-AspGTC	23	9	200	18	22	0	8.17334	9.20682	21.5366	14.84	9.1565	0	13.4392	8.69008	18.1883	2.09299	1.06557	0.164427	0.725534
chr4.tRNA67-GlyCCC	31	12	223	27	31	1	11.0162	12.2758	24.0133	22.26	12.9023	69.315	17.3913	11.646	23.1366	1.98666	0.990344	0.17388	0.757774
mmu_piR_002490	1211	439	3112	548	983	5	430.344	449.088	335.109	451.795	409.129	346.575	416.584	439.716	393.452	0.894786	-0.160385	0.182048	0.770786
ENSMUSG00000088595	540	235	1686	171	518	3	191.896	240.4	181.553	140.98	215.594	207.945	188.707	216.148	161.267	0.746093	-0.422573	0.182712	0.770786	ENSMUST00000157970	rRNA	Gm24601	predicted gene
chr11.tRNA791-CysGCA	46	19	328	32	41	0	16.3467	19.4366	35.32	26.3822	17.0644	0	24.3714	17.8917	30.8511	1.72433	0.786034	0.185746	0.770786
ENSMUSG00000077323	6	7	76	12	15	0	2.13218	7.16086	8.18389	9.89333	6.24307	0	6.84257	4.64652	9.03861	1.94524	0.959951	0.187573	0.770786	ENSMUST00000104135	snRNA	Rnu11	U11 small nuclear RNA [Source:MGI Symbol;Acc:MGI:2148804]
chr8.tRNA1013-LeuCAG	48	13	329	31	27	0	17.0574	13.2987	35.4276	25.5578	11.2375	0	22.8354	15.1781	30.4927	2.009	1.00648	0.187784	0.770786
chr3.tRNA745-GluCTC	1462	497	7414	864	1203	5	519.54	508.421	798.36	712.32	500.694	346.575	634.66	513.981	755.34	1.46959	0.555412	0.193405	0.781669
mmu_piR_038312	81	27	188	28	51	0	28.7844	27.6205	20.2444	23.0844	21.2264	0	24.9334	28.2024	21.6644	0.768175	-0.380493	0.194864	0.781669
ENSMUSG00000093952	140	50	379	47	112	1	49.7508	51.149	40.8118	38.7489	46.6149	69.315	45.1151	50.4499	39.7803	0.788512	-0.342796	0.197977	0.784145	ENSMUST00000082891	rRNA	n-R5s195	nuclear encoded rRNA 5S 195 [Source:MGI Symbol;Acc:MGI:4422060]
chr12.tRNA796-LysCTT	165	65	844	126	180	2	58.6349	66.4937	90.8843	103.88	74.9169	138.63	79.9732	62.5643	97.3821	1.55651	0.638318	0.199924	0.784145
ENSMUSG00000065280	19	4	228	13	37	0	6.75189	4.09192	24.5517	10.7178	15.3996	0	11.5283	5.42191	17.6347	3.2525	1.70155	0.20254	0.785522	ENSMUST00000083346	snoRNA	Gm24453	predicted gene
ENSMUSG00000065289	180	62	467	73	131	0	63.9653	63.4248	50.2879	60.1844	54.5228	0	59.4656	63.695	55.2362	0.867197	-0.205568	0.206348	0.785522	ENSMUST00000083355	snoRNA	Gm23650	predicted gene
ENSMUSG00000093009	9	3	103	8	26	0	3.19826	3.06894	11.0913	6.59555	10.8213	0	5.98852	3.1336	8.84344	2.82213	1.49679	0.20695	0.785522	ENSMUST00000175268	snoRNA	Snord52	small nucleolar RNA
chr14.tRNA189-LeuAAG	32	9	56	9	18	0	11.3716	9.20682	6.03024	7.42	7.49169	0	8.50717	10.2892	6.72512	0.653608	-0.613502	0.212372	0.793891
ENSMUSG00000077457	27	11	190	24	50	0	9.59479	11.2528	20.4597	19.7867	20.8102	0	15.2735	10.4238	20.1232	1.93051	0.94898	0.213653	0.793891	ENSMUST00000104269	snoRNA	Snord65	small nucleolar RNA
ENSMUSG00000094265	31	15	67	7	14	0	11.0162	15.3447	7.21475	5.77111	5.82687	0	9.8367	13.1805	6.49293	0.492617	-1.02146	0.216614	0.796508	ENSMUST00000179195	rRNA	n-R5s109	nuclear encoded rRNA 5S 109 [Source:MGI Symbol;Acc:MGI:4421957]
chr3.tRNA284-ValCAC	834	319	2239	385	798	6	296.373	326.331	241.102	317.411	332.131	415.89	295.304	311.352	279.256	0.896917	-0.156954	0.230764	0.835678
chr13.tRNA95-ValAAC	31	16	264	19	20	0	11.0162	16.3677	28.4283	15.6644	8.32409	0	17.8692	13.692	22.0464	1.61017	0.68721	0.232865	0.835678
ENSMUSG00000077345	11	5	116	9	18	0	3.90899	5.1149	12.4912	7.42	7.49169	0	7.23377	4.51195	9.9556	2.2065	1.14176	0.234369	0.835678	ENSMUST00000104157	snoRNA	Snord70	small nucleolar RNA
ENSMUSG00000095915	25	11	51	5	13	0	8.88407	11.2528	5.49182	4.12222	5.41066	0	7.43772	10.0684	4.80702	0.477435	-1.06662	0.238833	0.843082	ENSMUST00000179019	rRNA	n-R5s115	nuclear encoded rRNA 5S 115 [Source:MGI Symbol;Acc:MGI:4421965]
ENSMUSG00000089533	33	16	70	11	20	0	11.727	16.3677	7.5378	9.06889	8.32409	0	11.1753	14.0473	8.30334	0.591098	-0.758532	0.255169	0.887395	ENSMUST00000158908	rRNA	Gm25164	predicted gene
ENSMUSG00000064829	14	3	176	9	15	0	4.97508	3.06894	18.9522	7.42	6.24307	0	8.60405	4.02201	13.1861	3.27848	1.71303	0.258756	0.887395	ENSMUST00000082895	snoRNA	Gm22879	predicted gene
chr17.tRNA457-CysGCA	57	18	348	37	36	0	20.2557	18.4136	37.4736	30.5044	14.9834	0	26.6618	19.3347	33.989	1.75793	0.81388	0.258928	0.887395
ENSMUSG00000077440	72	22	173	26	59	1	25.5861	22.5056	18.6291	21.4356	24.5561	69.315	22.0391	24.0458	20.0323	0.833089	-0.263457	0.265294	0.888981	ENSMUST00000104252	snoRNA	Gm23130	predicted gene
ENSMUSG00000077212	48	14	308	29	56	0	17.0574	14.3217	33.1663	23.9089	23.3075	0	22.1136	15.6896	28.5376	1.81889	0.863058	0.272258	0.888981	ENSMUST00000104024	snoRNA	Snord69	small nucleolar RNA
ENSMUSG00000065378	9	8	92	11	19	0	3.19826	8.18384	9.90682	9.06889	7.90789	0	7.58945	5.69105	9.48785	1.66715	0.737386	0.274855	0.888981	ENSMUST00000083444	snoRNA	Gm22744	predicted gene
chr8.tRNA891-GlyGCC	1921	704	6208	773	1132	10	682.652	720.178	668.495	637.295	471.144	693.15	677.155	701.415	652.895	0.930826	-0.103417	0.283473	0.888981
ENSMUSG00000089542	82	27	467	51	77	0	29.1397	27.6205	50.2879	42.0467	32.0478	0	37.2737	28.3801	46.1673	1.62675	0.70199	0.284532	0.888981	ENSMUST00000158917	snoRNA	Gm25835	predicted gene
chr13.tRNA62-LeuAAG	27	12	70	3	16	0	9.59479	12.2758	7.5378	2.47333	6.65928	0	7.97042	10.9353	5.00556	0.457745	-1.12739	0.284902	0.888981
ENSMUSG00000096219	31	14	78	6	26	0	11.0162	14.3217	8.39926	4.94667	10.8213	0	9.67097	12.669	6.67296	0.526716	-0.924902	0.287248	0.888981	ENSMUST00000180091	rRNA	n-R5s93	nuclear encoded rRNA 5S 93 [Source:MGI Symbol;Acc:MGI:4421941]
chr1.tRNA701-LeuCAG	17	10	110	26	32	0	6.04117	10.2298	11.8451	21.4356	13.3186	0	12.3879	8.13549	16.6403	2.0454	1.03238	0.287388	0.888981
ENSMUSG00000065087	85	33	509	49	101	0	30.2058	33.7584	54.8106	40.3978	42.0367	0	39.7931	31.9821	47.6042	1.48846	0.573823	0.293577	0.888981	ENSMUST00000083153	snoRNA	Snord22	small nucleolar RNA
chr13.tRNA90-MetCAT	29	8	56	9	25	0	10.3055	8.18384	6.03024	7.42	10.4051	0	7.9849	9.24468	6.72512	0.727458	-0.459064	0.301515	0.888981
chr8.tRNA562-GlyGCC	4583	1607	15041	1841	2757	26	1628.63	1643.93	1619.66	1517.8	1147.48	1802.19	1602.5	1636.28	1568.73	0.958718	-0.0608217	0.302186	0.888981
ENSMUSG00000094830	344	154	1079	141	290	1	122.245	157.539	116.19	116.247	120.699	69.315	128.055	139.892	116.218	0.830772	-0.267476	0.303723	0.888981	ENSMUST00000104719	rRNA	n-R5s194	nuclear encoded rRNA 5S 194 [Source:MGI Symbol;Acc:MGI:4422059]
chr13.tRNA91-ValCAC	862	346	2289	410	819	3	306.323	353.951	246.486	338.022	340.872	207.945	311.196	330.137	292.254	0.885251	-0.175842	0.303864	0.888981
ENSMUSG00000064361	31	13	82	5	24	1	11.0162	13.2987	8.82999	4.12222	9.98891	69.315	9.3168	12.1575	6.47611	0.532684	-0.908648	0.30489	0.888981	ENSMUST00000082412	Mt_tRNA	mt-Tr	mitochondrially encoded tRNA arginine [Source:MGI Symbol;Acc:MGI:102476]
chr2.tRNA1747-GlyGCC	1918	674	6191	790	1188	2	681.586	689.489	666.664	651.311	494.451	138.63	672.262	685.537	658.988	0.961272	-0.0569837	0.310303	0.888981
chr1.tRNA1400-GlyGCC	1885	623	6051	774	1177	10	669.859	637.317	651.589	638.12	489.873	693.15	649.221	653.588	644.854	0.986638	-0.0194079	0.312036	0.888981
chr8.tRNA892-GlyGCC	1929	680	6210	801	1135	10	685.495	695.627	668.71	660.38	472.392	693.15	677.553	690.561	664.545	0.962327	-0.0554012	0.312068	0.888981
ENSMUSG00000077709	32	9	53	15	22	0	11.3716	9.20682	5.70719	12.3667	9.1565	0	9.66307	10.2892	9.03693	0.878291	-0.187229	0.312701	0.888981	ENSMUST00000104521	snoRNA	Snora64	small nucleolar RNA
ENSMUSG00000064647	62	10	371	34	58	0	22.0325	10.2298	39.9503	28.0311	24.1399	0	25.0609	16.1311	33.9907	2.10715	1.07529	0.314566	0.888981	ENSMUST00000082713	snoRNA	Gm23301	predicted gene
chr9.tRNA1035-LysCTT	182	55	846	124	145	2	64.676	56.2639	91.0997	102.231	60.3497	138.63	78.5677	60.47	96.6654	1.59857	0.67678	0.315637	0.888981
mmu_piR_032901	81	20	223	25	45	0	28.7844	20.4596	24.0133	20.6111	18.7292	0	23.4671	24.622	22.3122	0.906189	-0.142116	0.323235	0.888981
ENSMUSG00000064968	41	11	344	21	55	0	14.5699	11.2528	37.0429	17.3133	22.8913	0	20.0447	12.9113	27.1781	2.10498	1.07381	0.324249	0.888981	ENSMUST00000083034	snoRNA	Snord47	small nucleolar RNA
ENSMUSG00000096243	17	4	115	14	15	0	6.04117	4.09192	12.3835	11.5422	6.24307	0	8.51471	5.06654	11.9629	2.36115	1.23949	0.330397	0.888981	ENSMUST00000101833	snRNA	Gm24265	predicted gene
mmu_piR_002643	149	46	806	79	207	2	52.9491	47.0571	86.7923	65.1311	86.1544	138.63	62.9824	50.0031	75.9617	1.51914	0.603256	0.332649	0.888981
chr13.tRNA103-LysCTT	543	237	2560	355	459	5	192.962	242.446	275.668	292.678	191.038	346.575	250.939	217.704	284.173	1.30532	0.3844	0.332923	0.888981
ENSMUSG00000064797	8	4	87	6	10	1	2.8429	4.09192	9.3684	4.94667	4.16205	69.315	5.31247	3.46741	7.15754	2.06423	1.0456	0.333328	0.888981	ENSMUST00000082863	snoRNA	Gm24357	predicted gene
chr6.tRNA107-ArgCCT	18	6	128	14	40	0	6.39653	6.13788	13.7834	11.5422	16.6482	0	9.46501	6.26721	12.6628	2.02049	1.0147	0.333552	0.888981
chr13.tRNA110-GlyGCC	4515	1572	15085	1811	2877	14	1604.46	1608.13	1624.4	1493.07	1197.42	970.41	1582.51	1606.29	1558.73	0.97039	-0.0433632	0.334411	0.888981
chr13.tRNA88-SerAGA	28	18	52	12	27	0	9.95016	18.4136	5.59951	9.89333	11.2375	0	10.9642	14.1819	7.74642	0.546219	-0.87245	0.334486	0.888981
mmu_piR_000870	37	19	83	17	27	0	13.1484	19.4366	8.93767	14.0156	11.2375	0	13.8846	16.2925	11.4766	0.70441	-0.505513	0.336532	0.888981
ENSMUSG00000088978	28	7	71	4	21	0	9.95016	7.16086	7.64548	3.29778	8.7403	0	7.01357	8.55551	5.47163	0.639544	-0.644884	0.33746	0.888981	ENSMUST00000158353	rRNA	Gm23757	predicted gene
chr1.tRNA710-ValCAC	962	380	2540	470	890	4	341.859	388.733	273.514	387.489	370.422	277.26	347.899	365.296	330.502	0.904751	-0.144408	0.342009	0.89355
ENSMUSG00000094812	50	25	283	39	90	2	17.7681	25.5745	30.4742	32.1533	37.4584	138.63	26.4926	21.6713	31.3138	1.44494	0.53101	0.344257	0.89355	ENSMUST00000178300	snRNA	Gm22614	predicted gene
chr17.tRNA391-ValCAC	26	8	49	10	10	0	9.23943	8.18384	5.27646	8.24444	4.16205	0	7.73604	8.71164	6.76045	0.776025	-0.365825	0.356357	0.91158
mmu_piR_004374	33	13	73	13	28	0	11.727	13.2987	7.86085	10.7178	11.6537	0	10.9011	12.5129	9.28931	0.742381	-0.429768	0.361868	0.91158
chr13.tRNA83-LysTTT	30	9	74	7	14	1	10.6609	9.20682	7.96853	5.77111	5.82687	69.315	8.40184	9.93385	6.86982	0.691556	-0.532081	0.36351	0.91158
chr17.tRNA81-LysCTT	521	252	2581	358	457	4	185.144	257.791	277.929	295.151	190.206	277.26	254.004	221.468	286.54	1.29382	0.371642	0.367981	0.91158
chr3.tRNA878-GlyGCC	1889	664	6317	775	1166	10	671.28	679.259	680.232	638.944	485.295	693.15	667.429	675.27	659.588	0.976778	-0.0338978	0.370461	0.91158
mmu_piR_000219	465	162	1283	232	413	2	165.244	165.723	138.157	191.271	171.893	138.63	165.099	165.483	164.714	0.995352	-0.00672153	0.377387	0.91158
chr11.tRNA208-ValAAC	844	343	2146	423	834	8	299.926	350.882	231.087	348.74	347.115	554.52	307.659	325.404	289.914	0.890934	-0.16661	0.378118	0.91158
chr11.tRNA204-ValCAC	864	359	2312	427	796	10	307.033	367.25	248.963	352.038	331.299	693.15	318.821	337.142	300.5	0.891317	-0.165989	0.383519	0.91158
chr13.tRNA77-GlyGCC	4525	1586	15156	1903	2901	30	1608.02	1622.45	1632.04	1568.92	1207.41	2079.45	1607.86	1615.23	1600.48	0.990867	-0.0132373	0.384055	0.91158
chr1.tRNA698-LeuCAG	20	7	101	26	26	0	7.10726	7.16086	10.876	21.4356	10.8213	0	11.6449	7.13406	16.1558	2.2646	1.17925	0.385409	0.91158
chr3.tRNA292-LysCTT	560	251	2606	389	430	0	199.003	256.768	280.621	320.709	178.968	0	264.275	227.886	300.665	1.31937	0.399848	0.385489	0.91158
ENSMUSG00000088689	17	4	101	15	16	0	6.04117	4.09192	10.876	12.3667	6.65928	0	8.34393	5.06654	11.6213	2.29374	1.1977	0.385669	0.91158	ENSMUST00000158064	scaRNA	Scarna17	small Cajal body-specific RNA 17 [Source:MGI Symbol;Acc:MGI:3819483]
ENSMUSG00000064349	36	14	91	12	27	0	12.7931	14.3217	9.79914	9.89333	11.2375	0	11.7018	13.5574	9.84623	0.726263	-0.461436	0.386807	0.91158	ENSMUST00000082400	Mt_tRNA	mt-Tc	mitochondrially encoded tRNA cysteine [Source:MGI Symbol;Acc:MGI:102490]
ENSMUSG00000095969	66	28	308	56	113	1	23.4539	28.6435	33.1663	46.1689	47.0311	69.315	32.8581	26.0487	39.6676	1.52282	0.60675	0.388644	0.91158	ENSMUST00000093684	snRNA	Rnu1a1	U1a1 small nuclear RNA [Source:MGI Symbol;Acc:MGI:97972]
chr1.tRNA699-GlyGCC	4521	1522	15155	1891	2745	17	1606.6	1556.98	1631.93	1559.02	1142.48	1178.36	1588.63	1581.79	1595.48	1.00866	0.0124352	0.390451	0.91158
chr3.tRNA282-GlyCCC	4247	1539	14457	1759	2845	20	1509.23	1574.37	1556.77	1450.2	1184.1	1386.3	1522.64	1541.8	1503.48	0.975151	-0.0363026	0.392522	0.91158
chr17.tRNA83-LysCTT	535	262	2610	399	452	2	190.119	268.021	281.052	328.953	188.125	138.63	267.036	229.07	305.003	1.33148	0.413034	0.396559	0.91333
ENSMUSG00000077563	42	11	115	11	38	0	14.9252	11.2528	12.3835	9.06889	15.8158	0	11.9076	13.089	10.7262	0.819482	-0.287216	0.399171	0.91333	ENSMUST00000104375	snoRNA	Snora68	small nucleolar RNA
ENSMUSG00000095205	19	9	142	12	22	0	6.75189	9.20682	15.291	9.89333	9.1565	0	10.2858	7.97936	12.5921	1.57809	0.65818	0.401037	0.91333	ENSMUST00000175580	snoRNA	Snord93	small nucleolar RNA
mmu_piR_018323	734	313	2415	331	617	4	260.836	320.193	260.054	272.891	256.798	277.26	278.494	290.515	266.473	0.917243	-0.124624	0.406599	0.919769
chr2.tRNA263-AlaCGC	62	22	187	19	34	0	22.0325	22.5056	20.1367	15.6644	14.151	0	20.0848	22.269	17.9006	0.803832	-0.315034	0.411379	0.919769
chr13.tRNA986-ValAAC	387	204	962	180	365	6	137.525	208.688	103.591	148.4	151.915	415.89	149.551	173.107	125.995	0.727848	-0.45829	0.412349	0.919769
ENSMUSG00000064450	136	35	761	63	160	1	48.3293	35.8043	81.9466	51.94	66.5928	69.315	54.5051	42.0668	66.9433	1.59136	0.670257	0.416574	0.919769	ENSMUST00000082516	snoRNA	Snord68	small nucleolar RNA
ENSMUSG00000064923	27	10	145	23	29	1	9.59479	10.2298	15.614	18.9622	12.0699	69.315	13.6002	9.9123	17.2881	1.74411	0.802489	0.416892	0.919769	ENSMUST00000082989	snRNA	Gm22042	predicted gene
chr1.tRNA703-LeuCAG	16	7	102	14	17	0	5.6858	7.16086	10.9836	11.5422	7.07548	0	8.84313	6.42333	11.2629	1.75344	0.810189	0.425072	0.93199
chr11.tRNA1819-GlyGCC	1856	637	6285	783	1166	10	659.553	651.638	676.786	645.54	485.295	693.15	658.38	655.596	661.163	1.00849	0.0121995	0.430611	0.938306
chr3.tRNA748-LysCTT	241	108	1167	147	203	4	85.6424	110.482	125.666	121.193	84.4896	277.26	110.746	98.0622	123.43	1.25869	0.33192	0.435851	0.94151
ENSMUSG00000094655	11	7	94	8	18	0	3.90899	7.16086	10.1222	6.59555	7.49169	0	6.9469	5.53493	8.35887	1.5102	0.594744	0.437416	0.94151	ENSMUST00000178786	snRNA	Gm25360	predicted gene
ENSMUSG00000064856	14	6	101	10	18	0	4.97508	6.13788	10.876	8.24444	7.49169	0	7.55834	5.55648	9.5602	1.72055	0.78287	0.44937	0.956872	ENSMUST00000082922	snRNA	Gm23444	predicted gene
chr11.tRNA1432-CysGCA	28	5	182	13	16	0	9.95016	5.1149	19.5983	10.7178	6.65928	0	11.3453	7.53253	15.158	2.01234	1.00888	0.451706	0.956872
mmu_piR_000802	15	5	77	16	20	0	5.33044	5.1149	8.29158	13.1911	8.32409	0	7.98201	5.22267	10.7413	2.05668	1.04031	0.452684	0.956872
chr17.tRNA999-LysCTT	241	102	1088	159	192	2	85.6424	104.344	117.159	131.087	79.9113	138.63	109.558	94.9932	124.123	1.30665	0.385871	0.456038	0.958224
chr13.tRNA93-ValAAC	62	29	334	39	49	0	22.0325	29.6664	35.9661	32.1533	20.394	0	29.9546	25.8495	34.0597	1.31762	0.397931	0.471304	0.98444
ENSMUSG00000065944	22	5	109	18	25	0	7.81798	5.1149	11.7374	14.84	10.4051	0	9.87758	6.46644	13.2887	2.05503	1.03916	0.491441	0.98895	ENSMUST00000084010	snRNA	Rnu2-10	U2 small nuclear RNA 10 [Source:MGI Symbol;Acc:MGI:97976]
chr13.tRNA115-SerGCT	27	8	65	10	9	0	9.59479	8.18384	6.99938	8.24444	3.74584	0	8.25562	8.88932	7.62191	0.857424	-0.22192	0.492116	0.98895
chr3.tRNA92-ProTGG	13	5	64	15	23	0	4.61972	5.1149	6.8917	12.3667	9.57271	0	7.24825	4.86731	9.62918	1.97834	0.984289	0.492291	0.98895
chr3.tRNA752-GlyCCC	17	4	82	16	15	0	6.04117	4.09192	8.82999	13.1911	6.24307	0	8.03855	5.06654	11.0105	2.17319	1.11981	0.495201	0.98895
ENSMUSG00000096391	23	5	70	3	25	0	8.17334	5.1149	7.5378	2.47333	10.4051	0	5.82484	6.64412	5.00556	0.753382	-0.408546	0.496317	0.98895	ENSMUST00000083241	snRNA	Gm23686	predicted gene
ENSMUSG00000065110	93	25	331	24	76	0	33.0487	25.5745	35.643	19.7867	31.6316	0	28.5132	29.3116	27.7148	0.945524	-0.0808144	0.503867	0.98895	ENSMUST00000083176	snoRNA	Snord61	small nucleolar RNA
ENSMUSG00000065778	35	2	57	11	16	0	12.4377	2.04596	6.13792	9.06889	6.65928	0	7.42262	7.24183	7.6034	1.04993	0.0702913	0.504766	0.98895	ENSMUST00000083844	snoRNA	Gm22154	predicted gene
ENSMUSG00000064514	245	56	1120	126	240	2	87.0639	57.2869	120.605	103.88	99.8891	138.63	92.2089	72.1754	112.242	1.55513	0.637038	0.50539	0.98895	ENSMUST00000082580	snoRNA	Gm22455	predicted gene
ENSMUSG00000064604	64	22	202	22	56	0	22.7432	22.5056	21.7519	18.1378	23.3075	0	21.2846	22.6244	19.9449	0.881564	-0.181863	0.505963	0.98895	ENSMUST00000082670	snoRNA	Snora44	small nucleolar RNA
mmu_piR_000639	46	8	121	17	38	0	16.3467	8.18384	13.0296	14.0156	15.8158	0	12.8939	12.2653	13.5226	1.10251	0.140793	0.507075	0.98895
chr19.tRNA107-LysTTT	109	31	328	46	87	0	38.7345	31.7124	35.32	37.9244	36.2098	0	35.9228	35.2235	36.6222	1.03971	0.0561815	0.50943	0.98895
ENSMUSG00000077493	24	8	132	17	22	0	8.52871	8.18384	14.2141	14.0156	9.1565	0	11.2356	8.35627	14.1148	1.68913	0.756281	0.50969	0.98895	ENSMUST00000104305	snoRNA	Snord91a	small nucleolar RNA
chr1.tRNA705-LeuCAG	15	8	115	8	21	0	5.33044	8.18384	12.3835	6.59555	8.7403	0	8.12334	6.75714	9.48954	1.40437	0.489925	0.511788	0.98895
ENSMUSG00000064844	201	58	972	99	172	0	71.4279	59.3329	104.668	81.62	71.5872	0	79.2621	65.3804	93.1438	1.42464	0.510602	0.515277	0.98895	ENSMUST00000082910	snoRNA	Gm26202	predicted gene
mmu_piR_000958	138	52	518	40	82	0	49.0401	53.195	55.7797	32.9778	34.1288	0	47.7481	51.1175	44.3787	0.868171	-0.203949	0.515487	0.98895
ENSMUSG00000064372	28	6	76	8	18	0	9.95016	6.13788	8.18389	6.59555	7.49169	0	7.71687	8.04402	7.38972	0.918661	-0.122396	0.524511	0.993177	ENSMUST00000082423	Mt_tRNA	mt-Tp	mitochondrially encoded tRNA proline [Source:MGI Symbol;Acc:MGI:102478]
chr11.tRNA1433-CysGCA	30	5	167	16	7	0	10.6609	5.1149	17.983	13.1911	2.91343	0	11.7375	7.88789	15.5871	1.97608	0.982638	0.525221	0.993177
ENSMUSG00000064949	21	11	127	15	31	0	7.46262	11.2528	13.6757	12.3667	12.9023	0	11.1894	9.3577	13.0212	1.39149	0.476635	0.528817	0.993177	ENSMUST00000083015	snoRNA	Snora61	small nucleolar RNA
ENSMUSG00000093843	13	6	99	7	11	0	4.61972	6.13788	10.6606	5.77111	4.57825	0	6.79733	5.3788	8.21585	1.52745	0.611126	0.530629	0.993177	ENSMUST00000179876	snRNA	Gm25939	predicted gene
ENSMUSG00000080615	201	39	600	79	179	0	71.4279	39.8962	64.6097	65.1311	74.5006	0	60.2662	55.6621	64.8704	1.16543	0.220865	0.532271	0.993177	ENSMUST00000116965	snoRNA	Snord99	small nucleolar RNA
ENSMUSG00000096659	40	12	123	12	55	0	14.2145	12.2758	13.245	9.89333	22.8913	0	12.4071	13.2451	11.5692	0.873465	-0.195179	0.536335	0.993177	ENSMUST00000101973	snRNA	Gm25679	predicted gene
ENSMUSG00000064540	44	15	149	11	77	0	15.636	15.3447	16.0447	9.06889	32.0478	0	14.0236	15.4903	12.5568	0.810622	-0.302898	0.537385	0.993177	ENSMUST00000082606	snoRNA	Snord42a	small nucleolar RNA
mmu_piR_004567	24	9	57	11	16	0	8.52871	9.20682	6.13792	9.06889	6.65928	0	8.23558	8.86776	7.6034	0.857421	-0.221925	0.545715	0.999142
ENSMUSG00000088895	11	4	78	7	21	0	3.90899	4.09192	8.39926	5.77111	8.7403	0	5.54282	4.00046	7.08518	1.77109	0.824641	0.548987	0.999142	ENSMUST00000158270	snoRNA	Gm22519	predicted gene
chr13.tRNA64-GlnCTG	23	11	66	8	20	0	8.17334	11.2528	7.10707	6.59555	8.32409	0	8.28219	9.71306	6.85131	0.705371	-0.503547	0.552852	0.999142
chr11.tRNA401-LeuTAG	28	14	76	13	19	0	9.95016	14.3217	8.18389	10.7178	7.90789	0	10.7934	12.1359	9.45083	0.778748	-0.360772	0.554426	0.999142
ENSMUSG00000064780	46	15	230	28	67	0	16.3467	15.3447	24.767	23.0844	27.8857	0	19.8857	15.8457	23.9257	1.50992	0.594473	0.55738	0.999142	ENSMUST00000082846	snoRNA	Snord95	small nucleolar RNA
ENSMUSG00000064778	85	18	276	29	65	0	30.2058	18.4136	29.7205	23.9089	27.0533	0	25.5622	24.3097	26.8147	1.10304	0.141488	0.563184	0.999142	ENSMUST00000082844	snoRNA	Snord59a	small nucleolar RNA
ENSMUSG00000064751	76	28	374	43	84	0	27.0076	28.6435	40.2734	35.4511	34.9612	0	32.8439	27.8255	37.8622	1.3607	0.444352	0.568347	0.999142	ENSMUST00000082817	snoRNA	Gm26330	predicted gene
chr13.tRNA97-ValCAC	67	22	346	34	48	0	23.8093	22.5056	37.2583	28.0311	19.9778	0	27.9011	23.1574	32.6447	1.40968	0.495372	0.568603	0.999142
chr11.tRNA2023-LysCTT	251	116	1112	162	196	1	89.1961	118.666	119.743	133.56	81.5761	69.315	115.291	103.931	126.652	1.21861	0.285241	0.570934	0.999142
ENSMUSG00000080465	57	18	292	30	84	0	20.2557	18.4136	31.4434	24.7333	34.9612	0	23.7115	19.3347	28.0884	1.45275	0.538783	0.575869	0.999142	ENSMUST00000116815	snoRNA	Gm22486	predicted gene
ENSMUSG00000096473	57	25	285	35	76	0	20.2557	25.5745	30.6896	28.8555	31.6316	0	26.3438	22.9151	29.7726	1.29926	0.377686	0.58212	0.999142	ENSMUST00000178417	snoRNA	Gm24463	predicted gene
mmu_piR_038328	570	200	2159	211	470	2	202.557	204.596	232.487	173.958	195.616	138.63	203.399	203.576	203.222	0.998261	-0.00251061	0.583523	0.999142
ENSMUSG00000064966	71	28	399	30	97	0	25.2308	28.6435	42.9654	24.7333	40.3719	0	30.3932	26.9371	33.8494	1.25661	0.329535	0.584317	0.999142	ENSMUST00000083032	snoRNA	Snord15b	small nucleolar RNA
ENSMUSG00000064343	65	24	226	22	71	1	23.0986	24.5515	24.3363	18.1378	29.5505	69.315	22.531	23.8251	21.237	0.891374	-0.165896	0.599364	0.999142	ENSMUST00000082394	Mt_tRNA	mt-Tq	mitochondrially encoded tRNA glutamine [Source:MGI Symbol;Acc:MGI:102477]
mmu_piR_038323	256	90	873	114	285	1	90.9729	92.0682	94.0071	93.9866	118.618	69.315	92.7587	91.5205	93.9969	1.02706	0.038517	0.600068	0.999142
chr17.tRNA82-ProCGG	21	12	67	7	25	0	7.46262	12.2758	7.21475	5.77111	10.4051	0	8.18106	9.86919	6.49293	0.657899	-0.604062	0.601531	0.999142
ENSMUSG00000065281	43	11	136	14	34	0	15.2806	11.2528	14.6449	11.5422	14.151	0	13.1801	13.2667	13.0935	0.986948	-0.0189533	0.60242	0.999142	ENSMUST00000083347	snoRNA	Gm24452	predicted gene
ENSMUSG00000064437	93	33	400	61	111	0	33.0487	33.7584	43.0731	50.2911	46.1987	0	40.0428	33.4035	46.6821	1.39752	0.482869	0.604161	0.999142	ENSMUST00000082503	snoRNA	Snord49b	small nucleolar RNA
chr13.tRNA98-ValCAC	585	312	1598	322	628	12	207.887	319.17	172.077	265.471	261.377	831.78	241.151	263.529	218.774	0.830172	-0.268517	0.605004	0.999142
ENSMUSG00000087935	16	1	95	8	24	0	5.6858	1.02298	10.2299	6.59555	9.98891	0	5.88355	3.35439	8.41271	2.50797	1.32652	0.605387	0.999142	ENSMUST00000157310	snoRNA	Snora81	small nucleolar RNA
chr6.tRNA46-ProAGG	14	7	65	15	20	0	4.97508	7.16086	6.99938	12.3667	8.32409	0	7.8755	6.06797	9.68302	1.59576	0.674243	0.60791	0.999142
ENSMUSG00000080396	53	11	172	17	46	0	18.8342	11.2528	18.5214	14.0156	19.1454	0	15.656	15.0435	16.2685	1.08143	0.11294	0.611476	0.999142	ENSMUST00000116746	snoRNA	Snord111	small nucleolar RNA
chr11.tRNA1234-ArgCCT	25	2	66	7	14	0	8.88407	2.04596	7.10707	5.77111	5.82687	0	5.95205	5.46501	6.43909	1.17824	0.236631	0.614247	0.999142
chr11.tRNA1442-CysGCA	29	4	155	14	17	0	10.3055	4.09192	16.6908	11.5422	7.07548	0	10.6576	7.19872	14.1165	1.96098	0.971573	0.614358	0.999142
chr3.tRNA297-GlnCTG	21	6	55	8	13	0	7.46262	6.13788	5.92255	6.59555	5.41066	0	6.52965	6.80025	6.25905	0.920415	-0.119643	0.619298	0.999142
ENSMUSG00000095118	219	72	1063	98	138	0	77.8244	73.6546	114.467	80.7955	57.4363	0	86.6853	75.7395	97.6312	1.28904	0.366296	0.620571	0.999142	ENSMUST00000083424	snoRNA	Snord14d	small nucleolar RNA
ENSMUSG00000089093	25	11	91	5	20	1	8.88407	11.2528	9.79914	4.12222	8.32409	69.315	8.51455	10.0684	6.96068	0.691337	-0.532538	0.621361	0.999142	ENSMUST00000158468	snoRNA	Snord11	small nucleolar RNA
ENSMUSG00000077239	37	4	155	26	36	1	13.1484	4.09192	16.6908	21.4356	14.9834	69.315	13.8417	8.62017	19.0632	2.21146	1.145	0.62176	0.999142	ENSMUST00000104051	snoRNA	Snord66	small nucleolar RNA
ENSMUSG00000096191	19	5	101	12	21	0	6.75189	5.1149	10.876	9.89333	8.7403	0	8.15902	5.9334	10.3846	1.7502	0.807522	0.622695	0.999142	ENSMUST00000101993	snoRNA	Gm26135	predicted gene
ENSMUSG00000065118	21	4	56	7	14	0	7.46262	4.09192	6.03024	5.77111	5.82687	0	5.83897	5.77727	5.90067	1.02136	0.0304918	0.627015	1	ENSMUST00000083184	snoRNA	Gm23297	predicted gene
mmu_piR_000585	78	38	245	42	72	1	27.7183	38.8733	26.3823	34.6267	29.9667	69.315	31.9001	33.2958	30.5045	0.916167	-0.126318	0.638703	1
chr19.tRNA109-ValTAC	17	4	75	14	18	0	6.04117	4.09192	8.07621	11.5422	7.49169	0	7.43788	5.06654	9.80922	1.93608	0.953136	0.642236	1
ENSMUSG00000065305	27	11	157	13	45	0	9.59479	11.2528	16.9062	10.7178	18.7292	0	12.1179	10.4238	13.812	1.32504	0.406041	0.648671	1	ENSMUST00000083371	snoRNA	Gm23246	predicted gene
mmu_piR_009084	165	29	407	82	158	0	58.6349	29.6664	43.8269	67.6044	65.7603	0	49.9332	44.1506	55.7157	1.26194	0.335649	0.649062	1
chr1.tRNA1001-LeuCAG	13	3	79	7	13	1	4.61972	3.06894	8.50694	5.77111	5.41066	69.315	5.49168	3.84433	7.13903	1.85703	0.892996	0.652094	1
ENSMUSG00000065752	184	70	695	69	210	1	65.3867	71.6086	74.8396	56.8867	87.403	69.315	67.1804	68.4977	65.8631	0.961538	-0.0565848	0.652335	1	ENSMUST00000083818	snoRNA	Gm23344	predicted gene
chr1.tRNA672-ProAGG	23	5	58	10	19	0	8.17334	5.1149	6.2456	8.24444	7.90789	0	6.94457	6.64412	7.24502	1.09044	0.124912	0.657196	1
mmu_piR_000216	35	14	175	21	19	0	12.4377	14.3217	18.8445	17.3133	7.90789	0	15.7293	13.3797	18.0789	1.35122	0.434261	0.657812	1
ENSMUSG00000065392	68	15	308	35	82	0	24.1647	15.3447	33.1663	28.8555	34.1288	0	25.3828	19.7547	31.0109	1.5698	0.650582	0.676232	1	ENSMUST00000083458	snoRNA	Gm25894	predicted gene
mmu_piR_000634	146	56	509	66	166	1	51.883	57.2869	54.8106	54.4133	69.09	69.315	54.5984	54.5849	54.6119	1.00049	0.00071355	0.676902	1
chr7.tRNA88-SeCTCA	39	16	200	21	30	0	13.8591	16.3677	21.5366	17.3133	12.4861	0	17.2692	15.1134	19.4249	1.28528	0.362081	0.678546	1
chr1.tRNA485-LysTTT	99	36	319	49	88	0	35.1809	36.8273	34.3508	40.3978	36.626	0	36.6892	36.0041	37.3743	1.03806	0.0538849	0.680703	1
chr11.tRNA207-ProTGG	19	7	50	9	19	0	6.75189	7.16086	5.38414	7.42	7.90789	0	6.67922	6.95638	6.40207	0.920317	-0.119798	0.681844	1
ENSMUSG00000087790	21	14	99	20	28	0	7.46262	14.3217	10.6606	16.4889	11.6537	0	12.2335	10.8922	13.5747	1.24628	0.317633	0.691168	1	ENSMUST00000157165	snoRNA	Gm25970	predicted gene
chr17.tRNA994-ArgCCT	21	4	70	5	22	0	7.46262	4.09192	7.5378	4.12222	9.1565	0	5.80364	5.77727	5.83001	1.00913	0.0131103	0.696506	1
ENSMUSG00000092713	90	20	389	47	95	0	31.9826	20.4596	41.8886	38.7489	39.5395	0	33.2699	26.2211	40.3187	1.53764	0.620721	0.700654	1	ENSMUST00000174972	snoRNA	Gm22858	predicted gene
ENSMUSG00000080463	29	13	102	10	22	0	10.3055	13.2987	10.9836	8.24444	9.1565	0	10.7081	11.8021	9.61404	0.814602	-0.295832	0.701518	1	ENSMUST00000116813	snoRNA	Gm22489	predicted gene
chr3.tRNA749-HisGTG	64	44	210	30	74	0	22.7432	45.0111	22.6134	24.7333	30.7992	0	28.7753	33.8772	23.6734	0.6988	-0.517049	0.702257	1
ENSMUSG00000064725	63	13	202	26	69	1	22.3879	13.2987	21.7519	21.4356	28.7181	69.315	19.7185	17.8433	21.5937	1.21019	0.275231	0.711795	1	ENSMUST00000082791	snoRNA	Snord96a	small nucleolar RNA
chr13.tRNA82-MetCAT	28	3	68	13	15	0	9.95016	3.06894	7.32243	10.7178	6.24307	0	7.76483	6.50955	9.0201	1.38567	0.470586	0.71656	1
ENSMUSG00000093834	80	20	281	30	77	0	28.429	20.4596	30.2589	24.7333	32.0478	0	25.9702	24.4443	27.4961	1.12485	0.169728	0.716575	1	ENSMUST00000178073	snRNA	Rnu1b2	U1b2 small nuclear RNA [Source:MGI Symbol;Acc:MGI:104624]
ENSMUSG00000065680	23	12	144	9	39	1	8.17334	12.2758	15.5063	7.42	16.232	69.315	10.8439	10.2246	11.4632	1.12114	0.164967	0.718756	1	ENSMUST00000083746	snoRNA	Snord38a	small nucleolar RNA
chr8.tRNA416-LeuCAG	18	11	111	9	20	0	6.39653	11.2528	11.9528	7.42	8.32409	0	9.25553	8.82466	9.6864	1.09765	0.13442	0.724547	1
ENSMUSG00000065258	10	6	74	4	17	0	3.55363	6.13788	7.96853	3.29778	7.07548	0	5.23945	4.84575	5.63315	1.16249	0.217221	0.72709	1	ENSMUST00000083324	snoRNA	Gm23969	predicted gene
ENSMUSG00000064387	16	4	83	9	5	0	5.6858	4.09192	8.93767	7.42	2.08102	0	6.53385	4.88886	8.17884	1.67295	0.742397	0.72849	1	ENSMUST00000082453	snoRNA	Snora73a	small nucleolar RNA
chr7.tRNA443-ProTGG	22	15	66	13	14	0	7.81798	15.3447	7.10707	10.7178	5.82687	0	10.2469	11.5813	8.91242	0.76955	-0.377913	0.728863	1
ENSMUSG00000065767	26	7	102	5	16	0	9.23943	7.16086	10.9836	4.12222	6.65928	0	7.87654	8.20015	7.55293	0.921073	-0.118613	0.734416	1	ENSMUST00000083833	snRNA	Gm23849	predicted gene
chr10.tRNA1326-LeuTAA	46	6	121	22	49	0	16.3467	6.13788	13.0296	18.1378	20.394	0	13.413	11.2423	15.5837	1.38617	0.471102	0.738875	1
ENSMUSG00000080610	162	38	547	73	151	1	57.5688	38.8733	58.9025	60.1844	62.8469	69.315	53.8822	48.221	59.5435	1.2348	0.304281	0.739848	1	ENSMUST00000116960	snoRNA	Snord110	small nucleolar RNA
ENSMUSG00000096205	60	33	277	38	90	0	21.3218	33.7584	29.8281	31.3289	37.4584	0	29.0593	27.5401	30.5785	1.11033	0.150986	0.743451	1	ENSMUST00000082761	snRNA	Gm22068	predicted gene
chr5.tRNA109-TyrGTA	41	29	149	17	49	1	14.5699	29.6664	16.0447	14.0156	20.394	69.315	18.5741	22.1182	15.0301	0.679539	-0.557372	0.74464	1
ENSMUSG00000065295	39	17	183	23	34	0	13.8591	17.3907	19.706	18.9622	14.151	0	17.4795	15.6249	19.3341	1.23739	0.307299	0.749704	1	ENSMUST00000083361	snoRNA	Gm24134	predicted gene
ENSMUSG00000080518	27	10	177	8	32	0	9.59479	10.2298	19.0599	6.59555	13.3186	0	11.37	9.9123	12.8277	1.29412	0.371972	0.751493	1	ENSMUST00000116868	snoRNA	Gm22193	predicted gene
ENSMUSG00000093815	68	25	279	20	107	0	24.1647	25.5745	30.0435	16.4889	44.5339	0	24.0679	24.8696	23.2662	0.935528	-0.0961474	0.76129	1	ENSMUST00000178333	snRNA	Gm26444	predicted gene
ENSMUSG00000064493	44	20	192	29	52	0	15.636	20.4596	20.6751	23.9089	21.6426	0	20.1699	18.0478	22.292	1.23516	0.304704	0.761612	1	ENSMUST00000082559	snoRNA	Snora28	small nucleolar RNA
ENSMUSG00000065050	61	21	222	24	60	1	21.6771	21.4826	23.9056	19.7867	24.9723	69.315	21.713	21.5799	21.8461	1.01234	0.0176919	0.764983	1	ENSMUST00000083116	snRNA	Gm25704	predicted gene
ENSMUSG00000064984	22	9	84	6	28	0	7.81798	9.20682	9.04536	4.94667	11.6537	0	7.75421	8.5124	6.99601	0.821861	-0.283034	0.765857	1	ENSMUST00000083050	snoRNA	Snord73a	small nucleolar RNA
ENSMUSG00000077698	18	13	71	6	22	0	6.39653	13.2987	7.64548	4.94667	9.1565	0	8.07185	9.84764	6.29607	0.639349	-0.645325	0.767652	1	ENSMUST00000104510	snoRNA	Snord12	small nucleolar RNA
ENSMUSG00000095772	10	10	91	4	8	0	3.55363	10.2298	9.79914	3.29778	3.32964	0	6.72009	6.89172	6.54846	0.950192	-0.0737083	0.772464	1	ENSMUST00000177583	snoRNA	Gm23017	predicted gene
chrX.tRNA321-ArgCCT	32	10	137	20	30	0	11.3716	10.2298	14.7525	16.4889	12.4861	0	13.2107	10.8007	15.6207	1.44627	0.532335	0.773471	1
chr13.tRNA1012-LysTTT	28	8	85	13	34	0	9.95016	8.18384	9.15304	10.7178	14.151	0	9.5012	9.067	9.93541	1.09578	0.131954	0.774742	1
chr3.tRNA27-TyrGTA	20	1	71	16	20	0	7.10726	1.02298	7.64548	13.1911	8.32409	0	7.24171	4.06512	10.4183	2.56285	1.35775	0.781928	1
chr7.tRNA863-LeuTAG	45	13	149	20	22	0	15.9913	13.2987	16.0447	16.4889	9.1565	0	15.4559	14.645	16.2668	1.11074	0.15152	0.784378	1
ENSMUSG00000065940	24	13	75	14	22	0	8.52871	13.2987	8.07621	11.5422	9.1565	0	10.3615	10.9137	9.80922	0.898796	-0.153934	0.785288	1	ENSMUST00000084006	snoRNA	Gm23795	predicted gene
ENSMUSG00000064441	18	4	76	12	12	0	6.39653	4.09192	8.18389	9.89333	4.99446	0	7.14142	5.24423	9.03861	1.72354	0.785372	0.786116	1	ENSMUST00000082507	snoRNA	Snord37	small nucleolar RNA
ENSMUSG00000065463	52	9	217	27	59	1	18.4789	9.20682	23.3672	22.26	24.5561	69.315	18.3282	13.8428	22.8136	1.64804	0.720753	0.788063	1	ENSMUST00000083529	snoRNA	Snord45c	small nucleolar RNA
ENSMUSG00000065272	40	8	196	16	50	0	14.2145	8.18384	21.1058	13.1911	20.8102	0	14.1738	11.1992	17.1485	1.53123	0.614687	0.788745	1	ENSMUST00000083338	snoRNA	Snord57	small nucleolar RNA
chr9.tRNA342-GlnCTG	17	13	65	7	12	0	6.04117	13.2987	6.99938	5.77111	4.99446	0	8.0276	9.66996	6.38525	0.660318	-0.598767	0.791797	1
ENSMUSG00000064899	150	38	639	71	170	2	53.3044	38.8733	68.8093	58.5355	70.7548	138.63	54.8806	46.0888	63.6724	1.38152	0.466252	0.796001	1	ENSMUST00000082965	snoRNA	Snord118	small nucleolar RNA
chr6.tRNA157-CysGCA	75	7	343	35	32	0	26.6522	7.16086	36.9352	28.8555	13.3186	0	24.901	16.9065	32.8954	1.94572	0.960304	0.801961	1
ENSMUSG00000077549	31	9	100	14	29	0	11.0162	9.20682	10.7683	11.5422	12.0699	0	10.6334	10.1115	11.1553	1.10322	0.141721	0.804544	1	ENSMUST00000104361	snoRNA	Snord71	small nucleolar RNA
chr11.tRNA396-ProCGG	19	9	63	9	18	0	6.75189	9.20682	6.78402	7.42	7.49169	0	7.54068	7.97936	7.10201	0.890048	-0.168046	0.809875	1
ENSMUSG00000095892	45	9	162	16	48	0	15.9913	9.20682	17.4446	13.1911	19.9778	0	13.9585	12.5991	15.3179	1.21579	0.281897	0.811483	1	ENSMUST00000093721	snRNA	Rnu5g	RNA
chr19.tRNA641-LysTTT	17	11	88	11	34	0	6.04117	11.2528	9.47609	9.06889	14.151	0	8.95973	8.64698	9.27249	1.07234	0.100761	0.815168	1
ENSMUSG00000094411	86	29	280	47	72	1	30.5612	29.6664	30.1512	38.7489	29.9667	69.315	32.2819	30.1138	34.45	1.14399	0.19408	0.819642	1	ENSMUST00000083895	snoRNA	Snord16a	small nucleolar RNA
chr13.tRNA974-ValAAC	24	9	127	10	17	0	8.52871	9.20682	13.6757	8.24444	7.07548	0	9.91392	8.86776	10.9601	1.23595	0.305616	0.819766	1
ENSMUSG00000077527	44	17	164	18	59	0	15.636	17.3907	17.66	14.84	24.5561	0	16.3817	16.5133	16.25	0.984054	-0.0231909	0.823534	1	ENSMUST00000104339	snoRNA	Gm25506	predicted gene
ENSMUSG00000064682	19	3	90	9	21	0	6.75189	3.06894	9.69145	7.42	8.7403	0	6.73307	4.91042	8.55573	1.74236	0.801045	0.826381	1	ENSMUST00000082748	snRNA	Gm25813	predicted gene
ENSMUSG00000065251	17	7	95	7	8	0	6.04117	7.16086	10.2299	5.77111	3.32964	0	7.30075	6.60101	8.00049	1.21201	0.2774	0.827633	1	ENSMUST00000083317	snRNA	Gm23971	predicted gene
chr3.tRNA792-MetCAT	45	13	196	23	25	0	15.9913	13.2987	21.1058	18.9622	10.4051	0	17.3395	14.645	20.034	1.36797	0.452041	0.831387	1
ENSMUSG00000064901	21	10	94	14	25	0	7.46262	10.2298	10.1222	11.5422	10.4051	0	9.83921	8.84621	10.8322	1.2245	0.292195	0.83301	1	ENSMUST00000082967	snoRNA	Snora21	small nucleolar RNA
ENSMUSG00000064772	11	3	70	3	16	0	3.90899	3.06894	7.5378	2.47333	6.65928	0	4.24727	3.48897	5.00556	1.43468	0.520733	0.848676	1	ENSMUST00000082838	snRNA	Gm25202	predicted gene
ENSMUSG00000080486	28	8	140	11	31	0	9.95016	8.18384	15.0756	9.06889	12.9023	0	10.5696	9.067	12.0722	1.33145	0.412996	0.85303	1	ENSMUST00000116836	snoRNA	Snord100	small nucleolar RNA
ENSMUSG00000065068	21	12	78	10	12	0	7.46262	12.2758	8.39926	8.24444	4.99446	0	9.09552	9.86919	8.32185	0.843215	-0.246027	0.853238	1	ENSMUST00000083134	rRNA	n-R5s5	nuclear encoded rRNA 5S 5 [Source:MGI Symbol;Acc:MGI:4421739]
mmu_piR_000622	480	158	1866	209	450	3	170.574	161.631	200.936	172.309	187.292	207.945	176.362	166.103	186.622	1.12354	0.168049	0.854835	1
ENSMUSG00000064344	72	21	401	21	46	0	25.5861	21.4826	43.1808	17.3133	19.1454	0	26.8907	23.5344	30.2471	1.28523	0.362027	0.861583	1	ENSMUST00000082395	Mt_tRNA	mt-Tm	mitochondrially encoded tRNA methionine [Source:MGI Symbol;Acc:MGI:102480]
ENSMUSG00000077167	71	15	230	36	58	0	25.2308	15.3447	24.767	29.68	24.1399	0	23.7556	20.2877	27.2235	1.34187	0.424246	0.866936	1	ENSMUST00000103979	snoRNA	Gm24119	predicted gene
ENSMUSG00000065676	26	6	109	14	21	1	9.23943	6.13788	11.7374	11.5422	8.7403	69.315	9.66424	7.68866	11.6398	1.5139	0.598266	0.869832	1	ENSMUST00000083742	snoRNA	Snord42b	small nucleolar RNA
chr13.tRNA977-ValAAC	28	11	143	11	14	0	9.95016	11.2528	15.3986	9.06889	5.82687	0	11.4176	10.6015	12.2338	1.15397	0.206604	0.873991	1
mmu_piR_017289	26	14	84	17	11	0	9.23943	14.3217	9.04536	14.0156	4.57825	0	11.6555	11.7806	11.5305	0.978768	-0.030961	0.874788	1
ENSMUSG00000065734	202	57	820	98	242	1	71.7833	58.3099	88.2999	80.7955	100.722	69.315	74.7972	65.0466	84.5477	1.2998	0.378293	0.880363	1	ENSMUST00000083800	snoRNA	Snord49a	small nucleolar RNA
ENSMUSG00000064702	25	10	123	11	29	0	8.88407	10.2298	13.245	9.06889	12.0699	0	10.3569	9.55694	11.1569	1.16742	0.223321	0.883156	1	ENSMUST00000082768	snRNA	Gm24950	predicted gene
ENSMUSG00000065820	19	3	71	12	13	0	6.75189	3.06894	7.64548	9.89333	5.41066	0	6.83991	4.91042	8.76941	1.78588	0.836634	0.883278	1	ENSMUST00000083886	snRNA	Gm26316	predicted gene
ENSMUSG00000095260	36	15	133	17	46	2	12.7931	15.3447	14.3218	14.0156	19.1454	138.63	14.1188	14.0689	14.1687	1.00709	0.0101979	0.887163	1	ENSMUST00000177643	snRNA	Gm25890	predicted gene
ENSMUSG00000096214	81	19	296	35	77	1	28.7844	19.4366	31.8741	28.8555	32.0478	69.315	27.2377	24.1105	30.3648	1.2594	0.332739	0.8887	1	ENSMUST00000177653	snRNA	Gm22634	predicted gene
ENSMUSG00000064655	25	3	68	14	23	0	8.88407	3.06894	7.32243	11.5422	9.57271	0	7.70442	5.97651	9.43233	1.57823	0.658311	0.896042	1	ENSMUST00000082721	snoRNA	Gm25788	predicted gene
ENSMUSG00000064791	14	8	96	3	15	1	4.97508	8.18384	10.3375	2.47333	6.24307	69.315	6.49245	6.57946	6.40544	0.973551	-0.0386714	0.896983	1	ENSMUST00000082857	snoRNA	Snord14e	small nucleolar RNA
ENSMUSG00000064563	54	21	208	24	41	1	19.1896	21.4826	22.398	19.7867	17.0644	69.315	20.7142	20.3361	21.0923	1.03719	0.0526772	0.898179	1	ENSMUST00000082629	snoRNA	Snora7a	small nucleolar RNA
chr11.tRNA1816-LysTTT	26	16	100	14	26	1	9.23943	16.3677	10.7683	11.5422	10.8213	69.315	11.9794	12.8036	11.1553	0.871262	-0.198822	0.901541	1
ENSMUSG00000094826	89	32	327	44	82	0	31.6273	32.7354	35.2123	36.2755	34.1288	0	33.9626	32.1813	35.7439	1.1107	0.151474	0.901566	1	ENSMUST00000179675	snRNA	Gm23804	predicted gene
chr14.tRNA192-TyrGTA	22	2	79	13	26	0	7.81798	2.04596	8.50694	10.7178	10.8213	0	7.27216	4.93197	9.61236	1.94899	0.962726	0.910693	1
chr13.tRNA65-LeuCAA	41	12	191	16	31	0	14.5699	12.2758	20.5674	13.1911	12.9023	0	15.151	13.4228	16.8793	1.25751	0.330564	0.911689	1
ENSMUSG00000096349	85	32	295	48	93	1	30.2058	32.7354	31.7664	39.5733	38.707	69.315	33.5702	31.4706	35.6699	1.13343	0.180701	0.914463	1	ENSMUST00000179621	snRNA	Gm22513	predicted gene
ENSMUSG00000094179	25	6	84	12	28	0	8.88407	6.13788	9.04536	9.89333	11.6537	0	8.49016	7.51098	9.46934	1.26073	0.334264	0.92169	1	ENSMUST00000178497	snoRNA	Snord50b	small nucleolar RNA
ENSMUSG00000096263	229	81	1085	82	184	1	81.3781	82.8614	116.836	67.6044	76.5817	69.315	87.1699	82.1197	92.2201	1.123	0.167353	0.921915	1	ENSMUST00000101927	snoRNA	Snord14c	small nucleolar RNA
ENSMUSG00000088252	25	13	116	13	37	0	8.88407	13.2987	12.4912	10.7178	15.3996	0	11.3479	11.0914	11.6045	1.04626	0.0652408	0.928524	1	ENSMUST00000157627	snoRNA	Snord13	small nucleolar RNA
ENSMUSG00000095590	33	12	132	19	39	0	11.727	12.2758	14.2141	15.6644	16.232	0	13.4703	12.0014	14.9393	1.2448	0.315912	0.931911	1	ENSMUST00000179155	snRNA	Gm24305	predicted gene
ENSMUSG00000065628	29	13	180	6	41	0	10.3055	13.2987	19.3829	4.94667	17.0644	0	11.9835	11.8021	12.1648	1.03073	0.0436634	0.932314	1	ENSMUST00000083694	snoRNA	Snord33	small nucleolar RNA
ENSMUSG00000088929	39	9	171	16	36	0	13.8591	9.20682	18.4138	13.1911	14.9834	0	13.6677	11.533	15.8024	1.37019	0.454381	0.936034	1	ENSMUST00000158304	snoRNA	Gm24299	predicted gene
mmu_piR_000619	24	8	85	12	21	3	8.52871	8.18384	9.15304	9.89333	8.7403	207.945	8.93973	8.35627	9.52319	1.13964	0.188584	0.945287	1
chr3.tRNA28-TyrGTA	24	3	72	13	23	0	8.52871	3.06894	7.75316	10.7178	9.57271	0	7.51715	5.79882	9.23547	1.59265	0.671425	0.952083	1
ENSMUSG00000065738	26	12	108	11	24	0	9.23943	12.2758	11.6297	9.06889	9.98891	0	10.5535	10.7576	10.3493	0.962047	-0.0558207	0.958858	1	ENSMUST00000083804	snoRNA	Gm24494	predicted gene
chr15.tRNA355-MetCAT	19	2	76	9	18	0	6.75189	2.04596	8.18389	7.42	7.49169	0	6.10044	4.39893	7.80195	1.7736	0.826682	0.95928	1
ENSMUSG00000095580	32	14	143	15	42	0	11.3716	14.3217	15.3986	12.3667	17.4806	0	13.3647	12.8467	13.8827	1.08064	0.111889	0.963386	1	ENSMUST00000178250	snRNA	Rnu1b1	U1b1 small nuclear RNA [Source:MGI Symbol;Acc:MGI:97974]
chr10.tRNA866-AspGTC	40	12	149	19	42	1	14.2145	12.2758	16.0447	15.6644	17.4806	69.315	14.5499	13.2451	15.8546	1.19701	0.259438	0.968043	1
ENSMUSG00000095676	19	8	70	10	23	0	6.75189	8.18384	7.5378	8.24444	9.57271	0	7.67949	7.46787	7.89112	1.05668	0.0795337	0.972121	1	ENSMUST00000093716	snRNA	Gm25099	predicted gene
ENSMUSG00000094377	17	2	106	3	15	0	6.04117	2.04596	11.4144	2.47333	6.24307	0	5.49371	4.04356	6.94386	1.71726	0.78011	0.978057	1	ENSMUST00000177864	snRNA	Gm24407	predicted gene
chr3.tRNA93-ProAGG	16	4	55	8	19	0	5.6858	4.09192	5.92255	6.59555	7.90789	0	5.57396	4.88886	6.25905	1.28027	0.356446	0.979938	1
ENSMUSG00000065147	47	15	202	20	56	1	16.702	15.3447	21.7519	16.4889	23.3075	69.315	17.5719	16.0234	19.1204	1.19328	0.254935	0.980209	1	ENSMUST00000083213	snoRNA	Snora31	small nucleolar RNA
chr1.tRNA1192-LysTTT	30	7	87	20	23	0	10.6609	7.16086	9.3684	16.4889	9.57271	0	10.9198	8.91087	12.9286	1.45088	0.536932	0.984486	1
ENSMUSG00000096206	39	10	141	22	46	0	13.8591	10.2298	15.1833	18.1378	19.1454	0	14.3525	12.0445	16.6605	1.38325	0.468062	0.985695	1	ENSMUST00000178469	snRNA	Gm22317	predicted gene
chr14.tRNA193-ProTGG	17	9	58	12	24	0	6.04117	9.20682	6.2456	9.89333	9.98891	0	7.84673	7.624	8.06947	1.05843	0.0819262	0.998181	1
ENSMUSG00000094263	15	4	63	7	16	0	5.33044	4.09192	6.78402	5.77111	6.65928	0	5.49437	4.71118	6.27756	1.33248	0.414116	0.999387	1	ENSMUST00000178154	snoRNA	Snord50a	small nucleolar RNA
chr11.tRNA1022-ArgCCT	34	8	118	21	27	0	12.0823	8.18384	12.7066	17.3133	11.2375	0	12.5715	10.1331	15.01	1.48128	0.566845	1	1
chr11.tRNA1911-LeuCAA	40	13	177	14	25	0	14.2145	13.2987	19.0599	11.5422	10.4051	0	14.5288	13.7566	15.301	1.11227	0.153503	1	1
chr11.tRNA205-GlyACC	38	5	98	28	36	0	13.5038	5.1149	10.5529	23.0844	14.9834	0	13.064	9.30934	16.8187	1.80664	0.853313	1	1
chr13.tRNA111-MetCAT	16	9	57	11	16	0	5.6858	9.20682	6.13792	9.06889	6.65928	0	7.52486	7.44631	7.6034	1.0211	0.030119	1	1
chr13.tRNA61-MetCAT	19	4	77	7	19	0	6.75189	4.09192	8.29158	5.77111	7.90789	0	6.22663	5.42191	7.03134	1.29684	0.375	1	1
chr13.tRNA99-MetCAT	19	5	80	7	25	0	6.75189	5.1149	8.61462	5.77111	10.4051	0	6.56313	5.9334	7.19287	1.21227	0.277709	1	1
ENSMUSG00000064359	279	46	1053	49	169	2	99.1462	47.0571	113.39	40.3978	70.3386	138.63	74.9978	73.1017	76.8939	1.05188	0.0729648	1	1	ENSMUST00000082410	Mt_tRNA	mt-Tg	mitochondrially encoded tRNA glycine [Source:MGI Symbol;Acc:MGI:102486]
ENSMUSG00000064369	64	23	280	18	73	1	22.7432	23.5285	30.1512	14.84	30.3829	69.315	22.8157	23.1359	22.4956	0.972325	-0.0404898	1	1	ENSMUST00000082420	Mt_tRNA	mt-Te	mitochondrially encoded tRNA glutamic acid [Source:MGI Symbol;Acc:MGI:102488]
ENSMUSG00000064542	61	14	254	24	44	0	21.6771	14.3217	27.3514	19.7867	18.313	0	20.7842	17.9994	23.569	1.30943	0.388943	1	1	ENSMUST00000082608	snoRNA	Gm22980	predicted gene
ENSMUSG00000064823	42	6	163	18	43	0	14.9252	6.13788	17.5523	14.84	17.8968	0	13.3639	10.5316	16.1961	1.53787	0.620932	1	1	ENSMUST00000082889	snoRNA	Snord82	small nucleolar RNA
ENSMUSG00000065219	180	45	709	75	195	0	63.9653	46.0341	76.3471	61.8333	81.1599	0	62.045	54.9997	69.0902	1.25619	0.329058	1	1	ENSMUST00000083285	snoRNA	Snord32a	small nucleolar RNA
ENSMUSG00000065228	35	4	156	7	30	0	12.4377	4.09192	16.7985	5.77111	12.4861	0	9.77481	8.26481	11.2848	1.36541	0.449329	1	1	ENSMUST00000083294	snoRNA	Gm25789	predicted gene
ENSMUSG00000065273	16	6	63	8	16	0	5.6858	6.13788	6.78402	6.59555	6.65928	0	6.30081	5.91184	6.68979	1.13159	0.178352	1	1	ENSMUST00000083339	snoRNA	Gm25128	predicted gene
ENSMUSG00000065282	32	8	126	15	37	0	11.3716	8.18384	13.568	12.3667	15.3996	0	11.3725	9.77773	12.9673	1.32621	0.407313	1	1	ENSMUST00000083348	snoRNA	Gm24455	predicted gene
ENSMUSG00000065904	47	10	201	12	44	0	16.702	10.2298	21.6442	9.89333	18.313	0	14.6174	13.4659	15.7688	1.17101	0.227758	1	1	ENSMUST00000083970	snoRNA	Gm26109	predicted gene
ENSMUSG00000077515	20	10	99	6	14	0	7.10726	10.2298	10.6606	4.94667	5.82687	0	8.23608	8.66853	7.80363	0.900226	-0.151642	1	1	ENSMUST00000104327	snoRNA	Gm25878	predicted gene
ENSMUSG00000077565	37	10	156	15	47	1	13.1484	10.2298	16.7985	12.3667	19.5616	69.315	13.1359	11.6891	14.5826	1.24754	0.319082	1	1	ENSMUST00000104377	snoRNA	Gm23201	predicted gene
ENSMUSG00000077625	65	10	251	24	58	0	23.0986	10.2298	27.0284	19.7867	24.1399	0	20.0359	16.6642	23.4075	1.40466	0.490221	1	1	ENSMUST00000104437	snoRNA	Snord4a	small nucleolar RNA
ENSMUSG00000077756	30	7	134	2	26	0	10.6609	7.16086	14.4295	1.64889	10.8213	0	8.47503	8.91087	8.03919	0.902178	-0.148516	1	1	ENSMUST00000104568	snoRNA	Snord90	small nucleolar RNA
ENSMUSG00000080469	31	18	128	20	35	0	11.0162	18.4136	13.7834	16.4889	14.5672	0	14.9255	14.7149	15.1361	1.02862	0.0407153	1	1	ENSMUST00000116819	snoRNA	Snord98	small nucleolar RNA
ENSMUSG00000088518	38	5	147	9	24	0	13.5038	5.1149	15.8294	7.42	9.98891	0	10.467	9.30934	11.6247	1.24871	0.32044	1	1	ENSMUST00000157893	snoRNA	Gm24438	predicted gene
ENSMUSG00000088948	23	3	85	7	16	0	8.17334	3.06894	9.15304	5.77111	6.65928	0	6.54161	5.62114	7.46207	1.3275	0.408713	1	1	ENSMUST00000158323	snoRNA	Gm23262	predicted gene
ENSMUSG00000092680	124	48	449	77	130	0	44.065	49.1031	48.3496	63.4822	54.1066	0	51.25	46.584	55.9159	1.20032	0.263423	1	1	ENSMUST00000174939	snoRNA	Snord55	small nucleolar RNA
ENSMUSG00000093178	52	26	250	16	44	0	18.4789	26.5975	26.9207	13.1911	18.313	0	21.297	22.5382	20.0559	0.889864	-0.168344	1	1	ENSMUST00000175437	snoRNA	Snord87	small nucleolar RNA
ENSMUSG00000094050	22	2	85	6	26	0	7.81798	2.04596	9.15304	4.94667	10.8213	0	5.99091	4.93197	7.04985	1.42942	0.515429	1	1	ENSMUST00000101806	snRNA	Gm23472	predicted gene
ENSMUSG00000095738	52	12	203	16	35	0	18.4789	12.2758	21.8596	13.1911	14.5672	0	16.4513	15.3773	17.5254	1.13969	0.188641	1	1	ENSMUST00000101817	snRNA	Gm25313	predicted gene
mmu_piR_000620	209	89	842	131	206	5	74.2708	91.0453	90.6689	108.002	85.7382	346.575	90.9968	82.658	99.3356	1.20177	0.265155	1	1
mmu_piR_005109	39	16	144	29	31	0	13.8591	16.3677	15.5063	23.9089	12.9023	0	17.4105	15.1134	19.7076	1.30398	0.382923	1	1
mmu_piR_020492	76	48	308	58	99	0	27.0076	49.1031	33.1663	47.8178	41.2043	0	39.2737	38.0553	40.492	1.06403	0.0895403	1	1

## Sheet: Soleus
Ensembl	raw counts						normalized counts						DESeq output							Addition transcript information
Gene ID	C57/BL10		mdx		PPMO		C57/BL10		mdx		PPMO		base mean (counts)			mdx vs C57		negative binomial test		ensembl	transcript	external	transcript
	C57-1	C57-2	mdx-1	mdx-2	PPMO-1	PPMO-2	C57-1	C57-2	mdx-1	mdx-2	PPMO-1	PPMO-2	All samples	C57/BL10	mdx	ratio	log2 ratio	pval	padj	transcript ID	biotype	gene name	description
ENSMUSG00000075973	111	116	57	3	41	27	125.648	132.031	31.8679	8.33189	22.9429	22.8765	74.4696	128.839	20.0999	0.156007	-2.68031	3.75326e-06	0.00115912	ENSMUST00000102019	rRNA	n-R5s64	nuclear encoded rRNA 5S 64 [Source:MGI Symbol;Acc:MGI:4421909]
chr14.tRNA364-GluTTC	1077	823	4866	1251	1766	1576	1219.12	936.737	2720.51	3474.4	988.224	1335.31	2087.69	1077.93	3097.46	2.87352	1.52282	4.19213e-06	0.00115912
chr1.tRNA1555-GluTTC	529	392	2138	556	752	705	598.808	446.173	1195.33	1544.18	420.807	597.331	946.121	522.491	1369.75	2.62158	1.39044	4.52781e-05	0.00834626
chr4.tRNA67-GlyCCC	51	47	291	69	243	190	57.7301	53.4953	162.694	191.634	135.979	160.983	116.388	55.6127	177.164	3.18567	1.6716	6.24777e-05	0.00863754
chr7.tRNA339-GluTTC	903	732	3596	907	1497	1304	1022.16	833.161	2010.47	2519.01	837.696	1104.85	1596.2	927.661	2264.74	2.44134	1.28768	0.000113766	0.0125825
chr13.tRNA105-GluTTC	890	768	3670	865	1573	1256	1007.45	874.136	2051.84	2402.36	880.224	1064.18	1583.95	940.791	2227.1	2.36727	1.24322	0.000149023	0.013735
chr14.tRNA352-GluTTC	885	763	3462	899	1479	1227	1001.79	868.445	1935.56	2496.79	827.624	1039.61	1575.64	935.116	2216.17	2.36995	1.24485	0.000222333	0.0175643
chr9.tRNA1035-LysCTT	381	549	1889	489	952	621	431.278	624.87	1056.11	1358.1	532.723	526.159	867.59	528.074	1207.11	2.28586	1.19274	0.000516702	0.035717
chr9.tRNA961-GluTTC	692	657	2704	632	1267	911	783.318	747.796	1511.77	1755.25	708.992	771.87	1199.53	765.557	1633.51	2.13375	1.09339	0.000948301	0.0582678
chr12.tRNA796-LysCTT	411	550	1873	480	916	671	465.237	626.009	1047.17	1333.1	512.578	568.523	867.879	545.623	1190.14	2.18124	1.12515	0.00106714	0.059013
chr1.tRNA1006-GlyTCC	18	21	109	33	87	60	20.3753	23.9021	60.9404	91.6508	48.6837	50.8367	49.2172	22.1387	76.2956	3.44625	1.78503	0.00135289	0.0680134
chr13.tRNA84-AspGTC	115	114	437	127	294	170	130.176	129.755	244.321	352.717	164.517	144.037	214.242	129.965	298.519	2.29691	1.1997	0.00315656	0.145465
chr3.tRNA755-GlyCCC	24	29	142	27	79	47	27.1671	33.0077	79.3902	74.9871	44.2071	39.822	53.638	30.0874	77.1886	2.56548	1.35923	0.00461975	0.182926
chr4.tRNA622-AlaCGC	460	263	1346	360	526	847	520.703	299.346	752.53	999.827	294.341	717.644	643.101	410.024	876.178	2.13689	1.09552	0.00490697	0.182926
chr4.tRNA1308-GlyGCC	367	283	1151	304	1187	1417	415.43	322.11	643.508	844.299	664.225	1200.59	556.337	368.77	743.903	2.01725	1.01239	0.00496183	0.182926
chr3.tRNA287-GlyCCC	51	72	262	59	174	109	57.7301	81.9502	146.48	163.861	97.3675	92.3533	112.505	69.8402	155.171	2.2218	1.15173	0.00533605	0.184397
chr3.tRNA752-GlyCCC	21	29	124	30	114	74	23.7712	33.0077	69.3266	83.3189	63.7925	62.6985	52.3561	28.3895	76.3228	2.68842	1.42676	0.00566862	0.184397
chr1.tRNA708-GlyTCC	136	126	470	123	392	265	153.947	143.413	262.77	341.608	219.357	224.529	225.434	148.68	302.189	2.03248	1.02324	0.0087889	0.270015
ENSMUSG00000065806	273	233	281	41	257	129	309.026	265.2	157.103	113.869	143.813	109.299	211.3	287.113	135.486	0.471892	-1.08347	0.010632	0.309447	ENSMUST00000083872	rRNA	n-R5s69	nuclear encoded rRNA 5S 69 [Source:MGI Symbol;Acc:MGI:4421914]
chr17.tRNA83-LysCTT	1172	1172	3759	1066	2286	1992	1326.66	1333.97	2101.6	2960.6	1279.21	1687.78	1930.71	1330.31	2531.1	1.90264	0.927999	0.0112713	0.31165
chr17.tRNA719-GluCTC	267	211	782	223	403	403	302.234	240.16	437.205	619.337	225.512	341.453	399.734	271.197	528.271	1.94793	0.961939	0.0121724	0.320541
chr3.tRNA292-LysCTT	1190	1156	3691	1047	2313	1961	1347.04	1315.76	2063.59	2907.83	1294.32	1661.51	1908.55	1331.4	2485.71	1.86699	0.900718	0.0133301	0.335071
ENSMUSG00000077515	73	62	60	11	87	63	82.6333	70.5682	33.5451	30.5503	48.6837	53.3785	54.3242	76.6008	32.0477	0.418373	-1.25714	0.0162726	0.380209	ENSMUST00000104327	snoRNA	Gm25878	predicted gene
ENSMUSG00000065922	4908	4278	6022	732	7828	3575	5555.67	4869.21	3366.81	2032.98	4380.42	3029.02	3956.17	5212.44	2699.9	0.517972	-0.949054	0.0175686	0.380209	ENSMUST00000083988	rRNA	n-R5-8s1	nuclear encoded rRNA 5.8S 1 [Source:MGI Symbol;Acc:MGI:4421735]
chr17.tRNA81-LysCTT	1198	1213	3732	1016	2311	2114	1356.09	1380.63	2086.51	2821.73	1293.2	1791.14	1911.24	1368.36	2454.12	1.79347	0.842756	0.0176027	0.380209
ENSMUSG00000064440	180	241	1268	154	1034	832	203.753	274.306	708.921	427.704	578.609	704.935	403.671	239.029	568.312	2.37758	1.2495	0.0189991	0.380209	ENSMUST00000082506	snoRNA	Gm26224	predicted gene
chr17.tRNA999-LysCTT	503	548	1626	452	975	850	569.377	623.732	909.074	1255.34	545.594	720.186	839.38	596.555	1082.21	1.81409	0.859249	0.0191186	0.380209
ENSMUSG00000089571	11	11	58	16	49	39	12.4516	12.5202	32.427	44.4368	27.4196	33.0438	25.4589	12.4859	38.4319	3.07803	1.62201	0.0195548	0.380209	ENSMUST00000158946	snoRNA	Gm23008	predicted gene
chr11.tRNA397-AspGTC	70	90	285	86	206	132	79.2374	102.438	159.339	238.848	115.274	111.841	144.966	90.8376	199.094	2.19175	1.13209	0.0199386	0.380209
chr13.tRNA96-AlaAGC	43	22	21	3	37	13	48.6744	25.0403	11.7408	8.33189	20.7046	11.0146	23.4469	36.8574	10.0363	0.272302	-1.87672	0.0207635	0.382741
chr13.tRNA103-LysCTT	1120	1185	3778	1124	2474	2018	1267.8	1348.76	2112.23	3121.68	1384.41	1709.81	1962.62	1308.28	2616.95	2.0003	1.00022	0.0216077	0.385453
chr3.tRNA745-GluCTC	2947	2165	7835	2030	5461	5022	3335.89	2464.2	4380.44	5637.92	3055.88	4255.03	3954.61	2900.05	5009.18	1.72728	0.788498	0.0229713	0.396973
chr11.tRNA2023-LysCTT	487	501	1588	472	957	893	551.266	570.237	887.828	1310.88	535.521	756.619	830.054	560.751	1099.36	1.96051	0.971226	0.0241136	0.404085
chr1.tRNA1010-GluCTC	2982	2230	7916	2055	5522	5117	3375.51	2538.18	4425.72	5707.35	3090.02	4335.52	4011.69	2956.85	5066.54	1.71349	0.77694	0.0254242	0.413517
chr3.tRNA303-GluCTC	11147	7852	28818	7335	20179	18519	12618	8937.13	16111.7	20371.5	11291.8	15690.7	14509.6	10777.6	18241.6	1.69256	0.759203	0.0267767	0.419624
chr13.tRNA1013-GluCTC	3141	2152	8050	2032	5318	5102	3555.49	2449.4	4500.64	5643.47	2975.86	4322.81	4037.25	3002.45	5072.06	1.68931	0.756431	0.0278739	0.419624
chr10.tRNA861-AspGTC	22	23	109	17	64	31	24.9032	26.1785	60.9404	47.2141	35.8133	26.2656	39.809	25.5409	54.0772	2.11728	1.08221	0.0280761	0.419624
chr11.tRNA1912-GluCTC	3137	2136	8002	1989	5405	4965	3550.97	2431.19	4473.8	5524.05	3024.55	4206.73	3995	2991.08	4998.93	1.67128	0.740952	0.0302872	0.433553
chr10.tRNA90-GluCTC	10992	8002	28484	7216	20147	18207	12442.5	9107.86	15925	20041	11273.9	15426.4	14379.1	10775.2	17983	1.66893	0.738919	0.0311819	0.433553
chr1.tRNA1007-GluCTC	3054	2229	7832	2058	5413	4964	3457.01	2537.04	4378.76	5715.68	3029.02	4205.89	4022.12	2997.03	5047.22	1.68408	0.751956	0.0324246	0.433553
chr1.tRNA709-GluCTC	10943	7854	27949	7149	19828	18091	12387.1	8939.4	15625.9	19854.9	11095.4	15328.1	14201.8	10663.2	17740.4	1.6637	0.734393	0.0333125	0.433553
chr1.tRNA1002-AspGTC	26	35	116	31	63	41	29.431	39.8369	64.854	86.0962	35.2537	34.7384	55.0545	34.634	75.4751	2.17922	1.12381	0.0338213	0.433553
ENSMUSG00000065044	107	97	124	10	92	50	121.12	110.405	69.3266	27.773	51.4817	42.3639	82.1562	115.763	48.5498	0.419391	-1.25363	0.0338902	0.433553	ENSMUST00000083110	rRNA	n-R5s169	nuclear encoded rRNA 5S 169 [Source:MGI Symbol;Acc:MGI:4422033]
chr1.tRNA1003-GlyTCC	27	21	97	25	90	45	30.563	23.9021	54.2313	69.4325	50.3625	38.1275	44.5322	27.2326	61.8319	2.27051	1.18302	0.0344961	0.433553
chr11.tRNA69-AspGTC	73	72	304	110	222	164	82.6333	81.9502	169.962	305.503	124.227	138.954	160.012	82.2917	237.732	2.8889	1.53052	0.0356979	0.438687
chr3.tRNA27-TyrGTA	68	91	49	25	98	77	76.9734	103.576	27.3952	69.4325	54.8392	65.2404	69.3443	90.2747	48.4138	0.536294	-0.898903	0.0387464	0.456803
chr13.tRNA94-AlaAGC	32	23	22	2	14	13	36.2228	26.1785	12.2999	5.5546	7.83417	11.0146	20.064	31.2007	8.92724	0.286123	-1.80529	0.0388241	0.456803
chr1.tRNA1004-GluCTC	3107	2271	7963	1960	5466	5017	3517.01	2584.85	4452	5443.5	3058.68	4250.79	3999.34	3050.93	4947.75	1.62172	0.697526	0.0414841	0.477931
chr14.tRNA192-TyrGTA	95	76	77	29	110	85	107.536	86.503	43.0496	80.5416	61.5542	72.0186	79.4077	97.0197	61.7956	0.636939	-0.650773	0.0439752	0.496291
chr3.tRNA748-LysCTT	515	523	1625	503	969	808	582.961	595.277	908.514	1396.98	542.236	684.6	870.933	589.119	1152.75	1.95673	0.968446	0.0454523	0.498682
mmu_piR_035331	42	28	28	7	58	21	47.5424	31.8695	15.6544	19.4411	32.4558	17.7928	28.6269	39.706	17.5477	0.441942	-1.17807	0.0459905	0.498682
chr1.tRNA1009-GlyTCC	29	23	94	32	77	58	32.8269	26.1785	52.5541	88.8735	43.0879	49.1421	50.1083	29.5027	70.7138	2.39686	1.26114	0.0474942	0.505082
mmu_piR_009084	267	157	213	55	331	232	302.234	178.697	119.085	152.751	185.222	196.568	188.192	240.465	135.918	0.56523	-0.82309	0.051944	0.534119
mmu_piR_008475	13	4	52	7	16	12	14.7155	4.55279	29.0725	19.4411	8.95333	10.1673	16.9455	9.63415	24.2568	2.51779	1.33216	0.052373	0.534119
ENSMUSG00000064748	699	558	863	128	541	261	791.242	635.114	482.491	355.494	302.735	221.139	566.085	713.178	418.993	0.587501	-0.767337	0.0550181	0.534119	ENSMUST00000082814	rRNA	n-R5s28	nuclear encoded rRNA 5S 28 [Source:MGI Symbol;Acc:MGI:4421873]
chr3.tRNA29-AlaAGC	43	24	32	3	41	19	48.6744	27.3167	17.8907	8.33189	22.9429	16.0983	25.5534	37.9956	13.1113	0.345075	-1.53502	0.0555934	0.534119
ENSMUSG00000064968	72	105	298	60	279	170	81.5013	119.511	166.608	166.638	156.124	144.037	133.564	100.506	166.623	1.65784	0.729303	0.0562195	0.534119	ENSMUST00000083034	snoRNA	Snord47	small nucleolar RNA
chr1.tRNA1005-AspGTC	22	25	93	21	64	38	24.9032	28.4549	51.995	58.3233	35.8133	32.1965	40.9191	26.6791	55.1591	2.06751	1.04789	0.0565463	0.534119
chr2.tRNA1747-GlyGCC	3691	3723	10660	3163	9491	6552	4178.07	4237.51	5959.85	8784.59	5311	5551.36	5790.01	4207.79	7372.22	1.75204	0.809037	0.0569855	0.534119
ENSMUSG00000064453	3519	2481	4144	718	4822	3953	3983.38	2823.87	2316.85	1994.1	2698.31	3349.29	2779.55	3403.62	2155.48	0.633289	-0.659064	0.0632696	0.548945	ENSMUST00000082519	snoRNA	Snord21	small nucleolar RNA
chr1.tRNA1013-AspGTC	16	26	79	21	64	46	18.1114	29.5931	44.1678	58.3233	35.8133	38.9748	37.5489	23.8523	51.2455	2.14845	1.1033	0.0663842	0.548945
ENSMUSG00000095205	21	20	77	21	64	48	23.7712	22.764	43.0496	58.3233	35.8133	40.6693	36.977	23.2676	50.6864	2.17841	1.12328	0.0664157	0.548945	ENSMUST00000175580	snoRNA	Snord93	small nucleolar RNA
chr17.tRNA457-CysGCA	187	240	680	216	358	243	211.677	273.167	380.178	599.896	200.331	205.888	366.23	242.422	490.037	2.02142	1.01537	0.0665156	0.548945
ENSMUSG00000070178	72	60	77	10	59	49	81.5013	68.2919	43.0496	27.773	33.0154	41.5166	55.1539	74.8966	35.4113	0.472803	-1.08069	0.0667152	0.548945	ENSMUST00000093668	rRNA	n-R5s71	nuclear encoded rRNA 5S 71 [Source:MGI Symbol;Acc:MGI:4421916]
ENSMUSG00000077440	128	123	154	27	245	157	144.891	139.998	86.0992	74.9871	137.098	133.023	111.494	142.445	80.5431	0.565434	-0.822569	0.0668379	0.548945	ENSMUST00000104252	snoRNA	Gm23130	predicted gene
ENSMUSG00000064467	69	54	62	16	53	39	78.1054	61.4627	34.6633	44.4368	29.6579	33.0438	54.667	69.784	39.55	0.566749	-0.819218	0.0679935	0.548945	ENSMUST00000082533	rRNA	n-R5s37	nuclear encoded rRNA 5S 37 [Source:MGI Symbol;Acc:MGI:4421882]
ENSMUSG00000087963	16	13	59	16	22	10	18.1114	14.7966	32.9861	44.4368	12.3108	8.47278	27.5827	16.454	38.7114	2.35271	1.23432	0.0687575	0.548945	ENSMUST00000157338	snoRNA	Gm25394	predicted gene
chr11.tRNA1824-GlyTCC	36	23	99	30	96	44	40.7506	26.1785	55.3495	83.3189	53.72	37.2802	51.3994	33.4646	69.3342	2.07187	1.05093	0.0693021	0.548945
chr1.tRNA704-GlyGCC	1684	1800	6130	2195	5013	3374	1906.22	2048.76	3427.2	6096.17	2805.19	2858.71	3369.59	1977.49	4761.68	2.40794	1.2678	0.0698492	0.548945
chr1.tRNA702-GlyGCC	1659	1828	6112	2179	5078	3431	1877.93	2080.63	3417.13	6051.73	2841.56	2907.01	3356.85	1979.28	4734.43	2.392	1.25822	0.0700748	0.548945
chr5.tRNA110-AlaAGC	42	37	41	5	48	11	47.5424	42.1133	22.9225	13.8865	26.86	9.32005	31.6162	44.8279	18.4045	0.410559	-1.28434	0.0706083	0.548945
chr8.tRNA892-GlyGCC	3697	3681	10565	3214	9232	6506	4184.87	4189.71	5906.74	8926.24	5166.07	5512.39	5801.89	4187.29	7416.49	1.77119	0.824721	0.071803	0.548945
chr8.tRNA562-GlyGCC	8943	8987	25519	7723	23372	15784	10123.1	10229	14267.3	21449.1	13078.6	13373.4	14017.1	10176.1	17858.2	1.75492	0.811407	0.0724647	0.548945
chr1.tRNA1400-GlyGCC	3700	3618	10469	3205	9303	6655	4188.26	4118	5853.07	8901.24	5205.8	5638.63	5765.14	4153.13	7377.16	1.77629	0.828866	0.0751336	0.557242
chr1.tRNA706-GlyGCC	1645	1843	6150	2232	4851	3630	1862.08	2097.7	3438.38	6198.93	2714.54	3075.62	3399.27	1979.89	4818.65	2.4338	1.28321	0.0755753	0.557242
chr13.tRNA77-GlyGCC	8863	8983	25261	7692	23140	15846	10032.6	10224.4	14123.1	21363	12948.8	13426	13935.8	10128.5	17743	1.75179	0.80883	0.0793455	0.571639
chr3.tRNA28-TyrGTA	79	69	72	26	119	68	89.425	78.5356	40.2542	72.2098	66.5904	57.6149	70.1061	83.9803	56.232	0.669585	-0.578661	0.0795953	0.571639
ENSMUSG00000065778	52	37	42	12	50	31	58.862	42.1133	23.4816	33.3276	27.9792	26.2656	39.4461	50.4877	28.4046	0.562604	-0.829807	0.0826588	0.574083	ENSMUST00000083844	snoRNA	Gm22154	predicted gene
chr11.tRNA1819-GlyGCC	3736	3666	10570	3281	9509	6539	4229.01	4172.63	5909.54	9112.32	5321.08	5540.35	5855.87	4200.82	7510.93	1.78797	0.838319	0.0840496	0.574083
chr11.tRNA1444-CysGCA	955	669	1119	211	2929	944	1081.02	761.454	625.617	586.01	1639.02	799.83	763.526	921.239	605.813	0.657607	-0.604702	0.0846127	0.574083
chr13.tRNA110-GlyGCC	8929	8962	25295	7776	23073	15888	10107.3	10200.5	14142.1	21596.3	12911.3	13461.5	14011.5	10153.9	17869.2	1.75983	0.815438	0.0849537	0.574083
chr1.tRNA707-AspGTC	75	86	258	88	183	131	84.8972	97.885	144.244	244.402	102.404	110.993	142.857	91.3911	194.323	2.12628	1.08833	0.0863656	0.574083
chr3.tRNA878-GlyGCC	3734	3720	10512	3236	9292	6449	4226.75	4234.09	5877.11	8987.34	5199.65	5464.09	5831.32	4230.42	7432.22	1.75685	0.812993	0.0868499	0.574083
ENSMUSG00000064451	23	19	71	23	46	21	26.0351	21.6258	39.6951	63.8779	25.7408	17.7928	37.8085	23.8304	51.7865	2.17312	1.11977	0.0872024	0.574083	ENSMUST00000082517	snoRNA	Snora23	small nucleolar RNA
ENSMUSG00000077254	21	21	18	2	39	9	23.7712	23.9021	10.0635	5.5546	21.8237	7.6255	15.8229	23.8367	7.80907	0.327607	-1.60996	0.0898842	0.582797	ENSMUST00000104066	snoRNA	Gm26079	predicted gene
chr5.tRNA1610-AspGTC	6	11	44	21	27	20	6.79177	12.5202	24.5998	58.3233	15.1087	16.9456	25.5587	9.65597	41.4615	4.29387	2.10228	0.0906339	0.582797
chr8.tRNA891-GlyGCC	3722	3751	10488	3242	9180	6532	4213.16	4269.38	5863.69	9004	5136.97	5534.42	5837.56	4241.27	7433.85	1.75274	0.809612	0.0927227	0.589375
chr3.tRNA282-GlyCCC	8667	8144	23436	7314	22062	15321	9810.72	9269.48	13102.7	20313.2	12345.5	12981.1	13124	9540.1	16707.9	1.75134	0.808458	0.100316	0.619094
chr1.tRNA699-GlyGCC	9059	9115	25321	7873	23138	16073	10254.4	10374.7	14156.6	21865.7	12947.6	13618.3	14162.8	10314.6	18011.1	1.74619	0.804207	0.10063	0.619094
chr13.tRNA992-SerAGA	52	31	47	6	67	26	58.862	35.2841	26.277	16.6638	37.4921	22.0292	34.2717	47.0731	21.4704	0.456108	-1.13255	0.100757	0.619094
mmu_piR_000858	26	43	34	4	22	18	29.431	48.9425	19.0089	11.1092	12.3108	15.251	27.1229	39.1868	15.0591	0.384289	-1.37973	0.103227	0.627302
chr3.tRNA286-GluTTC	119	97	330	113	172	158	134.704	110.405	184.498	313.835	96.2483	133.87	185.86	122.554	249.167	2.03311	1.02369	0.105591	0.62946
ENSMUSG00000077734	285	324	854	201	661	451	322.609	368.776	477.459	558.237	369.885	382.122	431.77	345.693	517.848	1.498	0.583039	0.108275	0.62946	ENSMUST00000104546	snoRNA	Snord83b	small nucleolar RNA
chr5.tRNA1318-AlaTGC	775	543	877	82	1880	608	877.271	618.041	490.318	227.738	1052.02	515.145	553.342	747.656	359.028	0.480205	-1.05828	0.108958	0.62946
ENSMUSG00000077797	25	28	96	19	64	53	28.2991	31.8695	53.6722	52.7687	35.8133	44.9057	41.6524	30.0843	53.2205	1.76904	0.82297	0.11182	0.62946	ENSMUST00000104609	snoRNA	Snord19	small nucleolar RNA
ENSMUSG00000064780	60	94	250	44	164	114	67.9177	106.991	139.771	122.201	91.7716	96.5896	109.22	87.4542	130.986	1.49777	0.582817	0.111947	0.62946	ENSMUST00000082846	snoRNA	Snord95	small nucleolar RNA
chr11.tRNA1432-CysGCA	87	115	315	108	131	133	98.4807	130.893	176.112	299.948	73.3054	112.688	176.358	114.687	238.03	2.07548	1.05345	0.1125	0.62946
ENSMUSG00000095676	23	34	102	20	69	39	26.0351	38.6987	57.0268	55.546	38.6112	33.0438	44.3266	32.3669	56.2864	1.73901	0.798265	0.11252	0.62946	ENSMUST00000093716	snRNA	Gm25099	predicted gene
chr3.tRNA754-GluTTC	65	59	173	55	106	85	73.5776	67.1537	96.7218	152.751	59.3158	72.0186	97.5511	70.3656	124.737	1.77269	0.825943	0.112688	0.62946
ENSMUSG00000096219	222	234	330	46	259	145	251.296	266.338	184.498	127.756	144.932	122.855	207.472	258.817	156.127	0.603233	-0.729212	0.113967	0.630238	ENSMUST00000180091	rRNA	n-R5s93	nuclear encoded rRNA 5S 93 [Source:MGI Symbol;Acc:MGI:4421941]
ENSMUSG00000064515	74	57	83	12	86	41	83.7652	64.8773	46.4041	33.3276	48.1242	34.7384	57.0935	74.3212	39.8659	0.536399	-0.898621	0.118078	0.646506	ENSMUST00000082581	rRNA	n-R5s162	nuclear encoded rRNA 5S 162 [Source:MGI Symbol;Acc:MGI:4422026]
ENSMUSG00000080465	162	137	441	92	315	193	183.378	155.933	246.557	255.511	176.269	163.525	210.345	169.655	251.034	1.47967	0.565275	0.120498	0.653286	ENSMUST00000116815	snoRNA	Gm22486	predicted gene
ENSMUSG00000064857	128	134	183	26	142	77	144.891	152.518	102.313	72.2098	79.4608	65.2404	117.983	148.705	87.2612	0.586808	-0.769039	0.122141	0.655767	ENSMUST00000082923	rRNA	n-R5s25	nuclear encoded rRNA 5S 25 [Source:MGI Symbol;Acc:MGI:4421760]
chr3.tRNA293-HisGTG	272	170	185	82	348	240	307.894	193.494	103.431	227.738	194.735	203.347	208.139	250.694	165.585	0.660506	-0.598357	0.12774	0.677153
chr5.tRNA109-TyrGTA	163	159	220	40	268	141	184.51	180.973	122.999	111.092	149.968	119.466	149.894	182.742	117.045	0.640497	-0.642737	0.128614	0.677153
ENSMUSG00000064770	95	100	119	29	95	50	107.536	113.82	66.5312	80.5416	53.1604	42.3639	92.1073	110.678	73.5364	0.664417	-0.589839	0.13009	0.677153	ENSMUST00000082836	rRNA	n-R5s29	nuclear encoded rRNA 5S 29 [Source:MGI Symbol;Acc:MGI:4421874]
ENSMUSG00000088595	1937	1555	2671	302	2605	1526	2192.61	1769.9	1493.32	838.744	1457.71	1292.95	1573.64	1981.25	1166.03	0.588532	-0.764808	0.133873	0.677153	ENSMUST00000157970	rRNA	Gm24601	predicted gene
ENSMUSG00000077212	88	118	368	49	224	186	99.6127	134.307	205.744	136.088	125.347	157.594	143.938	116.96	170.916	1.46132	0.547269	0.134562	0.677153	ENSMUST00000104024	snoRNA	Snord69	small nucleolar RNA
chr13.tRNA993-AspGTC	19	24	85	12	47	42	21.5073	27.3167	47.5223	33.3276	26.3004	35.5857	32.4185	24.412	40.4249	1.65594	0.727654	0.135	0.677153
ENSMUSG00000064500	59	85	257	35	137	87	66.7858	96.7468	143.685	97.2054	76.6629	73.7132	101.106	81.7663	120.445	1.47304	0.558799	0.135676	0.677153	ENSMUST00000082566	snoRNA	Gm25296	predicted gene
ENSMUSG00000065107	25	23	21	6	16	10	28.2991	26.1785	11.7408	16.6638	8.95333	8.47278	20.7205	27.2388	14.2023	0.521399	-0.939539	0.13592	0.677153	ENSMUST00000083173	rRNA	n-R5s88	nuclear encoded rRNA 5S 88 [Source:MGI Symbol;Acc:MGI:4421936]
chr1.tRNA1008-AspGTC	25	25	75	25	57	28	28.2991	28.4549	41.9314	69.4325	31.8962	23.7238	42.0295	28.377	55.6819	1.96222	0.972488	0.139499	0.681437
chr15.tRNA355-MetCAT	20	19	67	17	76	46	22.6392	21.6258	37.4588	47.2141	42.5283	38.9748	32.2345	22.1325	42.3364	1.91286	0.935732	0.14048	0.681437
ENSMUSG00000065876	70	56	86	9	123	52	79.2374	63.7391	48.0814	24.9957	68.8287	44.0584	54.0134	71.4882	36.5385	0.511113	-0.968287	0.141232	0.681437	ENSMUST00000083942	snRNA	Gm25682	predicted gene
chr3.tRNA746-GlyTCC	32	28	96	37	83	67	36.2228	31.8695	53.6722	102.76	46.4454	56.7676	56.1312	34.0462	78.2161	2.29736	1.19997	0.141709	0.681437
ENSMUSG00000093063	59	54	65	16	45	32	66.7858	61.4627	36.3406	44.4368	25.1812	27.1129	52.2564	64.1242	40.3887	0.62985	-0.666919	0.144975	0.686184	ENSMUST00000175322	rRNA	Gm23152	predicted gene
ENSMUSG00000084588	16	13	63	8	64	30	18.1114	14.7966	35.2224	22.2184	35.8133	25.4183	22.5872	16.454	28.7204	1.7455	0.803639	0.145178	0.686184	ENSMUST00000122639	rRNA	n-R5s68	nuclear encoded rRNA 5S 68 [Source:MGI Symbol;Acc:MGI:4421913]
ENSMUSG00000065662	104	86	132	19	128	64	117.724	97.885	73.7993	52.7687	71.6267	54.2258	85.5443	107.805	63.284	0.587025	-0.768505	0.146831	0.688115	ENSMUST00000083728	rRNA	n-R5s161	nuclear encoded rRNA 5S 161 [Source:MGI Symbol;Acc:MGI:4422025]
ENSMUSG00000093044	37	24	34	5	63	32	41.8826	27.3167	19.0089	13.8865	35.2537	27.1129	25.5237	34.5997	16.4477	0.475372	-1.07287	0.149577	0.691921	ENSMUST00000175303	snoRNA	Snord8	small nucleolar RNA
chr11.tRNA1820-TrpCCA	32	21	26	6	64	9	36.2228	23.9021	14.5362	16.6638	35.8133	7.6255	22.8312	30.0625	15.6	0.51892	-0.946417	0.150146	0.691921
ENSMUSG00000070192	85	64	106	11	76	36	96.2168	72.8446	59.2631	30.5503	42.5283	30.502	64.7187	84.5307	44.9067	0.531247	-0.912545	0.151456	0.692191	ENSMUST00000093682	rRNA	n-R5s58	nuclear encoded rRNA 5S 58 [Source:MGI Symbol;Acc:MGI:4421903]
chr3.tRNA792-MetCAT	123	104	330	68	207	191	139.231	118.373	184.498	188.856	115.834	161.83	157.74	128.802	186.677	1.44934	0.535392	0.15608	0.707479
mmu_piR_029675	28	24	27	5	83	44	31.6949	27.3167	15.0953	13.8865	46.4454	37.2802	21.9984	29.5058	14.4909	0.49112	-1.02585	0.160868	0.72325
ENSMUSG00000064540	93	76	113	21	177	121	105.273	86.503	63.1767	58.3233	99.0462	102.521	78.3189	95.8878	60.75	0.633553	-0.658463	0.168784	0.752723	ENSMUST00000082606	snoRNA	Snord42a	small nucleolar RNA
ENSMUSG00000064387	32	35	106	43	73	64	36.2228	39.8369	59.2631	119.424	40.8496	54.2258	63.6867	38.0299	89.3435	2.3493	1.23223	0.170286	0.753346	ENSMUST00000082453	snoRNA	Snora73a	small nucleolar RNA
ENSMUSG00000064382	19	32	28	4	34	21	21.5073	36.4223	15.6544	11.1092	19.0258	17.7928	21.1733	28.9648	13.3818	0.462002	-1.11403	0.17299	0.759234	ENSMUST00000082448	snoRNA	Gm26447	predicted gene
ENSMUSG00000065392	162	117	201	34	259	216	183.378	133.169	112.376	94.4281	144.932	183.012	130.838	158.274	103.402	0.653313	-0.614153	0.175731	0.761309	ENSMUST00000083458	snoRNA	Gm25894	predicted gene
chr11.tRNA630-GlnTTG	26	22	27	3	50	32	29.431	25.0403	15.0953	8.33189	27.9792	27.1129	19.4746	27.2357	11.7136	0.430083	-1.21731	0.177465	0.761309
chr1.tRNA1012-GlyTCC	33	33	94	34	85	48	37.3548	37.5605	52.5541	94.4281	47.5646	40.6693	55.4744	37.4576	73.4911	1.96198	0.97231	0.177593	0.761309
ENSMUSG00000075918	51	45	64	8	58	29	57.7301	51.2189	35.7815	22.2184	32.4558	24.5711	41.7372	54.4745	28.9999	0.532358	-0.909531	0.180494	0.767112	ENSMUST00000101968	rRNA	n-R5s2	nuclear encoded rRNA 5S 2 [Source:MGI Symbol;Acc:MGI:4421736]
chr5.tRNA1315-AspGTC	25	23	76	19	70	44	28.2991	26.1785	42.4905	52.7687	39.1708	37.2802	37.4342	27.2388	47.6296	1.74859	0.806195	0.182791	0.767112
chr11.tRNA394-SerAGA	134	82	155	23	160	73	151.683	93.3322	86.6583	63.8779	89.5333	61.8513	98.8878	122.508	75.2681	0.614395	-0.702761	0.183245	0.767112
ENSMUSG00000096047	75	61	101	9	76	28	84.8972	69.4301	56.4677	24.9957	42.5283	23.7238	58.9476	77.1636	40.7317	0.527861	-0.92177	0.184495	0.767112	ENSMUST00000093689	rRNA	n-R5s211	nuclear encoded rRNA 5S 211 [Source:MGI Symbol;Acc:MGI:4422076]
chr7.tRNA863-LeuTAG	128	99	292	83	210	113	144.891	112.682	163.253	230.516	117.512	95.7424	162.835	128.786	196.884	1.52877	0.612369	0.191358	0.789708
ENSMUSG00000065258	35	25	34	7	62	32	39.6187	28.4549	19.0089	19.4411	34.6942	27.1129	26.6309	34.0368	19.225	0.56483	-0.824112	0.203024	0.831645	ENSMUST00000083324	snoRNA	Gm23969	predicted gene
ENSMUSG00000064816	13	5	41	5	29	21	14.7155	5.69099	22.9225	13.8865	16.2279	17.7928	14.3039	10.2032	18.4045	1.80379	0.85103	0.208321	0.84264	ENSMUST00000082882	snoRNA	Gm22357	predicted gene
ENSMUSG00000077709	59	34	53	16	93	57	66.7858	38.6987	29.6315	44.4368	52.0412	48.2948	44.8882	52.7422	37.0342	0.702173	-0.510103	0.208755	0.84264	ENSMUST00000104521	snoRNA	Snora64	small nucleolar RNA
ENSMUSG00000080615	382	305	497	113	593	330	432.41	347.15	277.866	313.835	331.833	279.602	342.815	389.78	295.85	0.759018	-0.397793	0.213339	0.851848	ENSMUST00000116965	snoRNA	Snord99	small nucleolar RNA
ENSMUSG00000064558	21	22	27	1	32	19	23.7712	25.0403	15.0953	2.7773	17.9067	16.0983	16.671	24.4058	8.93631	0.366155	-1.44947	0.215153	0.851848	ENSMUST00000082624	snoRNA	Gm24620	predicted gene
ENSMUSG00000092730	45	44	125	32	134	149	50.9383	50.0807	69.8857	88.8735	74.9842	126.244	64.9446	50.5095	79.3796	1.57158	0.652214	0.215658	0.851848	ENSMUST00000174989	snoRNA	Snora24	small nucleolar RNA
ENSMUSG00000064901	54	35	57	11	103	70	61.126	39.8369	31.8679	30.5503	57.6371	59.3094	40.8453	50.4814	31.2091	0.618229	-0.693787	0.223214	0.875443	ENSMUST00000082967	snoRNA	Snora21	small nucleolar RNA
chr11.tRNA1433-CysGCA	69	120	273	100	122	123	78.1054	136.584	152.63	277.73	68.2692	104.215	161.262	107.345	215.18	2.00457	1.0033	0.225932	0.878698
ENSMUSG00000065752	389	279	532	64	764	599	440.333	317.557	297.434	177.747	427.522	507.519	308.268	378.945	237.59	0.626978	-0.673513	0.227222	0.878698	ENSMUST00000083818	snoRNA	Gm23344	predicted gene
ENSMUSG00000096296	6	12	43	4	18	19	6.79177	13.6584	24.0407	11.1092	10.0725	16.0983	13.9	10.2251	17.5749	1.71881	0.781409	0.230968	0.881214	ENSMUST00000116853	snoRNA	Snord88c	small nucleolar RNA
ENSMUSG00000098425	177	153	244	47	285	176	200.357	174.144	136.417	130.533	159.481	149.121	160.363	187.251	133.475	0.712814	-0.488402	0.23106	0.881214	ENSMUST00000183609	snoRNA	Gm24949	predicted gene
ENSMUSG00000087935	28	24	70	26	54	43	31.6949	27.3167	39.136	72.2098	30.2175	36.4329	42.5894	29.5058	55.6729	1.88684	0.915974	0.237852	0.900904	ENSMUST00000157310	snoRNA	Snora81	small nucleolar RNA
chr13.tRNA83-LysTTT	66	49	71	20	91	51	74.7095	55.7717	39.6951	55.546	50.9221	43.2112	56.4306	65.2406	47.6205	0.729922	-0.454186	0.24	0.902856
ENSMUSG00000065281	65	75	101	16	144	105	73.5776	85.3648	56.4677	44.4368	80.58	88.9641	64.9617	79.4712	50.4522	0.634849	-0.655514	0.241782	0.903415	ENSMUST00000083347	snoRNA	Gm24452	predicted gene
chr8.tRNA416-LeuCAG	59	70	168	59	133	51	66.7858	79.6738	93.9264	163.861	74.4246	43.2112	101.062	73.2298	128.894	1.76012	0.815677	0.244639	0.904363
mmu_piR_000414	4706	4275	7079	1367	7248	3564	5327.02	4865.79	3957.77	3796.57	4055.86	3019.7	4486.79	5096.4	3877.17	0.760765	-0.394477	0.245307	0.904363
ENSMUSG00000064906	24	34	36	6	34	16	27.1671	38.6987	20.1271	16.6638	19.0258	13.5564	25.6642	32.9329	18.3954	0.558573	-0.840182	0.251943	0.914089	ENSMUST00000082972	rRNA	n-R5s204	nuclear encoded rRNA 5S 204 [Source:MGI Symbol;Acc:MGI:4422069]
chr11.tRNA791-CysGCA	205	285	648	229	345	244	232.052	324.386	362.288	636.001	193.056	206.736	388.682	278.219	499.144	1.79407	0.843235	0.252209	0.914089
ENSMUSG00000095616	21	23	27	3	35	11	23.7712	26.1785	15.0953	8.33189	19.5854	9.32005	18.3442	24.9749	11.7136	0.469016	-1.09229	0.252904	0.914089	ENSMUST00000083435	snRNA	Gm26244	predicted gene
chr11.tRNA398-TrpCCA	33	31	42	6	73	21	37.3548	35.2841	23.4816	16.6638	40.8496	17.7928	28.1961	36.3194	20.0727	0.552671	-0.855508	0.256529	0.921174
chr6.tRNA157-CysGCA	192	282	627	221	352	258	217.337	320.972	350.547	613.783	196.973	218.598	375.66	269.154	482.165	1.79141	0.841093	0.260991	0.931148
mmu_piR_002962	1920	1645	2956	468	3694	1329	2173.37	1872.33	1652.66	1299.78	2067.1	1126.03	1749.53	2022.85	1476.22	0.72977	-0.454486	0.262772	0.931306
chr9.tRNA593-CysGCA	186	269	623	248	331	255	210.545	306.175	348.31	688.77	185.222	216.056	388.45	258.36	518.54	2.00704	1.00507	0.267195	0.931306
ENSMUSG00000077563	101	67	118	26	216	86	114.328	76.2592	65.9721	72.2098	120.87	72.8659	82.1923	95.2937	69.0909	0.725031	-0.463885	0.269373	0.931306	ENSMUST00000104375	snoRNA	Snora68	small nucleolar RNA
chr5.tRNA1317-AspGTC	20	32	73	29	59	30	22.6392	36.4223	40.8133	80.5416	33.0154	25.4183	45.1041	29.5308	60.6775	2.05472	1.03894	0.269548	0.931306
chr13.tRNA102-AlaAGC	77	32	60	8	69	21	87.1611	36.4223	33.5451	22.2184	38.6112	17.7928	44.8367	61.7917	27.8818	0.451222	-1.14809	0.270695	0.931306
mmu_piR_005109	185	195	495	105	389	144	209.413	221.949	276.747	291.616	217.678	122.008	249.931	215.681	284.182	1.3176	0.397917	0.27114	0.931306
chr10.tRNA866-AspGTC	101	98	257	61	226	122	114.328	111.543	143.685	169.415	126.466	103.368	134.743	112.936	156.55	1.38619	0.471122	0.279995	0.955786
ENSMUSG00000064981	24	15	25	2	25	12	27.1671	17.073	13.9771	5.5546	13.9896	10.1673	15.943	22.12	9.76587	0.441494	-1.17953	0.284812	0.964004	ENSMUST00000083047	snoRNA	Snora70	small nucleolar RNA
chr11.tRNA945-ArgCCG	37	35	100	24	71	57	41.8826	39.8369	55.9086	66.6552	39.7304	48.2948	51.0708	40.8598	61.2819	1.49981	0.58478	0.287559	0.964004
chr13.tRNA964-LeuCAG	44	28	92	32	78	27	49.8063	31.8695	51.4359	88.8735	43.6475	22.8765	55.4963	40.8379	70.1547	1.71788	0.78063	0.287632	0.964004
chr13.tRNA68-AlaTGC	40	19	38	4	33	14	45.2785	21.6258	21.2453	11.1092	18.4662	11.8619	24.8147	33.4521	16.1772	0.483593	-1.04813	0.297666	0.991622
chr7.tRNA158-IleTAT	28	16	28	4	41	21	31.6949	18.2112	15.6544	11.1092	22.9429	17.7928	19.1674	24.9531	13.3818	0.536279	-0.898944	0.307667	1
ENSMUSG00000064548	41	45	64	8	47	28	46.4105	51.2189	35.7815	22.2184	26.3004	23.7238	38.9073	48.8147	28.9999	0.594082	-0.751265	0.309337	1	ENSMUST00000082614	rRNA	n-R5s65	nuclear encoded rRNA 5S 65 [Source:MGI Symbol;Acc:MGI:4421910]
ENSMUSG00000095723	30	22	36	4	14	14	33.9589	25.0403	20.1271	11.1092	7.83417	11.8619	22.5589	29.4996	15.6181	0.529436	-0.917473	0.314604	1	ENSMUST00000175042	rRNA	Gm23647	predicted gene
ENSMUSG00000065160	140	103	197	29	260	200	158.475	117.234	110.14	80.5416	145.492	169.456	116.598	137.855	95.3408	0.691604	-0.531982	0.314844	1	ENSMUST00000083226	snoRNA	Mir5117	microRNA 5117 [Source:MGI Symbol;Acc:MGI:4950437]
chr13.tRNA987-GlnCTG	35	35	47	9	60	35	39.6187	39.8369	26.277	24.9957	33.575	29.6547	32.6821	39.7278	25.6364	0.6453	-0.631958	0.316353	1
mmu_piR_000536	25	41	39	12	54	16	28.2991	46.6661	21.8043	33.3276	30.2175	13.5564	32.5243	37.4826	27.566	0.735434	-0.443332	0.316968	1
ENSMUSG00000089417	12	21	53	10	61	26	13.5835	23.9021	29.6315	27.773	34.1346	22.0292	23.7226	18.7428	28.7023	1.53137	0.614824	0.319665	1	ENSMUST00000158792	scaRNA	Gm22009	predicted gene
ENSMUSG00000094265	210	208	346	53	195	127	237.712	236.745	193.444	147.197	109.119	107.604	203.774	237.229	170.32	0.717958	-0.478028	0.319943	1	ENSMUST00000179195	rRNA	n-R5s109	nuclear encoded rRNA 5S 109 [Source:MGI Symbol;Acc:MGI:4421957]
ENSMUSG00000095472	7	14	33	9	38	25	7.92374	15.9348	18.4498	24.9957	21.2642	21.1819	16.826	11.9293	21.7228	1.82097	0.864704	0.322376	1	ENSMUST00000116723	snoRNA	Snord88a	small nucleolar RNA
ENSMUSG00000064941	35	35	46	10	84	22	39.6187	39.8369	25.7179	27.773	47.005	18.6401	33.2366	39.7278	26.7455	0.673218	-0.570855	0.323128	1	ENSMUST00000083007	snRNA	Gm23238	predicted gene
chr11.tRNA1442-CysGCA	82	137	283	105	143	139	92.8209	155.933	158.221	291.616	80.0204	117.772	174.648	124.377	224.919	1.80836	0.854685	0.323968	1
chr13.tRNA99-MetCAT	17	16	46	14	64	59	19.2434	18.2112	25.7179	38.8822	35.8133	49.9894	25.5137	18.7273	32.3001	1.72476	0.786397	0.32558	1
ENSMUSG00000065219	435	291	612	91	868	431	492.404	331.215	342.161	252.734	485.718	365.177	354.628	411.81	297.447	0.722293	-0.469343	0.326964	1	ENSMUST00000083285	snoRNA	Snord32a	small nucleolar RNA
mmu_piR_004374	272	213	401	66	394	201	307.894	242.436	224.193	183.302	220.476	170.303	239.456	275.165	203.748	0.740456	-0.433514	0.33246	1
chr2.tRNA1431-HisGTG	618	408	747	208	1001	679	699.553	464.385	417.637	577.678	560.143	575.301	539.813	581.969	497.658	0.855128	-0.225788	0.333151	1
ENSMUSG00000065236	141	102	203	27	135	90	159.607	116.096	113.494	74.9871	75.5437	76.255	116.046	137.851	94.2407	0.68364	-0.548691	0.334674	1	ENSMUST00000083302	rRNA	n-R5s197	nuclear encoded rRNA 5S 197 [Source:MGI Symbol;Acc:MGI:4422062]
mmu_piR_000219	3116	2484	4714	829	4810	1867	3527.19	2827.28	2635.53	2302.38	2691.6	1581.87	2823.1	3177.24	2468.96	0.777076	-0.363873	0.33566	1
chr13.tRNA994-GlnCTG	36	42	59	7	70	28	40.7506	47.8043	32.9861	19.4411	39.1708	23.7238	35.2455	44.2775	26.2136	0.59203	-0.756259	0.338147	1
chr13.tRNA82-MetCAT	78	59	162	55	88	53	88.2931	67.1537	90.5719	152.751	49.2433	44.9057	99.6925	77.7234	121.662	1.56532	0.646454	0.33833	1
ENSMUSG00000094830	1652	1642	5110	602	1843	1128	1870	1868.92	2856.93	1671.93	1031.31	955.729	2066.95	1869.46	2264.43	1.21127	0.276526	0.340178	1	ENSMUST00000104719	rRNA	n-R5s194	nuclear encoded rRNA 5S 194 [Source:MGI Symbol;Acc:MGI:4422059]
chr3.tRNA751-HisGTG	619	436	755	226	972	701	700.685	496.254	422.11	627.669	543.915	593.942	561.68	598.469	524.89	0.877053	-0.189264	0.340838	1
chr11.tRNA1823-IleAAT	22	14	23	3	27	13	24.9032	15.9348	12.859	8.33189	15.1087	11.0146	15.5072	20.419	10.5954	0.518902	-0.946467	0.347483	1
ENSMUSG00000064725	124	107	172	40	217	153	140.363	121.787	96.1628	111.092	121.43	129.633	117.351	131.075	103.627	0.790594	-0.33899	0.348195	1	ENSMUST00000082791	snoRNA	Snord96a	small nucleolar RNA
mmu_piR_000585	299	362	836	162	503	241	338.457	412.028	467.396	449.922	281.47	204.194	416.951	375.242	458.659	1.2223	0.2896	0.350752	1
chr13.tRNA991-AspGTC	29	22	67	19	59	32	32.8269	25.0403	37.4588	52.7687	33.0154	27.1129	37.0237	28.9336	45.1137	1.55921	0.640819	0.354888	1
ENSMUSG00000077294	7	9	64	2	38	11	7.92374	10.2438	35.7815	5.5546	21.2642	9.32005	14.8759	9.08376	20.668	2.27527	1.18604	0.35492	1	ENSMUST00000104106	snoRNA	Gm24123	predicted gene
chr3.tRNA298-AsnGTT	23	27	37	3	20	13	26.0351	30.7313	20.6862	8.33189	11.1917	11.0146	21.4461	28.3832	14.509	0.511183	-0.968087	0.355205	1
ENSMUSG00000092720	35	25	39	9	24	16	39.6187	28.4549	21.8043	24.9957	13.43	13.5564	28.7184	34.0368	23.4	0.687491	-0.540586	0.355453	1	ENSMUST00000174979	rRNA	Gm25675	predicted gene
chr4.tRNA1691-HisGTG	640	433	750	230	971	673	724.456	492.84	419.314	638.779	543.355	570.218	568.847	608.648	529.046	0.869216	-0.202213	0.356135	1
ENSMUSG00000064768	255	232	404	70	648	551	288.65	264.062	225.871	194.411	362.61	466.85	243.248	276.356	210.141	0.760398	-0.395172	0.362551	1	ENSMUST00000082834	snoRNA	Snord60	small nucleolar RNA
mmu_piR_006156	27	22	31	7	30	18	30.563	25.0403	17.3317	19.4411	16.7875	15.251	23.094	27.8017	18.3864	0.661341	-0.596534	0.363388	1
ENSMUSG00000080683	15	14	42	11	39	23	16.9794	15.9348	23.4816	30.5503	21.8237	19.4874	21.7365	16.4571	27.0159	1.6416	0.715101	0.365187	1	ENSMUST00000117033	snoRNA	Gm23991	predicted gene
ENSMUSG00000088929	59	39	142	21	268	139	66.7858	44.3897	79.3902	58.3233	149.968	117.772	62.2222	55.5877	68.8567	1.2387	0.308831	0.36704	1	ENSMUST00000158304	snoRNA	Gm24299	predicted gene
ENSMUSG00000092680	324	274	450	119	459	226	366.756	311.866	251.589	330.498	256.849	191.485	315.177	339.311	291.044	0.857749	-0.221373	0.368503	1	ENSMUST00000174939	snoRNA	Snord55	small nucleolar RNA
chr13.tRNA70-AlaCGC	29	11	61	11	44	20	32.8269	12.5202	34.1042	30.5503	24.6217	16.9456	27.5004	22.6735	32.3273	1.42577	0.511741	0.370704	1
ENSMUSG00000064871	22	21	59	15	44	34	24.9032	23.9021	32.9861	41.6595	24.6217	28.8074	30.8627	24.4027	37.3228	1.52945	0.613018	0.370971	1	ENSMUST00000082937	snoRNA	Snord58b	small nucleolar RNA
ENSMUSG00000077698	75	59	106	17	102	84	84.8972	67.1537	59.2631	47.2141	57.0775	71.1713	64.632	76.0254	53.2386	0.700273	-0.51401	0.376647	1	ENSMUST00000104510	snoRNA	Snord12	small nucleolar RNA
chr13.tRNA63-LeuAAG	49	27	58	8	70	27	55.4662	30.7313	32.427	22.2184	39.1708	22.8765	35.2107	43.0987	27.3227	0.633955	-0.657547	0.378775	1
ENSMUSG00000064984	49	41	64	14	77	74	55.4662	46.6661	35.7815	38.8822	43.0879	62.6985	44.199	51.0661	37.3318	0.731049	-0.45196	0.379251	1	ENSMUST00000083050	snoRNA	Snord73a	small nucleolar RNA
ENSMUSG00000064414	32	29	44	7	34	19	36.2228	33.0077	24.5998	19.4411	19.0258	16.0983	28.3178	34.6153	22.0204	0.636148	-0.652566	0.38533	1	ENSMUST00000082480	rRNA	n-R5s215	nuclear encoded rRNA 5S 215 [Source:MGI Symbol;Acc:MGI:4422080]
chr1.tRNA701-LeuCAG	59	64	147	41	119	54	66.7858	72.8446	82.1856	113.869	66.5904	45.753	83.9213	69.8152	98.0274	1.4041	0.489644	0.385753	1
ENSMUSG00000065068	88	110	286	37	146	93	99.6127	125.202	159.899	102.76	81.6991	78.7968	121.868	112.407	131.329	1.16834	0.224454	0.388013	1	ENSMUST00000083134	rRNA	n-R5s5	nuclear encoded rRNA 5S 5 [Source:MGI Symbol;Acc:MGI:4421739]
ENSMUSG00000065637	47	40	73	6	74	42	53.2022	45.5279	40.8133	16.6638	41.4092	35.5857	39.0518	49.3651	28.7385	0.582163	-0.780504	0.389342	1	ENSMUST00000083703	snoRNA	Gm26397	predicted gene
chr13.tRNA88-SerAGA	105	51	114	15	132	63	118.856	58.0481	63.7358	41.6595	73.865	53.3785	70.5748	88.4521	52.6976	0.595776	-0.747158	0.390637	1
chr13.tRNA61-MetCAT	26	22	58	20	65	68	29.431	25.0403	32.427	55.546	36.3729	57.6149	35.6111	27.2357	43.9865	1.61503	0.691562	0.393413	1
ENSMUSG00000094306	25	13	27	1	40	13	28.2991	14.7966	15.0953	2.7773	22.3833	11.0146	15.2421	21.5478	8.93631	0.41472	-1.26979	0.396255	1	ENSMUST00000084007	snRNA	Gm24924	predicted gene
ENSMUSG00000065893	537	549	987	127	653	378	607.864	624.87	551.818	352.717	365.408	320.271	534.317	616.367	452.267	0.733763	-0.446614	0.398905	1	ENSMUST00000083959	rRNA	n-R5s151	nuclear encoded rRNA 5S 151 [Source:MGI Symbol;Acc:MGI:4422013]
chr17.tRNA391-ValCAC	44	24	40	15	41	36	49.8063	27.3167	22.3634	41.6595	22.9429	30.502	35.2865	38.5615	32.0115	0.830139	-0.268575	0.4029	1
ENSMUSG00000064966	168	218	530	75	500	380	190.17	248.127	296.315	208.297	279.792	321.965	235.727	219.148	252.306	1.1513	0.203269	0.403157	1	ENSMUST00000083032	snoRNA	Snord15b	small nucleolar RNA
ENSMUSG00000064702	78	65	112	21	143	92	88.2931	73.9828	62.6176	58.3233	80.0204	77.9495	70.8042	81.138	60.4704	0.745279	-0.424147	0.404756	1	ENSMUST00000082768	snRNA	Gm24950	predicted gene
chr13.tRNA990-SerAGA	51	30	59	12	73	30	57.7301	34.1459	32.9861	33.3276	40.8496	25.4183	39.5474	45.938	33.1568	0.721773	-0.470383	0.406115	1
ENSMUSG00000092713	189	192	480	90	414	294	213.941	218.534	268.361	249.957	231.667	249.1	237.698	216.237	259.159	1.19849	0.261221	0.406572	1	ENSMUST00000174972	snoRNA	Gm22858	predicted gene
chr19.tRNA8-AlaAGC	65	44	87	4	53	17	73.5776	50.0807	48.6405	11.1092	29.6579	14.4037	45.852	61.8291	29.8748	0.483184	-1.04936	0.408234	1
ENSMUSG00000065273	28	25	73	15	70	63	31.6949	28.4549	40.8133	41.6595	39.1708	53.3785	35.6557	30.0749	41.2364	1.37112	0.455355	0.417473	1	ENSMUST00000083339	snoRNA	Gm25128	predicted gene
ENSMUSG00000092898	22	31	40	1	28	15	24.9032	35.2841	22.3634	2.7773	15.6683	12.7092	21.332	30.0936	12.5704	0.417708	-1.25943	0.419254	1	ENSMUST00000175157	rRNA	Gm23806	predicted gene
ENSMUSG00000095944	41	33	54	11	32	21	46.4105	37.5605	30.1906	30.5503	17.9067	17.7928	36.178	41.9855	30.3705	0.723356	-0.467222	0.427778	1	ENSMUST00000177688	rRNA	n-R5s210	nuclear encoded rRNA 5S 210 [Source:MGI Symbol;Acc:MGI:4422075]
ENSMUSG00000077323	46	30	98	22	95	47	52.0703	34.1459	54.7904	61.1006	53.1604	39.822	50.5268	43.1081	57.9455	1.34419	0.426737	0.433168	1	ENSMUST00000104135	snRNA	Rnu11	U11 small nuclear RNA [Source:MGI Symbol;Acc:MGI:2148804]
ENSMUSG00000077457	64	52	88	19	123	91	72.4456	59.1863	49.1996	52.7687	68.8287	77.1023	58.4	65.8159	50.9841	0.774647	-0.368389	0.43489	1	ENSMUST00000104269	snoRNA	Snord65	small nucleolar RNA
ENSMUSG00000096785	40	43	114	19	74	35	45.2785	48.9425	63.7358	52.7687	41.4092	29.6547	52.6814	47.1105	58.2522	1.2365	0.306265	0.435803	1	ENSMUST00000178128	rRNA	n-R5s130	nuclear encoded rRNA 5S 130 [Source:MGI Symbol;Acc:MGI:4421986]
ENSMUSG00000093300	60	49	85	16	53	23	67.9177	55.7717	47.5223	44.4368	29.6579	19.4874	53.9121	61.8447	45.9795	0.743467	-0.427658	0.43837	1	ENSMUST00000175559	rRNA	Gm23799	predicted gene
ENSMUSG00000064917	20	20	66	6	60	41	22.6392	22.764	36.8997	16.6638	33.575	34.7384	24.7417	22.7016	26.7817	1.17973	0.238455	0.449513	1	ENSMUST00000082983	snoRNA	Gm22574	predicted gene
ENSMUSG00000092774	90	86	146	25	95	40	101.877	97.885	81.6265	69.4325	53.1604	33.8911	87.7051	99.8808	75.5295	0.756196	-0.403167	0.449802	1	ENSMUST00000175033	rRNA	Gm26197	predicted gene
ENSMUSG00000065944	55	79	110	18	149	93	62.2579	89.9176	61.4994	49.9914	83.3779	78.7968	65.9166	76.0878	55.7454	0.732646	-0.448812	0.452249	1	ENSMUST00000084010	snRNA	Rnu2-10	U2 small nuclear RNA 10 [Source:MGI Symbol;Acc:MGI:97976]
ENSMUSG00000077702	14	21	68	5	58	33	15.8475	23.9021	38.0178	13.8865	32.4558	27.9602	22.9135	19.8748	25.9522	1.30578	0.384914	0.452298	1	ENSMUST00000104514	snoRNA	Gm24067	predicted gene
chr13.tRNA86-SerAGA	144	74	174	24	260	93	163.003	84.2266	97.2809	66.6552	145.492	78.7968	102.791	123.615	81.968	0.663094	-0.592716	0.457509	1
ENSMUSG00000064613	30	17	38	3	32	21	33.9589	19.3494	21.2453	8.33189	17.9067	17.7928	20.7213	26.6541	14.7886	0.554833	-0.849875	0.458989	1	ENSMUST00000082679	snRNA	Gm24621	predicted gene
ENSMUSG00000065680	37	54	121	21	137	77	41.8826	61.4627	67.6494	58.3233	76.6629	65.2404	57.3295	51.6726	62.9863	1.21895	0.285638	0.46422	1	ENSMUST00000083746	snoRNA	Snord38a	small nucleolar RNA
ENSMUSG00000089281	10	10	31	6	30	28	11.3196	11.382	17.3317	16.6638	16.7875	23.7238	14.1743	11.3508	16.9977	1.49749	0.582548	0.466942	1	ENSMUST00000158656	scaRNA	Scarna6	small Cajal body-specific RNA 6 [Source:MGI Symbol;Acc:MGI:3819487]
chr17.tRNA994-ArgCCT	47	24	50	13	64	51	53.2022	27.3167	27.9543	36.1049	35.8133	43.2112	36.1445	40.2595	32.0296	0.795579	-0.329924	0.467595	1
ENSMUSG00000065940	40	39	53	17	91	53	45.2785	44.3897	29.6315	47.2141	50.9221	44.9057	41.6285	44.8341	38.4228	0.857	-0.222633	0.470728	1	ENSMUST00000084006	snoRNA	Gm23795	predicted gene
ENSMUSG00000064751	179	187	401	113	403	295	202.621	212.843	224.193	313.835	225.512	249.947	238.373	207.732	269.014	1.295	0.372957	0.471591	1	ENSMUST00000082817	snoRNA	Gm26330	predicted gene
ENSMUSG00000064918	17	18	23	5	39	37	19.2434	20.4876	12.859	13.8865	21.8237	31.3493	16.6191	19.8655	13.3727	0.673165	-0.570968	0.473268	1	ENSMUST00000082984	snoRNA	Gm22571	predicted gene
ENSMUSG00000077565	61	71	182	23	185	118	69.0497	80.812	101.754	63.8779	103.523	99.9788	78.8733	74.9309	82.8157	1.10523	0.144345	0.479775	1	ENSMUST00000104377	snoRNA	Gm23201	predicted gene
mmu_piR_004567	150	142	229	58	291	84	169.794	161.624	128.031	161.083	162.839	71.1713	155.133	165.709	144.557	0.872353	-0.197016	0.481052	1
ENSMUSG00000065782	537	516	1214	269	1076	1041	607.864	587.31	678.73	747.093	602.112	882.016	655.249	597.587	712.912	1.19298	0.254575	0.482335	1	ENSMUST00000083848	snoRNA	Gm22680	predicted gene
ENSMUSG00000065820	39	62	82	8	105	64	44.1465	70.5682	45.845	22.2184	58.7562	54.2258	45.6946	57.3574	34.0317	0.593327	-0.7531	0.482843	1	ENSMUST00000083886	snRNA	Gm26316	predicted gene
ENSMUSG00000080478	49	49	129	22	255	86	55.4662	55.7717	72.1221	61.1006	142.694	72.8659	61.1151	55.6189	66.6113	1.19764	0.260192	0.485591	1	ENSMUST00000116828	snoRNA	Snord23	small nucleolar RNA
chr9.tRNA783-ArgACG	62	55	91	20	185	118	70.1817	62.6009	50.8768	55.546	103.523	99.9788	59.8013	66.3913	53.2114	0.801482	-0.319258	0.486597	1
chr13.tRNA995-MetCAT	30	35	75	23	44	28	33.9589	39.8369	41.9314	63.8779	24.6217	23.7238	44.9013	36.8979	52.9046	1.43381	0.519856	0.486701	1
ENSMUSG00000095738	82	92	227	35	209	161	92.8209	104.714	126.912	97.2054	116.953	136.412	105.413	98.7675	112.059	1.13457	0.182149	0.487311	1	ENSMUST00000101817	snRNA	Gm25313	predicted gene
chr1.tRNA791-SerGCT	33	24	47	5	60	18	37.3548	27.3167	26.277	13.8865	33.575	15.251	26.2088	32.3358	20.0818	0.621039	-0.687244	0.489205	1
ENSMUSG00000064772	37	43	100	22	107	47	41.8826	48.9425	55.9086	61.1006	59.8754	39.822	51.9586	45.4126	58.5046	1.28829	0.365458	0.490115	1	ENSMUST00000082838	snRNA	Gm25202	predicted gene
ENSMUSG00000077711	25	14	60	7	57	47	28.2991	15.9348	33.5451	19.4411	31.8962	39.822	24.305	22.1169	26.4931	1.19787	0.260468	0.492705	1	ENSMUST00000104523	snoRNA	AF357399	snoRNA AF357399 [Source:MGI Symbol;Acc:MGI:5439844]
mmu_piR_038322	193	216	364	58	357	174	218.469	245.851	203.507	161.083	199.771	147.426	207.227	232.16	182.295	0.785215	-0.348841	0.495714	1
chr11.tRNA2021-LeuAAG	89	60	125	22	112	30	100.745	68.2919	69.8857	61.1006	62.6733	25.4183	75.0057	84.5183	65.4931	0.774899	-0.367919	0.500379	1
chr11.tRNA206-ThrTGT	27	47	96	18	62	33	30.563	53.4953	53.6722	49.9914	34.6942	27.9602	46.9305	42.0291	51.8318	1.23324	0.302448	0.504569	1
chr7.tRNA443-ProTGG	72	54	95	25	114	66	81.5013	61.4627	53.1132	69.4325	63.7925	55.9203	66.3774	71.482	61.2728	0.857178	-0.222333	0.504651	1
chr11.tRNA401-LeuTAG	131	109	204	38	218	68	148.287	124.064	114.054	105.537	121.989	57.6149	122.985	136.175	109.795	0.80628	-0.310647	0.504741	1
ENSMUSG00000065272	112	96	180	30	182	161	126.78	109.267	100.635	83.3189	101.844	136.412	105	118.023	91.9772	0.779313	-0.359725	0.505865	1	ENSMUST00000083338	snoRNA	Snord57	small nucleolar RNA
ENSMUSG00000088895	10	29	46	23	58	31	11.3196	33.0077	25.7179	63.8779	32.4558	26.2656	33.4808	22.1637	44.7979	2.02123	1.01523	0.50599	1	ENSMUST00000158270	snoRNA	Gm22519	predicted gene
mmu_piR_000958	438	387	736	127	709	404	495.8	440.482	411.487	352.717	396.745	342.3	425.122	468.141	382.102	0.816211	-0.292985	0.506114	1
chr13.tRNA985-ArgACG	54	31	73	9	119	36	61.126	35.2841	40.8133	24.9957	66.5904	30.502	40.5548	48.205	32.9045	0.682594	-0.5509	0.50645	1
ENSMUSG00000065083	124	117	213	33	129	92	140.363	133.169	119.085	91.6508	72.1862	77.9495	121.067	136.766	105.368	0.770425	-0.376274	0.506497	1	ENSMUST00000083149	rRNA	n-R5s205	nuclear encoded rRNA 5S 205 [Source:MGI Symbol;Acc:MGI:4422070]
chr8.tRNA1013-LeuCAG	165	173	357	123	259	231	186.774	196.908	199.594	341.608	144.932	195.721	231.221	191.841	270.601	1.41055	0.496254	0.50992	1
ENSMUSG00000064514	497	383	789	135	965	891	562.585	435.93	441.119	374.935	539.998	754.924	453.642	499.257	408.027	0.817268	-0.29112	0.510013	1	ENSMUST00000082580	snoRNA	Gm22455	predicted gene
chr13.tRNA97-ValCAC	132	110	180	56	201	139	149.419	125.202	100.635	155.529	112.476	117.772	132.696	137.31	128.082	0.932792	-0.100372	0.512976	1
ENSMUSG00000088978	136	114	218	37	141	76	153.947	129.755	121.881	102.76	78.9012	64.3931	127.086	141.851	112.32	0.791821	-0.336754	0.513176	1	ENSMUST00000158353	rRNA	Gm23757	predicted gene
chr10.tRNA698-SerCGA	38	42	72	6	104	23	43.0146	47.8043	40.2542	16.6638	58.1967	19.4874	36.9342	45.4094	28.459	0.62672	-0.674108	0.513566	1
mmu_piR_000802	40	44	75	7	49	37	45.2785	50.0807	41.9314	19.4411	27.4196	31.3493	39.1829	47.6796	30.6863	0.643593	-0.635779	0.513986	1
ENSMUSG00000095580	87	82	202	43	512	183	98.4807	93.3322	112.935	119.424	286.507	155.052	106.043	95.9065	116.18	1.21138	0.276657	0.517753	1	ENSMUST00000178250	snRNA	Rnu1b1	U1b1 small nuclear RNA [Source:MGI Symbol;Acc:MGI:97974]
chr14.tRNA191-ThrTGT	30	23	34	12	31	16	33.9589	26.1785	19.0089	33.3276	17.3471	13.5564	28.1185	30.0687	26.1682	0.870282	-0.200446	0.51782	1
chr13.tRNA87-GlnCTG	80	67	124	22	142	79	90.557	76.2592	69.3266	61.1006	79.4608	66.9349	74.3109	83.4081	65.2136	0.781862	-0.355015	0.518868	1
ENSMUSG00000088518	47	32	64	11	131	67	53.2022	36.4223	35.7815	30.5503	73.3054	56.7676	38.9891	44.8123	33.1659	0.740107	-0.434194	0.52144	1	ENSMUST00000157893	snoRNA	Gm24438	predicted gene
ENSMUSG00000065649	16	12	46	4	25	17	18.1114	13.6584	25.7179	11.1092	13.9896	14.4037	17.1492	15.8849	18.4136	1.15919	0.213115	0.523964	1	ENSMUST00000083715	snoRNA	Snora74a	small nucleolar RNA
chr1.tRNA1030-ProCGG	34	22	43	8	42	37	38.4867	25.0403	24.0407	22.2184	23.5025	31.3493	27.4465	31.7635	23.1295	0.728179	-0.457635	0.524743	1
ENSMUSG00000092687	17	8	28	16	29	19	19.2434	9.10558	15.6544	44.4368	16.2279	16.0983	22.11	14.1745	30.0456	2.1197	1.08386	0.526015	1	ENSMUST00000174946	snoRNA	Gm25744	predicted gene
ENSMUSG00000093009	16	31	101	5	75	44	18.1114	35.2841	56.4677	13.8865	41.9687	37.2802	30.9374	26.6978	35.1771	1.3176	0.397917	0.52786	1	ENSMUST00000175268	snoRNA	Snord52	small nucleolar RNA
ENSMUSG00000095892	87	85	207	42	226	145	98.4807	96.7468	115.731	116.647	126.466	122.855	106.901	97.6138	116.189	1.19029	0.251313	0.528875	1	ENSMUST00000093721	snRNA	Rnu5g	RNA
chr8.tRNA788-MetCAT	24	25	67	11	41	37	27.1671	28.4549	37.4588	30.5503	22.9429	31.3493	30.9078	27.811	34.0045	1.2227	0.29007	0.531879	1
mmu_piR_020492	597	626	1430	279	1330	516	675.782	712.512	799.493	774.866	744.246	437.195	740.663	694.147	787.179	1.13402	0.181452	0.533211	1
ENSMUSG00000064778	210	163	347	48	414	316	237.712	185.526	194.003	133.31	231.667	267.74	187.638	211.619	163.657	0.773354	-0.370799	0.538075	1	ENSMUST00000082844	snoRNA	Snord59a	small nucleolar RNA
ENSMUSG00000089533	187	158	306	53	197	150	211.677	179.835	171.08	147.197	110.238	127.092	177.447	195.756	159.139	0.812943	-0.298774	0.538367	1	ENSMUST00000158908	rRNA	Gm25164	predicted gene
ENSMUSG00000094178	25	50	116	13	53	59	28.2991	56.9099	64.854	36.1049	29.6579	49.9894	46.5419	42.6045	50.4794	1.18484	0.24469	0.541965	1	ENSMUST00000179887	rRNA	n-R5s118	nuclear encoded rRNA 5S 118 [Source:MGI Symbol;Acc:MGI:4421968]
chrX.tRNA460-ValTAC	33	42	90	21	77	41	37.3548	47.8043	50.3177	58.3233	43.0879	34.7384	48.45	42.5795	54.3205	1.27574	0.351337	0.548093	1
ENSMUSG00000077704	20	20	44	16	43	25	22.6392	22.764	24.5998	44.4368	24.0621	21.1819	28.6099	22.7016	34.5183	1.52052	0.604566	0.551264	1	ENSMUST00000104516	snoRNA	Snord89	small nucleolar RNA
ENSMUSG00000089542	199	225	509	91	665	357	225.261	256.094	284.575	252.734	372.123	302.478	254.666	240.677	268.654	1.11624	0.15865	0.551566	1	ENSMUST00000158917	snoRNA	Gm25835	predicted gene
ENSMUSG00000088351	11	18	41	7	37	28	12.4516	20.4876	22.9225	19.4411	20.7046	23.7238	18.8257	16.4696	21.1818	1.28612	0.363022	0.55363	1	ENSMUST00000157726	snoRNA	Gm24016	predicted gene
chr1.tRNA1192-LysTTT	69	97	133	32	140	77	78.1054	110.405	74.3584	88.8735	78.3417	65.2404	87.9356	94.2553	81.616	0.865903	-0.207722	0.55476	1
ENSMUSG00000065750	13	12	33	8	32	19	14.7155	13.6584	18.4498	22.2184	17.9067	16.0983	17.2605	14.1869	20.3341	1.4333	0.519338	0.555729	1	ENSMUST00000083816	snoRNA	Gm23346	predicted gene
chr12.tRNA892-GluCTC	26	12	41	21	30	16	29.431	13.6584	22.9225	58.3233	16.7875	13.5564	31.0838	21.5447	40.6229	1.88552	0.91496	0.558599	1
ENSMUSG00000065295	107	98	192	24	220	172	121.12	111.543	107.344	66.6552	123.108	145.732	101.666	116.332	86.9998	0.74786	-0.41916	0.565185	1	ENSMUST00000083361	snoRNA	Gm24134	predicted gene
ENSMUSG00000065767	72	78	136	19	157	94	81.5013	88.7794	76.0357	52.7687	87.8546	79.6441	74.7713	85.1404	64.4022	0.756424	-0.402734	0.572564	1	ENSMUST00000083833	snRNA	Gm23849	predicted gene
chr13.tRNA95-ValAAC	62	58	141	31	80	92	70.1817	66.0155	78.8311	86.0962	44.7667	77.9495	75.2811	68.0986	82.4637	1.21095	0.276134	0.57281	1
chr13.tRNA974-ValAAC	42	51	65	23	68	53	47.5424	58.0481	36.3406	63.8779	38.0517	44.9057	51.4522	52.7952	50.1092	0.949124	-0.0753321	0.575999	1
mmu_piR_038328	1387	1914	4013	653	2893	1857	1570.03	2178.51	2243.61	1813.58	1618.87	1573.39	1951.43	1874.27	2028.59	1.08234	0.11415	0.577893	1
chr13.tRNA966-ValCAC	821	629	1245	286	1069	1049	929.341	715.926	696.062	794.307	598.194	888.794	783.909	822.634	745.185	0.905852	-0.142652	0.579094	1
ENSMUSG00000077167	236	230	410	81	356	191	267.143	261.785	229.225	224.961	199.212	161.83	245.779	264.464	227.093	0.858691	-0.219789	0.579613	1	ENSMUST00000103979	snoRNA	Gm24119	predicted gene
ENSMUSG00000065176	14	22	31	2	23	18	15.8475	25.0403	17.3317	5.5546	12.8704	15.251	15.9435	20.4439	11.4431	0.559733	-0.83719	0.584306	1	ENSMUST00000083242	snRNA	Rnu12	RNA U12
chr3.tRNA747-HisGTG	594	401	732	244	995	640	672.386	456.417	409.251	677.661	556.785	542.258	553.929	564.401	543.456	0.962889	-0.054559	0.587496	1
ENSMUSG00000087834	164	128	267	43	178	73	185.642	145.689	149.276	119.424	99.6058	61.8513	150.008	165.666	134.35	0.81097	-0.302279	0.587512	1	ENSMUST00000157209	rRNA	Gm23957	predicted gene
ENSMUSG00000094382	22	13	53	5	52	34	24.9032	14.7966	29.6315	13.8865	29.0983	28.8074	20.8044	19.8499	21.759	1.09618	0.132484	0.588662	1	ENSMUST00000175128	snoRNA	Gm22192	predicted gene
ENSMUSG00000077185	28	27	77	9	49	46	31.6949	30.7313	43.0496	24.9957	27.4196	38.9748	32.6179	31.2131	34.0226	1.09001	0.124342	0.590286	1	ENSMUST00000103997	snoRNA	Gm25091	predicted gene
ENSMUSG00000094411	160	148	278	48	432	277	181.114	168.453	155.426	133.31	241.74	234.696	159.576	174.784	144.368	0.825982	-0.275818	0.59044	1	ENSMUST00000083895	snoRNA	Snord16a	small nucleolar RNA
chr6.tRNA46-ProAGG	27	28	40	11	62	55	30.563	31.8695	22.3634	30.5503	34.6942	46.6003	28.8366	31.2163	26.4569	0.847535	-0.238656	0.591864	1
ENSMUSG00000065466	93	65	149	18	117	71	105.273	73.9828	83.3038	49.9914	65.4712	60.1567	78.1376	89.6277	66.6476	0.743605	-0.427392	0.592732	1	ENSMUST00000083532	rRNA	n-R5s89	nuclear encoded rRNA 5S 89 [Source:MGI Symbol;Acc:MGI:4421937]
ENSMUSG00000088252	93	79	142	33	287	108	105.273	89.9176	79.3902	91.6508	160.6	91.506	91.5578	97.5951	85.5205	0.876279	-0.190538	0.593086	1	ENSMUST00000157627	snoRNA	Snord13	small nucleolar RNA
chr13.tRNA959-MetCAT	52	28	85	30	53	40	58.862	31.8695	47.5223	83.3189	29.6579	33.8911	55.3932	45.3658	65.4206	1.44207	0.528141	0.593565	1
ENSMUSG00000065050	180	183	290	82	1089	477	203.753	208.29	162.135	227.738	609.386	404.151	200.479	206.022	194.937	0.946195	-0.0797908	0.594109	1	ENSMUST00000083116	snRNA	Gm25704	predicted gene
chr3.tRNA48-ValAAC	1245	820	1759	428	1750	1415	1409.29	933.322	983.432	1188.68	979.271	1198.9	1128.68	1171.31	1086.06	0.927218	-0.109019	0.595309	1
chr3.tRNA291-HisGTG	1934	1224	2359	754	3079	2118	2189.22	1393.15	1318.88	2094.08	1722.96	1794.53	1748.83	1791.18	1706.48	0.952712	-0.0698878	0.596368	1
ENSMUSG00000064563	68	88	178	40	185	137	76.9734	100.161	99.5173	111.092	103.523	116.077	96.936	88.5674	105.305	1.18898	0.249721	0.599612	1	ENSMUST00000082629	snoRNA	Snora7a	small nucleolar RNA
ENSMUSG00000093852	48	37	116	13	71	38	54.3342	42.1133	64.854	36.1049	39.7304	32.1965	49.3516	48.2238	50.4794	1.04677	0.0659513	0.599855	1	ENSMUST00000178677	rRNA	Gm24312	predicted gene
chr6.tRNA10-ValCAC	39	34	55	15	38	41	44.1465	38.6987	30.7497	41.6595	21.2642	34.7384	38.8136	41.4226	36.2046	0.874029	-0.194246	0.600863	1
ENSMUSG00000065676	26	35	77	14	99	51	29.431	39.8369	43.0496	38.8822	55.3987	43.2112	37.7999	34.634	40.9659	1.18282	0.242236	0.60132	1	ENSMUST00000083742	snoRNA	Snord42b	small nucleolar RNA
chr13.tRNA85-LeuCAA	23	13	29	4	33	12	26.0351	14.7966	16.2135	11.1092	18.4662	10.1673	17.0386	20.4159	13.6613	0.669154	-0.579591	0.601789	1
chr13.tRNA962-SerAGA	52	27	69	3	74	17	58.862	30.7313	38.5769	8.33189	41.4092	14.4037	34.1255	44.7967	23.4544	0.523575	-0.933533	0.607134	1
ENSMUSG00000096243	72	90	148	22	169	60	81.5013	102.438	82.7447	61.1006	94.5696	50.8367	81.9461	91.9695	71.9226	0.782027	-0.35471	0.607543	1	ENSMUST00000101833	snRNA	Gm24265	predicted gene
chr13.tRNA969-ProAGG	13	9	30	6	34	25	14.7155	10.2438	16.7726	16.6638	19.0258	21.1819	14.5989	12.4796	16.7182	1.33964	0.421841	0.608524	1
ENSMUSG00000070219	27	30	50	6	37	15	30.563	34.1459	27.9543	16.6638	20.7046	12.7092	27.3317	32.3545	22.309	0.68952	-0.536336	0.608672	1	ENSMUST00000093707	rRNA	n-R5s13	nuclear encoded rRNA 5S 13 [Source:MGI Symbol;Acc:MGI:4421747]
ENSMUSG00000065738	42	42	100	21	118	73	47.5424	47.8043	55.9086	58.3233	66.0308	61.8513	52.3946	47.6734	57.1159	1.19807	0.26071	0.610567	1	ENSMUST00000083804	snoRNA	Gm24494	predicted gene
ENSMUSG00000088948	40	38	73	7	89	40	45.2785	43.2515	40.8133	19.4411	49.8029	33.8911	37.1961	44.265	30.1272	0.680609	-0.555101	0.611019	1	ENSMUST00000158323	snoRNA	Gm23262	predicted gene
chr1.tRNA710-ValCAC	1626	1193	2444	570	2597	1748	1840.57	1357.87	1366.41	1583.06	1453.24	1481.04	1536.98	1599.22	1474.73	0.922157	-0.116915	0.612087	1
ENSMUSG00000088008	25	26	39	9	72	23	28.2991	29.5931	21.8043	24.9957	40.29	19.4874	26.1731	28.9461	23.4	0.8084	-0.306859	0.612487	1	ENSMUST00000157383	scaRNA	Gm25492	predicted gene
chr14.tRNA189-LeuAAG	84	65	175	35	182	57	95.0848	73.9828	97.84	97.2054	101.844	48.2948	91.0283	84.5338	97.5227	1.15365	0.206209	0.612738	1
ENSMUSG00000065041	11	17	34	9	30	14	12.4516	19.3494	19.0089	24.9957	16.7875	11.8619	18.9514	15.9005	22.0023	1.38375	0.468585	0.619381	1	ENSMUST00000083107	snoRNA	Gm24044	predicted gene
ENSMUSG00000065289	418	284	648	115	655	359	473.16	323.248	362.288	319.389	366.527	304.173	369.521	398.204	340.838	0.855939	-0.22442	0.62111	1	ENSMUST00000083355	snoRNA	Gm23650	predicted gene
ENSMUSG00000093815	256	250	431	103	1208	497	289.782	284.549	240.966	286.062	675.977	421.097	275.34	287.166	263.514	0.917636	-0.124006	0.621727	1	ENSMUST00000178333	snRNA	Gm26444	predicted gene
ENSMUSG00000064605	34	32	61	6	75	33	38.4867	36.4223	34.1042	16.6638	41.9687	27.9602	31.4193	37.4545	25.384	0.677729	-0.56122	0.621821	1	ENSMUST00000082671	snRNA	Gm22220	predicted gene
ENSMUSG00000065823	128	94	193	40	157	85	144.891	106.991	107.904	111.092	87.8546	72.0186	117.719	125.941	109.498	0.869438	-0.201845	0.623698	1	ENSMUST00000083889	rRNA	n-R5s182	nuclear encoded rRNA 5S 182 [Source:MGI Symbol;Acc:MGI:4422047]
ENSMUSG00000095915	39	44	111	13	54	33	44.1465	50.0807	62.0585	36.1049	30.2175	27.9602	48.0977	47.1136	49.0817	1.04177	0.0590413	0.625424	1	ENSMUST00000179019	rRNA	n-R5s115	nuclear encoded rRNA 5S 115 [Source:MGI Symbol;Acc:MGI:4421965]
ENSMUSG00000064925	47	54	100	42	74	57	53.2022	61.4627	55.9086	116.647	41.4092	48.2948	71.805	57.3325	86.2776	1.50486	0.589633	0.628454	1	ENSMUST00000082991	snoRNA	Snora62	small nucleolar RNA
chr13.tRNA91-ValCAC	1248	929	1852	469	1744	1503	1412.69	1057.39	1035.43	1302.55	975.913	1273.46	1202.01	1235.04	1168.99	0.946522	-0.0792922	0.628476	1
chr13.tRNA111-MetCAT	87	62	151	50	99	72	98.4807	70.5682	84.422	138.865	55.3987	61.004	98.084	84.5245	111.643	1.32084	0.401457	0.629727	1
ENSMUSG00000065642	11	36	27	9	57	40	12.4516	40.9751	15.0953	24.9957	31.8962	33.8911	23.3794	26.7133	20.0455	0.750393	-0.414282	0.633091	1	ENSMUST00000083708	snoRNA	Snora69	small nucleolar RNA
ENSMUSG00000080518	77	80	157	53	207	145	87.1611	91.0558	87.7765	147.197	115.834	122.855	103.298	89.1085	117.487	1.31847	0.398862	0.633334	1	ENSMUST00000116868	snoRNA	Gm22193	predicted gene
chr17.tRNA995-ProTGG	19	9	37	7	34	30	21.5073	10.2438	20.6862	19.4411	19.0258	25.4183	17.9696	15.8755	20.0636	1.26381	0.337778	0.633805	1
chr13.tRNA108-MetCAT	69	65	131	56	86	70	78.1054	73.9828	73.2402	155.529	48.1242	59.3094	95.2143	76.0441	114.384	1.50419	0.588983	0.634698	1
mmu_piR_000619	263	208	514	119	655	232	297.706	236.745	287.37	330.498	366.527	196.568	288.08	267.226	308.934	1.15608	0.209242	0.635142	1
chr1.tRNA698-LeuCAG	83	66	159	43	138	53	93.9529	75.121	88.8946	119.424	77.2225	44.9057	94.3481	84.537	104.159	1.23211	0.301137	0.644869	1
ENSMUSG00000088208	18	23	58	6	49	35	20.3753	26.1785	32.427	16.6638	27.4196	29.6547	23.9112	23.2769	24.5454	1.05449	0.0765507	0.646603	1	ENSMUST00000157583	scaRNA	Gm23751	predicted gene
chr13.tRNA64-GlnCTG	82	80	196	32	145	96	92.8209	91.0558	109.581	88.8735	81.1396	81.3387	95.5828	91.9384	99.2272	1.07928	0.110068	0.647338	1
chr3.tRNA756-GlnCTG	48	30	69	11	73	27	54.3342	34.1459	38.5769	30.5503	40.8496	22.8765	39.4018	44.2401	34.5636	0.781274	-0.3561	0.652601	1
ENSMUSG00000064655	39	31	61	10	81	35	44.1465	35.2841	34.1042	27.773	45.3262	29.6547	35.327	39.7153	30.9386	0.779009	-0.360288	0.652756	1	ENSMUST00000082721	snoRNA	Gm25788	predicted gene
ENSMUSG00000096391	80	69	105	41	501	199	90.557	78.5356	58.704	113.869	280.351	168.608	85.4165	84.5463	86.2866	1.02058	0.029395	0.655709	1	ENSMUST00000083241	snRNA	Gm23686	predicted gene
ENSMUSG00000077493	26	57	94	24	107	72	29.431	64.8773	52.5541	66.6552	59.8754	61.004	53.3794	47.1541	59.6046	1.26404	0.338039	0.659705	1	ENSMUST00000104305	snoRNA	Snord91a	small nucleolar RNA
chr1.tRNA703-LeuCAG	70	71	141	46	129	51	79.2374	80.812	78.8311	127.756	72.1862	43.2112	91.6591	80.0247	103.293	1.29077	0.368231	0.660942	1
mmu_piR_038428	41	19	62	23	211	78	46.4105	21.6258	34.6633	63.8779	118.072	66.0877	41.6443	34.0181	49.2706	1.44836	0.534424	0.661205	1
mmu_piR_002435	51	43	115	19	73	37	57.7301	48.9425	64.2949	52.7687	40.8496	31.3493	55.934	53.3363	58.5318	1.09741	0.134102	0.664661	1
ENSMUSG00000080463	37	46	105	15	76	93	41.8826	52.3571	58.704	41.6595	42.5283	78.7968	48.6508	47.1198	50.1817	1.06498	0.0908277	0.665641	1	ENSMUST00000116813	snoRNA	Gm22489	predicted gene
ENSMUSG00000093952	670	620	1612	204	701	392	758.415	705.682	901.246	566.569	392.268	332.133	732.978	732.049	733.908	1.00254	0.00365888	0.667088	1	ENSMUST00000082891	rRNA	n-R5s195	nuclear encoded rRNA 5S 195 [Source:MGI Symbol;Acc:MGI:4422060]
chr11.tRNA204-ValCAC	1311	896	1886	492	1773	1490	1484	1019.82	1054.44	1366.43	992.141	1262.44	1231.17	1251.91	1210.43	0.966866	-0.0486117	0.669438	1
ENSMUSG00000064441	26	45	83	17	86	58	29.431	51.2189	46.4041	47.2141	48.1242	49.1421	43.567	40.325	46.8091	1.1608	0.215116	0.678034	1	ENSMUST00000082507	snoRNA	Snord37	small nucleolar RNA
ENSMUSG00000064797	17	39	65	15	66	55	19.2434	44.3897	36.3406	41.6595	36.9325	46.6003	35.4083	31.8165	39	1.22578	0.293698	0.680209	1	ENSMUST00000082863	snoRNA	Gm24357	predicted gene
chr10.tRNA390-AsnGTT	27	19	37	8	41	17	30.563	21.6258	20.6862	22.2184	22.9429	14.4037	23.7733	26.0944	21.4523	0.822104	-0.282608	0.682358	1
chr13.tRNA78-MetCAT	63	70	129	48	97	67	71.3136	79.6738	72.1221	133.31	54.2796	56.7676	89.105	75.4937	102.716	1.36059	0.444235	0.683784	1
ENSMUSG00000064791	52	40	81	15	87	47	58.862	45.5279	45.286	41.6595	48.6837	39.822	47.8338	52.195	43.4727	0.832891	-0.263801	0.684144	1	ENSMUST00000082857	snoRNA	Snord14e	small nucleolar RNA
chr1.tRNA705-LeuCAG	65	60	125	40	144	56	73.5776	68.2919	69.8857	111.092	80.58	47.4475	80.7118	70.9347	90.4888	1.27566	0.351248	0.689422	1
mmu_piR_000870	101	117	254	44	218	80	114.328	133.169	142.008	122.201	121.989	67.7822	127.927	123.749	132.104	1.06752	0.0942663	0.689738	1
mmu_piR_000622	1835	1918	3446	706	3011	1662	2077.15	2183.06	1926.61	1960.77	1684.91	1408.18	2036.9	2130.11	1943.69	0.912485	-0.132127	0.691718	1
ENSMUSG00000065463	85	89	191	43	194	143	96.2168	101.3	106.785	119.424	108.559	121.161	105.931	98.7582	113.105	1.14527	0.195685	0.691816	1	ENSMUST00000083529	snoRNA	Snord45c	small nucleolar RNA
ENSMUSG00000065282	80	79	145	26	173	102	90.557	89.9176	81.0674	72.2098	96.8079	86.4223	83.4379	90.2373	76.6386	0.849301	-0.235653	0.691824	1	ENSMUST00000083348	snoRNA	Gm24455	predicted gene
chr11.tRNA1911-LeuCAA	165	147	273	63	271	142	186.774	167.315	152.63	174.97	151.647	120.313	170.422	177.044	163.8	0.925192	-0.112175	0.69355	1
chr3.tRNA295-HisGTG	1764	1204	2346	743	3093	2133	1996.78	1370.39	1311.62	2063.53	1730.79	1807.24	1685.58	1683.59	1687.57	1.00237	0.00341348	0.694432	1
chr13.tRNA90-MetCAT	62	66	120	52	102	69	70.1817	75.121	67.0903	144.42	57.0775	58.4622	89.2031	72.6514	105.755	1.45565	0.541663	0.697896	1
mmu_piR_007729	24	23	43	5	35	17	27.1671	26.1785	24.0407	13.8865	19.5854	14.4037	22.8182	26.6728	18.9636	0.710971	-0.492138	0.698705	1
ENSMUSG00000064938	12	18	30	12	44	19	13.5835	20.4876	16.7726	33.3276	24.6217	16.0983	21.0428	17.0356	25.0501	1.47046	0.556266	0.701853	1	ENSMUST00000083004	snoRNA	Mir3068	microRNA 3068 [Source:MGI Symbol;Acc:MGI:4834241]
ENSMUSG00000064493	125	120	246	72	223	129	141.495	136.584	137.535	199.965	124.787	109.299	153.895	139.04	168.75	1.21369	0.279395	0.705382	1	ENSMUST00000082559	snoRNA	Snora28	small nucleolar RNA
chr9.tRNA342-GlnCTG	101	102	181	38	172	85	114.328	116.096	101.195	105.537	96.2483	72.0186	109.289	115.212	103.366	0.897179	-0.156532	0.707746	1
chr11.tRNA205-GlyACC	69	46	125	30	100	64	78.1054	52.3571	69.8857	83.3189	55.9583	54.2258	70.9168	65.2312	76.6023	1.17432	0.231825	0.710137	1
ENSMUSG00000064844	424	402	897	189	978	722	479.952	457.555	501.5	524.909	547.272	611.734	490.979	468.754	513.205	1.09483	0.130704	0.710402	1	ENSMUST00000082910	snoRNA	Gm26202	predicted gene
mmu_piR_000578	1387	1234	2633	371	1936	887	1570.03	1404.54	1472.07	1030.38	1083.35	751.535	1369.25	1487.28	1251.23	0.841282	-0.249338	0.711058	1
ENSMUSG00000080352	17	14	29	2	26	19	19.2434	15.9348	16.2135	5.5546	14.5492	16.0983	14.2366	17.5891	10.884	0.618796	-0.692464	0.71216	1	ENSMUST00000116702	snoRNA	Gm26247	predicted gene
ENSMUSG00000096206	101	115	211	67	517	207	114.328	130.893	117.967	186.079	289.305	175.386	137.317	122.61	152.023	1.23989	0.310208	0.714839	1	ENSMUST00000178469	snRNA	Gm22317	predicted gene
ENSMUSG00000077192	27	35	62	21	120	87	30.563	39.8369	34.6633	58.3233	67.15	73.7132	40.8466	35.1999	46.4933	1.32083	0.401449	0.716062	1	ENSMUST00000104004	snoRNA	Snora17	small nucleolar RNA
chr2.tRNA263-AlaCGC	134	61	188	77	162	155	151.683	69.4301	105.108	213.852	90.6525	131.328	135.018	110.557	159.48	1.44252	0.528592	0.718221	1
chr14.tRNA711-ProAGG	17	15	22	8	23	31	19.2434	17.073	12.2999	22.2184	12.8704	26.2656	17.7086	18.1582	17.2591	0.950489	-0.0732579	0.725983	1
chr13.tRNA113-GlnTTG	37	27	60	8	61	38	41.8826	30.7313	33.5451	22.2184	34.1346	32.1965	32.0944	36.307	27.8818	0.767945	-0.380925	0.728974	1
ENSMUSG00000087790	68	54	103	26	122	95	76.9734	61.4627	57.5858	72.2098	68.2692	80.4914	67.0579	69.2181	64.8978	0.937585	-0.0929789	0.729532	1	ENSMUST00000157165	snoRNA	Gm25970	predicted gene
mmu_piR_002490	5394	5413	11968	2228	10290	4405	6105.81	6161.06	6691.14	6187.82	5758.11	3732.26	6286.46	6133.43	6439.48	1.0499	0.070249	0.729629	1
mmu_piR_018323	3235	3027	6084	1038	5034	2730	3661.9	3445.32	3401.48	2882.84	2816.94	2313.07	3347.88	3553.61	3142.16	0.884215	-0.177531	0.72973	1
chr5.tRNA703-AlaTGC	19	12	28	3	33	14	21.5073	13.6584	15.6544	8.33189	18.4662	11.8619	14.788	17.5828	11.9931	0.682094	-0.551957	0.730371	1
ENSMUSG00000070167	16	11	44	2	27	14	18.1114	12.5202	24.5998	5.5546	15.1087	11.8619	15.1965	15.3158	15.0772	0.984421	-0.0226522	0.731535	1	ENSMUST00000093658	snoRNA	Snora57	small nucleolar RNA
ENSMUSG00000094541	22	22	39	6	16	7	24.9032	25.0403	21.8043	16.6638	8.95333	5.93094	22.1029	24.9718	19.2341	0.770233	-0.376634	0.732787	1	ENSMUST00000093696	rRNA	Gm24089	predicted gene
chr10.tRNA1326-LeuTAA	157	83	183	60	248	174	177.718	94.4704	102.313	166.638	138.777	147.426	135.285	136.094	134.475	0.988104	-0.0172649	0.733215	1
chr19.tRNA109-ValTAC	64	67	111	28	101	57	72.4456	76.2592	62.0585	77.7643	56.5179	48.2948	72.1319	74.3524	69.9114	0.940271	-0.0888511	0.734498	1
ENSMUSG00000093289	21	17	32	6	44	15	23.7712	19.3494	17.8907	16.6638	24.6217	12.7092	19.4188	21.5603	17.2773	0.801347	-0.319501	0.735547	1	ENSMUST00000175548	snoRNA	Snord92	small nucleolar RNA
mmu_piR_000949	109	82	232	31	132	48	123.384	93.3322	129.708	86.0962	73.865	40.6693	108.13	108.358	107.902	0.995792	-0.00608372	0.736176	1
ENSMUSG00000089617	21	15	49	5	34	33	23.7712	17.073	27.3952	13.8865	19.0258	27.9602	20.5315	20.4221	20.6408	1.01071	0.0153719	0.737494	1	ENSMUST00000158992	snoRNA	Scarna10	small Cajal body-specific RNA 10 [Source:MGI Symbol;Acc:MGI:3819482]
ENSMUSG00000095772	31	34	73	16	87	57	35.0908	38.6987	40.8133	44.4368	48.6837	48.2948	39.7599	36.8948	42.625	1.15531	0.208284	0.740449	1	ENSMUST00000177583	snoRNA	Gm23017	predicted gene
chr19.tRNA110-ValTAC	42	42	94	20	71	57	47.5424	47.8043	52.5541	55.546	39.7304	48.2948	50.8617	47.6734	54.05	1.13376	0.181112	0.741066	1
ENSMUSG00000094377	44	53	98	9	87	45	49.8063	60.3245	54.7904	24.9957	48.6837	38.1275	47.4792	55.0654	39.893	0.724467	-0.465009	0.743536	1	ENSMUST00000177864	snRNA	Gm24407	predicted gene
ENSMUSG00000093956	28	29	49	10	61	33	31.6949	33.0077	27.3952	27.773	34.1346	27.9602	29.9677	32.3513	27.5841	0.852641	-0.229989	0.743568	1	ENSMUST00000177868	snRNA	Gm24497	predicted gene
ENSMUSG00000077239	100	77	162	32	186	114	113.196	87.6412	90.5719	88.8735	104.082	96.5896	95.0707	100.419	89.7227	0.893486	-0.162483	0.743928	1	ENSMUST00000104051	snoRNA	Snord66	small nucleolar RNA
mmu_piR_000685	21	15	36	13	94	47	23.7712	17.073	20.1271	36.1049	52.6008	39.822	24.269	20.4221	28.116	1.37674	0.46126	0.74466	1
chr11.tRNA208-ValAAC	1235	812	1824	446	1585	1433	1397.97	924.216	1019.77	1238.67	886.939	1214.15	1145.16	1161.1	1129.22	0.972551	-0.0401546	0.746617	1
chr13.tRNA62-LeuAAG	102	94	173	40	180	49	115.46	106.991	96.7218	111.092	100.725	41.5166	107.566	111.225	103.907	0.934201	-0.0981946	0.747064	1
chr11.tRNA1022-ArgCCT	74	49	104	27	155	103	83.7652	55.7717	58.1449	74.9871	86.7354	87.2696	68.1672	69.7684	66.566	0.954099	-0.0677896	0.748877	1
chr13.tRNA1007-GlnTTG	24	22	45	4	75	50	27.1671	25.0403	25.1589	11.1092	41.9687	42.3639	22.1189	26.1037	18.134	0.694691	-0.525556	0.750283	1
chr11.tRNA1821-SerGCT	19	37	51	7	60	17	21.5073	42.1133	28.5134	19.4411	33.575	14.4037	27.8938	31.8103	23.9772	0.753757	-0.407829	0.751088	1
chr2.tRNA587-HisGTG	1777	1189	2321	780	3071	2156	2011.5	1353.32	1297.64	2166.29	1718.48	1826.73	1707.19	1682.41	1731.97	1.02946	0.0418833	0.752334	1
ENSMUSG00000064829	29	45	82	18	99	70	32.8269	51.2189	45.845	49.9914	55.3987	59.3094	44.9706	42.0229	47.9182	1.14029	0.189398	0.752773	1	ENSMUST00000082895	snoRNA	Gm22879	predicted gene
chr3.tRNA297-GlnCTG	104	72	168	28	158	81	117.724	81.9502	93.9264	77.7643	88.4141	68.6295	92.8413	99.8372	85.8454	0.859854	-0.217836	0.753646	1
ENSMUSG00000095969	235	216	465	114	1253	466	266.011	245.851	259.975	316.612	701.158	394.831	272.112	255.931	288.293	1.12645	0.171784	0.759909	1	ENSMUST00000093684	snRNA	Rnu1a1	U1a1 small nuclear RNA [Source:MGI Symbol;Acc:MGI:97972]
ENSMUSG00000077756	72	87	215	19	180	157	81.5013	99.0232	120.203	52.7687	100.725	133.023	88.3741	90.2622	86.4861	0.958164	-0.061655	0.760159	1	ENSMUST00000104568	snoRNA	Snord90	small nucleolar RNA
ENSMUSG00000094179	27	44	104	7	102	50	30.563	50.0807	58.1449	19.4411	57.0775	42.3639	39.5574	40.3218	38.793	0.962084	-0.0557648	0.765532	1	ENSMUST00000178497	snoRNA	Snord50b	small nucleolar RNA
mmu_piR_000634	511	605	1175	258	1065	518	578.433	688.61	656.926	716.543	595.956	438.89	660.128	633.521	686.734	1.084	0.116359	0.76761	1
chr2.tRNA1432-HisGTG	554	390	765	245	931	670	627.107	443.897	427.701	680.438	520.972	567.676	544.786	535.502	554.069	1.03467	0.0491743	0.769214	1
chr3.tRNA284-ValCAC	1258	855	1887	469	1705	1486	1424.01	973.159	1054.99	1302.55	954.089	1259.05	1188.68	1198.58	1178.77	0.983472	-0.0240438	0.770507	1
ENSMUSG00000088689	107	84	166	42	153	83	121.12	95.6086	92.8082	116.647	85.6162	70.324	106.546	108.364	104.727	0.966438	-0.0492506	0.770609	1	ENSMUST00000158064	scaRNA	Scarna17	small Cajal body-specific RNA 17 [Source:MGI Symbol;Acc:MGI:3819483]
ENSMUSG00000077714	25	25	43	9	36	31	28.2991	28.4549	24.0407	24.9957	20.145	26.2656	26.4476	28.377	24.5182	0.864016	-0.21087	0.771473	1	ENSMUST00000104526	snoRNA	Snord17	small nucleolar RNA
chr13.tRNA98-ValCAC	913	547	1226	350	1030	654	1033.48	622.594	685.439	972.054	576.371	554.12	828.392	828.038	828.747	1.00086	0.00123462	0.772649	1
chr13.tRNA65-LeuCAA	143	145	255	62	280	181	161.871	165.039	142.567	172.192	156.683	153.357	160.417	163.455	157.38	0.962834	-0.054641	0.773827	1
ENSMUSG00000084480	30	23	50	7	27	24	33.9589	26.1785	27.9543	19.4411	15.1087	20.3347	26.8832	30.0687	23.6977	0.788118	-0.343516	0.780379	1	ENSMUST00000122531	rRNA	n-R5s155	nuclear encoded rRNA 5S 155 [Source:MGI Symbol;Acc:MGI:4422018]
chr17.tRNA82-ProCGG	41	43	57	26	73	70	46.4105	48.9425	31.8679	72.2098	40.8496	59.3094	49.8576	47.6765	52.0388	1.0915	0.126311	0.780844	1
mmu_piR_017289	75	61	158	25	204	116	84.8972	69.4301	88.3356	69.4325	114.155	98.2842	78.0238	77.1636	78.884	1.0223	0.0318121	0.782791	1
chr13.tRNA115-SerGCT	76	64	121	31	152	76	86.0291	72.8446	67.6494	86.0962	85.0566	64.3931	78.1549	79.4369	76.8728	0.967722	-0.0473357	0.786308	1
ENSMUSG00000093843	47	45	77	21	112	66	53.2022	51.2189	43.0496	58.3233	62.6733	55.9203	51.4485	52.2106	50.6864	0.970808	-0.042742	0.786572	1	ENSMUST00000179876	snRNA	Gm25939	predicted gene
chr19.tRNA713-SerGCT	23	20	41	5	35	17	26.0351	22.764	22.9225	13.8865	19.5854	14.4037	21.402	24.3995	18.4045	0.754297	-0.406795	0.788218	1
ENSMUSG00000080396	86	75	175	36	205	148	97.3488	85.3648	97.84	99.9827	114.715	125.397	95.1341	91.3568	98.9114	1.08269	0.114624	0.788665	1	ENSMUST00000116746	snoRNA	Snord111	small nucleolar RNA
chr13.tRNA1012-LysTTT	89	92	198	39	187	81	100.745	104.714	110.699	108.315	104.642	68.6295	106.118	102.729	109.507	1.06597	0.0921713	0.792208	1
ENSMUSG00000065228	68	80	148	41	223	161	76.9734	91.0558	82.7447	113.869	124.787	136.412	91.1608	84.0146	98.307	1.17012	0.226653	0.793402	1	ENSMUST00000083294	snoRNA	Gm25789	predicted gene
ENSMUSG00000093178	84	130	272	30	289	223	95.0848	147.966	152.071	83.3189	161.72	188.943	119.61	121.525	117.695	0.968483	-0.0462014	0.794413	1	ENSMUST00000175437	snoRNA	Snord87	small nucleolar RNA
ENSMUSG00000093834	208	225	409	129	1141	440	235.448	256.094	228.666	358.271	638.484	372.802	269.62	245.771	293.469	1.19407	0.25589	0.79859	1	ENSMUST00000178073	snRNA	Rnu1b2	U1b2 small nuclear RNA [Source:MGI Symbol;Acc:MGI:104624]
chr1.tRNA1001-LeuCAG	35	42	70	28	65	35	39.6187	47.8043	39.136	77.7643	36.3729	29.6547	51.0808	43.7115	58.4502	1.33718	0.419195	0.799162	1
chr19.tRNA641-LysTTT	76	87	156	49	163	84	86.0291	99.0232	87.2174	136.088	91.2121	71.1713	102.089	92.5262	111.652	1.20671	0.271082	0.8001	1
chr7.tRNA561-LeuAAG	41	30	70	9	57	25	46.4105	34.1459	39.136	24.9957	31.8962	21.1819	36.172	40.2782	32.0658	0.796109	-0.328962	0.800649	1
ENSMUSG00000065878	186	187	358	107	579	314	210.545	212.843	200.153	297.171	323.999	266.045	230.178	211.694	248.662	1.17463	0.232205	0.801664	1	ENSMUST00000083944	snoRNA	Snord34	small nucleolar RNA
ENSMUSG00000096263	528	593	1195	241	1028	759	597.676	674.951	668.108	669.329	575.252	643.084	652.516	636.314	668.718	1.05093	0.0716603	0.801881	1	ENSMUST00000101927	snoRNA	Snord14c	small nucleolar RNA
chr7.tRNA969-GluCTC	27	17	47	12	27	18	30.563	19.3494	26.277	33.3276	15.1087	15.251	27.3792	24.9562	29.8023	1.19419	0.256027	0.802805	1
ENSMUSG00000070150	24	16	41	3	35	21	27.1671	18.2112	22.9225	8.33189	19.5854	17.7928	19.1582	22.6891	15.6272	0.688753	-0.537941	0.806093	1	ENSMUST00000093641	rRNA	n-R5s152	nuclear encoded rRNA 5S 152 [Source:MGI Symbol;Acc:MGI:4422015]
chr11.tRNA1234-ArgCCT	29	29	54	9	66	51	32.8269	33.0077	30.1906	24.9957	36.9325	43.2112	30.2552	32.9173	27.5932	0.838257	-0.254536	0.807555	1
chr2.tRNA1509-SerGCT	25	8	26	7	45	18	28.2991	9.10558	14.5362	19.4411	25.1812	15.251	17.8455	18.7023	16.9887	0.908372	-0.138645	0.809367	1
ENSMUSG00000080469	79	48	119	23	138	115	89.425	54.6335	66.5312	63.8779	77.2225	97.4369	68.6169	72.0293	65.2045	0.905251	-0.143611	0.811901	1	ENSMUST00000116819	snoRNA	Snord98	small nucleolar RNA
chr13.tRNA977-ValAAC	40	44	87	22	56	58	45.2785	50.0807	48.6405	61.1006	31.3367	49.1421	51.2751	47.6796	54.8705	1.15082	0.202659	0.8122	1
chr3.tRNA749-HisGTG	111	82	194	51	243	180	125.648	93.3322	108.463	141.642	135.979	152.51	117.271	109.49	125.052	1.14214	0.191734	0.813174	1
ENSMUSG00000096205	247	223	479	115	1177	484	279.595	253.818	267.802	319.389	658.629	410.082	280.151	266.706	293.596	1.10082	0.138578	0.815159	1	ENSMUST00000082761	snRNA	Gm22068	predicted gene
ENSMUSG00000094537	36	63	128	13	68	61	40.7506	71.7064	71.563	36.1049	38.0517	51.6839	55.0312	56.2285	53.8339	0.957413	-0.062787	0.815739	1	ENSMUST00000179060	rRNA	n-R5s106	nuclear encoded rRNA 5S 106 [Source:MGI Symbol;Acc:MGI:4421954]
chr15.tRNA913-MetCAT	76	49	143	23	89	68	86.0291	55.7717	79.9493	63.8779	49.8029	57.6149	71.407	70.9004	71.9136	1.01429	0.0204699	0.820999	1
ENSMUSG00000095590	110	110	229	52	546	211	124.516	125.202	128.031	144.42	305.532	178.776	130.542	124.859	136.225	1.09103	0.125695	0.821228	1	ENSMUST00000179155	snRNA	Gm24305	predicted gene
ENSMUSG00000075770	25	24	42	10	69	34	28.2991	27.3167	23.4816	27.773	38.6112	28.8074	26.7176	27.8079	25.6273	0.921583	-0.117814	0.823736	1	ENSMUST00000101824	snoRNA	Gm22589	predicted gene
ENSMUSG00000096214	231	219	409	98	1226	457	261.483	249.265	228.666	272.175	686.049	387.206	252.897	255.374	250.421	0.980602	-0.0282597	0.824529	1	ENSMUST00000177653	snRNA	Gm22634	predicted gene
ENSMUSG00000065904	80	82	201	21	146	118	90.557	93.3322	112.376	58.3233	81.6991	99.9788	88.6472	91.9446	85.3498	0.928274	-0.107378	0.826601	1	ENSMUST00000083970	snoRNA	Gm26109	predicted gene
ENSMUSG00000094050	42	55	109	19	113	74	47.5424	62.6009	60.9404	52.7687	63.2329	62.6985	55.9631	55.0716	56.8545	1.03237	0.0459651	0.828377	1	ENSMUST00000101806	snRNA	Gm23472	predicted gene
ENSMUSG00000065251	48	47	89	17	133	54	54.3342	53.4953	49.7586	47.2141	74.4246	45.753	51.2005	53.9147	48.4864	0.899315	-0.153101	0.832861	1	ENSMUST00000083317	snRNA	Gm23971	predicted gene
ENSMUSG00000094251	25	18	46	11	53	39	28.2991	20.4876	25.7179	30.5503	29.6579	33.0438	26.2637	24.3933	28.1341	1.15335	0.205835	0.83566	1	ENSMUST00000083112	snoRNA	Gm25632	predicted gene
ENSMUSG00000064959	20	11	37	6	14	17	22.6392	12.5202	20.6862	16.6638	7.83417	14.4037	18.1273	17.5797	18.675	1.0623	0.0871955	0.837287	1	ENSMUST00000083025	rRNA	n-R5s41	nuclear encoded rRNA 5S 41 [Source:MGI Symbol;Acc:MGI:4421886]
ENSMUSG00000077222	6	14	26	3	43	15	6.79177	15.9348	14.5362	8.33189	24.0621	12.7092	11.3987	11.3633	11.4341	1.00623	0.00896008	0.838077	1	ENSMUST00000104034	snoRNA	Gm22270	predicted gene
ENSMUSG00000065087	241	243	525	96	543	379	272.803	276.582	293.52	266.621	303.854	321.118	277.381	274.692	280.07	1.01958	0.0279718	0.838713	1	ENSMUST00000083153	snoRNA	Snord22	small nucleolar RNA
chr13.tRNA982-SerGCT	17	19	28	9	28	12	19.2434	21.6258	15.6544	24.9957	15.6683	10.1673	20.3798	20.4346	20.325	0.994641	-0.00775256	0.838992	1
chr7.tRNA1280-LysTTT	15	10	30	5	32	14	16.9794	11.382	16.7726	13.8865	17.9067	11.8619	14.7551	14.1807	15.3295	1.08101	0.112384	0.839749	1
chr3.tRNA289-AsnGTT	21	24	39	9	23	12	23.7712	27.3167	21.8043	24.9957	12.8704	10.1673	24.472	25.544	23.4	0.916068	-0.126474	0.839944	1
chr13.tRNA93-ValAAC	85	100	164	42	184	156	96.2168	113.82	91.6901	116.647	102.963	132.175	104.593	105.018	104.168	0.991906	-0.0117242	0.840769	1
ENSMUSG00000064899	427	348	776	131	640	406	483.348	396.093	433.851	363.826	358.133	343.995	419.279	439.72	398.838	0.907027	-0.140782	0.841525	1	ENSMUST00000082965	snoRNA	Snord118	small nucleolar RNA
ENSMUSG00000064949	57	61	149	14	217	106	64.5219	69.4301	83.3038	38.8822	121.43	89.8114	64.0345	66.976	61.093	0.912163	-0.132637	0.843959	1	ENSMUST00000083015	snoRNA	Snora61	small nucleolar RNA
ENSMUSG00000064637	14	18	32	3	45	25	15.8475	20.4876	17.8907	8.33189	25.1812	21.1819	15.6394	18.1675	13.1113	0.72169	-0.470548	0.84621	1	ENSMUST00000082703	snoRNA	Snora20	small nucleolar RNA
mmu_piR_038323	1179	1031	2234	372	2071	985	1334.58	1173.48	1249	1033.15	1158.9	834.568	1197.55	1254.03	1141.08	0.909926	-0.13618	0.852021	1
chr14.tRNA193-ProTGG	25	36	49	16	64	63	28.2991	40.9751	27.3952	44.4368	35.8133	53.3785	35.2765	34.6371	35.916	1.03692	0.0523086	0.85422	1
ENSMUSG00000088185	37	28	65	18	70	47	41.8826	31.8695	36.3406	49.9914	39.1708	39.822	40.021	36.8761	43.166	1.17057	0.22721	0.854819	1	ENSMUST00000157560	scaRNA	Scarna2	small Cajal body-specific RNA 2 [Source:MGI Symbol;Acc:MGI:3819484]
ENSMUSG00000096191	47	41	94	9	125	95	53.2022	46.6661	52.5541	24.9957	69.9479	80.4914	44.3545	49.9342	38.7749	0.77652	-0.364905	0.855333	1	ENSMUST00000101993	snoRNA	Gm26135	predicted gene
ENSMUSG00000098877	26	38	68	5	31	23	29.431	43.2515	38.0178	13.8865	17.3471	19.4874	31.1467	36.3413	25.9522	0.714124	-0.485754	0.858526	1	ENSMUST00000185172	rRNA	Gm27959	predicted gene
ENSMUSG00000096349	222	262	492	113	1203	520	251.296	298.208	275.07	313.835	673.179	440.584	284.602	274.752	294.452	1.0717	0.0999063	0.858542	1	ENSMUST00000179621	snRNA	Gm22513	predicted gene
ENSMUSG00000064455	18	18	40	8	29	14	20.3753	20.4876	22.3634	22.2184	16.2279	11.8619	21.3612	20.4314	22.2909	1.09101	0.125665	0.862103	1	ENSMUST00000082521	rRNA	n-R5s56	nuclear encoded rRNA 5S 56 [Source:MGI Symbol;Acc:MGI:4421901]
mmu_piR_000159	1993	1982	3771	1070	3398	1991	2256	2255.91	2108.31	2971.71	1901.46	1686.93	2397.98	2255.95	2540.01	1.12591	0.171097	0.864176	1
ENSMUSG00000064602	10	12	20	3	38	25	11.3196	13.6584	11.1817	8.33189	21.2642	21.1819	11.1229	12.489	9.75681	0.781232	-0.356177	0.864244	1	ENSMUST00000082668	snoRNA	Snora41	small nucleolar RNA
chr3.tRNA92-ProTGG	37	26	61	10	65	68	41.8826	29.5931	34.1042	27.773	36.3729	57.6149	33.3382	35.7379	30.9386	0.865709	-0.208045	0.864919	1
chr3.tRNA309-GlnCTG	36	37	80	15	80	33	40.7506	42.1133	44.7269	41.6595	44.7667	27.9602	42.3126	41.432	43.1932	1.04251	0.0600585	0.86816	1
ENSMUSG00000065280	60	41	100	27	141	89	67.9177	46.6661	55.9086	74.9871	78.9012	75.4077	61.3699	57.2919	65.4478	1.14236	0.192013	0.868225	1	ENSMUST00000083346	snoRNA	Gm24453	predicted gene
ENSMUSG00000064682	62	55	108	24	122	71	70.1817	62.6009	60.3813	66.6552	68.2692	60.1567	64.9547	66.3913	63.5182	0.956725	-0.0638232	0.868228	1	ENSMUST00000082748	snRNA	Gm25813	predicted gene
chr3.tRNA753-GlnCTG	32	32	67	7	52	23	36.2228	36.4223	37.4588	19.4411	29.0983	19.4874	32.3862	36.3226	28.4499	0.783258	-0.352441	0.868656	1
ENSMUSG00000095260	98	92	175	57	515	195	110.932	104.714	97.84	158.306	288.185	165.219	117.948	107.823	128.073	1.18781	0.248298	0.869697	1	ENSMUST00000177643	snRNA	Gm25890	predicted gene
ENSMUSG00000095118	582	613	1246	252	1039	735	658.802	697.715	696.621	699.879	581.407	622.749	688.254	678.259	698.25	1.02947	0.0419083	0.876078	1	ENSMUST00000083424	snoRNA	Snord14d	small nucleolar RNA
ENSMUSG00000077527	96	78	171	45	192	99	108.668	88.7794	95.6037	124.978	107.44	83.8805	104.507	98.7239	110.291	1.11717	0.159844	0.880086	1	ENSMUST00000104339	snoRNA	Gm25506	predicted gene
mmu_piR_005355	106	58	149	37	169	49	119.988	66.0155	83.3038	102.76	94.5696	41.5166	93.0168	93.0017	93.0319	1.00032	0.000467979	0.880293	1
ENSMUSG00000089083	17	31	38	13	121	82	19.2434	35.2841	21.2453	36.1049	67.7096	69.4768	27.9694	27.2637	28.6751	1.05177	0.0728133	0.884817	1	ENSMUST00000158458	snRNA	Rnu7	U7 small nuclear RNA [Source:MGI Symbol;Acc:MGI:97992]
chr11.tRNA1816-LysTTT	111	110	203	49	153	109	125.648	125.202	113.494	136.088	85.6162	92.3533	125.108	125.425	124.791	0.994947	-0.00730832	0.885118	1
ENSMUSG00000080610	343	304	674	100	812	453	388.263	346.012	376.824	277.73	454.382	383.817	347.207	367.138	327.277	0.891428	-0.165809	0.886806	1	ENSMUST00000116960	snoRNA	Snord110	small nucleolar RNA
chr6.tRNA107-ArgCCT	64	66	118	40	134	116	72.4456	75.121	65.9721	111.092	74.9842	98.2842	81.1577	73.7833	88.532	1.19989	0.262905	0.889882	1
ENSMUSG00000064923	88	102	181	38	525	203	99.6127	116.096	101.195	105.537	293.781	171.997	105.61	107.854	103.366	0.958384	-0.0613245	0.892819	1	ENSMUST00000082989	snRNA	Gm22042	predicted gene
chr13.tRNA986-ValAAC	579	375	859	232	727	462	655.406	426.824	480.255	644.333	406.817	391.442	551.705	541.115	562.294	1.03914	0.0553889	0.89315	1
chr19.tRNA107-LysTTT	273	304	537	128	476	310	309.026	346.012	300.229	355.494	266.362	262.656	327.69	327.519	327.862	1.00105	0.0015089	0.894186	1
ENSMUSG00000094263	33	31	76	9	78	59	37.3548	35.2841	42.4905	24.9957	43.6475	49.9894	35.0313	36.3194	33.7431	0.929064	-0.106149	0.897345	1	ENSMUST00000178154	snoRNA	Snord50a	small nucleolar RNA
mmu_piR_003040	17	22	29	12	53	28	19.2434	25.0403	16.2135	33.3276	29.6579	23.7238	23.4562	22.1419	24.7705	1.11872	0.161849	0.898603	1
chr7.tRNA389-ArgTCG	22	10	29	6	56	6	24.9032	11.382	16.2135	16.6638	31.3367	5.08367	17.2906	18.1426	16.4386	0.906081	-0.142288	0.899996	1
chr11.tRNA1817-GlnCTG	38	37	73	13	60	31	43.0146	42.1133	40.8133	36.1049	33.575	26.2656	40.5115	42.5639	38.4591	0.90356	-0.146308	0.900571	1
chr11.tRNA1493-GlnTTG	25	30	57	13	76	64	28.2991	34.1459	31.8679	36.1049	42.5283	54.2258	32.6044	31.2225	33.9864	1.08852	0.122371	0.900714	1
mmu_piR_000168	18	22	39	6	52	19	20.3753	25.0403	21.8043	16.6638	29.0983	16.0983	20.971	22.7078	19.2341	0.847023	-0.239526	0.90159	1
chr2.tRNA1947-AsnGTT	15	21	50	2	23	11	16.9794	23.9021	27.9543	5.5546	12.8704	9.32005	18.5976	20.4408	16.7544	0.819657	-0.286907	0.903657	1
mmu_piR_000164	56	28	54	30	928	579	63.3899	31.8695	30.1906	83.3189	519.293	490.574	52.1923	47.6297	56.7548	1.19158	0.25288	0.903836	1
ENSMUSG00000077549	69	86	159	24	165	108	78.1054	97.885	88.8946	66.6552	92.3312	91.506	82.885	87.9952	77.7749	0.883854	-0.17812	0.904598	1	ENSMUST00000104361	snoRNA	Snord71	small nucleolar RNA
chr7.tRNA88-SeCTCA	348	287	691	114	504	170	393.923	326.663	386.328	316.612	282.03	144.037	355.881	360.293	351.47	0.975513	-0.0357677	0.905045	1
ENSMUSG00000077345	34	39	83	4	96	80	38.4867	44.3897	46.4041	11.1092	53.72	67.7822	35.0974	41.4382	28.7567	0.693965	-0.527066	0.905923	1	ENSMUST00000104157	snoRNA	Snord70	small nucleolar RNA
ENSMUSG00000065822	11	17	24	6	46	29	12.4516	19.3494	13.4181	16.6638	25.7408	24.5711	15.4707	15.9005	15.0409	0.945942	-0.0801764	0.90831	1	ENSMUST00000083888	snoRNA	Snord15a	small nucleolar RNA
chrX.tRNA321-ArgCCT	76	54	118	30	172	98	86.0291	61.4627	65.9721	83.3189	96.2483	83.0332	74.1957	73.7459	74.6455	1.0122	0.017493	0.908484	1
ENSMUSG00000064450	326	386	726	154	673	607	369.02	439.344	405.896	427.704	376.6	514.298	410.491	404.182	416.8	1.03122	0.0443506	0.913086	1	ENSMUST00000082516	snoRNA	Snord68	small nucleolar RNA
ENSMUSG00000084584	26	23	51	6	34	21	29.431	26.1785	28.5134	16.6638	19.0258	17.7928	25.1967	27.8048	22.5886	0.812399	-0.299739	0.91338	1	ENSMUST00000122635	rRNA	n-R5s15	nuclear encoded rRNA 5S 15 [Source:MGI Symbol;Acc:MGI:4421749]
ENSMUSG00000070225	53	50	110	13	39	49	59.994	56.9099	61.4994	36.1049	21.8237	41.5166	53.6271	58.4519	48.8022	0.834911	-0.260306	0.914434	1	ENSMUST00000093713	rRNA	n-R5s33	nuclear encoded rRNA 5S 33 [Source:MGI Symbol;Acc:MGI:4421878]
ENSMUSG00000064513	10	10	17	8	37	23	11.3196	11.382	9.50446	22.2184	20.7046	19.4874	13.6061	11.3508	15.8614	1.39738	0.482728	0.914491	1	ENSMUST00000082579	snoRNA	Gm22457	predicted gene
chr14.tRNA710-ThrTGT	23	11	29	8	25	11	26.0351	12.5202	16.2135	22.2184	13.9896	9.32005	19.2468	19.2777	19.2159	0.996799	-0.00462619	0.91602	1
ENSMUSG00000084545	23	13	36	5	29	13	26.0351	14.7966	20.1271	13.8865	16.2279	11.0146	18.7113	20.4159	17.0068	0.833019	-0.263579	0.916339	1	ENSMUST00000122596	rRNA	n-R5s80	nuclear encoded rRNA 5S 80 [Source:MGI Symbol;Acc:MGI:4421928]
ENSMUSG00000065628	80	78	153	31	193	85	90.557	88.7794	85.5401	86.0962	108	72.0186	87.7432	89.6682	85.8182	0.957064	-0.063313	0.9187	1	ENSMUST00000083694	snoRNA	Snord33	small nucleolar RNA
mmu_piR_000935	1051	758	1776	365	1520	1220	1189.69	862.754	992.936	1013.71	850.566	1033.68	1014.77	1026.22	1003.33	0.977687	-0.0325553	0.92352	1
mmu_piR_038312	461	411	966	142	718	367	521.835	467.799	540.077	394.376	401.781	310.951	481.022	494.817	467.227	0.944241	-0.0827724	0.923988	1
mmu_piR_000620	662	571	1248	269	1726	842	749.359	649.911	697.739	747.093	965.841	713.408	711.026	699.635	722.416	1.03256	0.0462278	0.925565	1
chr11.tRNA396-ProCGG	49	32	70	21	95	61	55.4662	36.4223	39.136	58.3233	53.1604	51.6839	47.3369	45.9442	48.7296	1.06063	0.0849154	0.92869	1
ENSMUSG00000089536	16	13	14	13	29	28	18.1114	14.7966	7.8272	36.1049	16.2279	23.7238	19.21	16.454	21.966	1.335	0.416838	0.928877	1	ENSMUST00000158911	scaRNA	Scarna3a	small Cajal body-specific RNA 3A [Source:MGI Symbol;Acc:MGI:3819485]
chr12.tRNA476-IleAAT	11	22	28	12	24	18	12.4516	25.0403	15.6544	33.3276	13.43	15.251	21.6185	18.746	24.491	1.30647	0.385671	0.929002	1
ENSMUSG00000064570	8	11	19	2	43	18	9.0557	12.5202	10.6226	5.5546	24.0621	15.251	9.43827	10.7879	8.08861	0.749783	-0.415455	0.93054	1	ENSMUST00000082636	snoRNA	Gm25800	predicted gene
ENSMUSG00000065147	102	65	165	40	207	119	115.46	73.9828	92.2492	111.092	115.834	100.826	98.196	94.7215	101.671	1.07336	0.102138	0.935302	1	ENSMUST00000083213	snoRNA	Snora31	small nucleolar RNA
mmu_piR_002643	1116	1007	2177	439	1600	947	1263.27	1146.16	1217.13	1219.23	895.333	802.372	1211.45	1204.72	1218.18	1.01118	0.0160347	0.937677	1
chr3.tRNA294-AsnGTT	17	21	36	7	26	20	19.2434	23.9021	20.1271	19.4411	14.5492	16.9456	20.6784	21.5728	19.7841	0.917087	-0.12487	0.939298	1
ENSMUSG00000064542	96	118	221	44	222	155	108.668	134.307	123.558	122.201	124.227	131.328	122.184	121.488	122.88	1.01146	0.0164327	0.940634	1	ENSMUST00000082608	snoRNA	Gm22980	predicted gene
ENSMUSG00000096473	148	138	323	42	367	227	167.53	157.071	180.585	116.647	205.367	192.332	155.458	162.301	148.616	0.91568	-0.127085	0.944097	1	ENSMUST00000178417	snoRNA	Gm24463	predicted gene
chr13.tRNA988-SerGCT	18	12	20	11	36	5	20.3753	13.6584	11.1817	30.5503	20.145	4.23639	18.9414	17.0168	20.866	1.2262	0.29419	0.944705	1
ENSMUSG00000077625	152	121	265	57	331	181	172.058	137.722	148.158	158.306	185.222	153.357	154.061	154.89	153.232	0.989294	-0.0155285	0.948919	1	ENSMUST00000104437	snoRNA	Snord4a	small nucleolar RNA
ENSMUSG00000096037	93	91	196	34	112	56	105.273	103.576	109.581	94.4281	62.6733	47.4475	103.214	104.424	102.004	0.976828	-0.0338241	0.949759	1	ENSMUST00000179080	rRNA	n-R5s136	nuclear encoded rRNA 5S 136 [Source:MGI Symbol;Acc:MGI:4421992]
ENSMUSG00000080486	52	50	106	16	100	69	58.862	56.9099	59.2631	44.4368	55.9583	58.4622	54.8679	57.886	51.8499	0.895726	-0.158871	0.953639	1	ENSMUST00000116836	snoRNA	Snord100	small nucleolar RNA
ENSMUSG00000064437	175	149	265	98	305	171	198.093	169.591	148.158	272.175	170.673	144.884	197.004	183.842	210.166	1.14319	0.193063	0.955738	1	ENSMUST00000082503	snoRNA	Snord49b	small nucleolar RNA
ENSMUSG00000065110	251	263	529	91	425	360	284.123	299.346	295.756	252.734	237.823	305.02	282.99	291.734	274.245	0.940052	-0.0891881	0.957395	1	ENSMUST00000083176	snoRNA	Snord61	small nucleolar RNA
ENSMUSG00000064856	44	62	109	22	120	83	49.8063	70.5682	60.9404	61.1006	67.15	70.324	60.6039	60.1873	61.0205	1.01384	0.019834	0.957935	1	ENSMUST00000082922	snRNA	Gm23444	predicted gene
ENSMUSG00000064604	101	113	234	35	197	124	114.328	128.616	130.826	97.2054	110.238	105.062	117.744	121.472	114.016	0.938616	-0.0913937	0.960098	1	ENSMUST00000082670	snoRNA	Snora44	small nucleolar RNA
ENSMUSG00000065378	28	28	64	8	73	60	31.6949	31.8695	35.7815	22.2184	40.8496	50.8367	30.3911	31.7822	28.9999	0.912457	-0.132171	0.961827	1	ENSMUST00000083444	snoRNA	Gm22744	predicted gene
ENSMUSG00000065734	339	270	559	151	717	486	383.735	307.313	312.529	419.372	401.221	411.777	355.737	345.524	365.95	1.05912	0.0828613	0.962673	1	ENSMUST00000083800	snoRNA	Snord49a	small nucleolar RNA
mmu_piR_000216	268	130	306	129	279	105	303.366	147.966	171.08	358.271	156.124	88.9641	245.171	225.666	264.676	1.17287	0.230039	0.963591	1
ENSMUSG00000065305	98	85	200	30	135	125	110.932	96.7468	111.817	83.3189	75.5437	105.91	100.704	103.84	97.5681	0.939604	-0.0898753	0.965532	1	ENSMUST00000083371	snoRNA	Gm23246	predicted gene
ENSMUSG00000064390	16	15	40	2	26	19	18.1114	17.073	22.3634	5.5546	14.5492	16.0983	15.7756	17.5922	13.959	0.793478	-0.333737	0.967305	1	ENSMUST00000082456	snoRNA	Rnu73b	U73B small nuclear RNA [Source:MGI Symbol;Acc:MGI:1321387]
chr7.tRNA979-ProAGG	14	17	28	7	29	34	15.8475	19.3494	15.6544	19.4411	16.2279	28.8074	17.5731	17.5984	17.5477	0.997121	-0.00415993	0.977683	1
ENSMUSG00000084667	202	144	361	65	383	287	228.656	163.9	201.83	180.524	214.32	243.169	193.728	196.278	191.177	0.97401	-0.0379913	0.984439	1	ENSMUST00000122718	snoRNA	Gm23212	predicted gene
ENSMUSG00000094655	50	53	110	18	104	52	56.5981	60.3245	61.4994	49.9914	58.1967	44.0584	57.1033	58.4613	55.7454	0.953544	-0.0686289	0.984749	1	ENSMUST00000178786	snRNA	Gm25360	predicted gene
ENSMUSG00000094826	246	235	425	132	1279	512	278.463	267.476	237.611	366.603	715.707	433.806	287.539	272.97	302.107	1.10674	0.146321	0.985725	1	ENSMUST00000179675	snRNA	Gm23804	predicted gene
ENSMUSG00000077221	18	18	35	7	41	31	20.3753	20.4876	19.568	19.4411	22.9429	26.2656	19.968	20.4314	19.5045	0.954634	-0.0669805	0.995695	1	ENSMUST00000104033	snoRNA	Snord67	small nucleolar RNA
ENSMUSG00000064647	126	152	259	68	314	197	142.627	173.006	144.803	188.856	175.709	166.914	162.323	157.817	166.83	1.05711	0.0801272	0.996283	1	ENSMUST00000082713	snoRNA	Gm23301	predicted gene
chr1.tRNA485-LysTTT	275	287	569	113	518	256	311.29	326.663	318.12	313.835	289.864	216.903	317.477	318.976	315.977	0.990598	-0.0136279	0.997104	1
chr11.tRNA393-IleAAT	36	23	62	11	40	35	40.7506	26.1785	34.6633	30.5503	22.3833	29.6547	33.0357	33.4646	32.6068	0.974367	-0.0374627	0.998159	1
chr1.tRNA672-ProAGG	41	24	63	14	85	67	46.4105	27.3167	35.2224	38.8822	47.5646	56.7676	36.9579	36.8636	37.0523	1.00512	0.00736576	1	1
chr11.tRNA207-ProTGG	20	37	49	18	81	57	22.6392	42.1133	27.3952	49.9914	45.3262	48.2948	35.5348	32.3763	38.6933	1.19511	0.257146	1	1
chr13.tRNA114-GlnTTG	32	31	69	8	61	50	36.2228	35.2841	38.5769	22.2184	34.1346	42.3639	33.0756	35.7535	30.3977	0.850202	-0.234123	1	1
chr13.tRNA92-IleAAT	18	17	32	10	31	13	20.3753	19.3494	17.8907	27.773	17.3471	11.0146	21.3471	19.8623	22.8319	1.14951	0.201013	1	1
chr14.tRNA709-LeuTAG	39	19	60	11	51	19	44.1465	21.6258	33.5451	30.5503	28.5387	16.0983	32.4669	32.8861	32.0477	0.974505	-0.0372584	1	1
chr3.tRNA93-ProAGG	31	18	46	13	50	61	35.0908	20.4876	25.7179	36.1049	27.9792	51.6839	29.3503	27.7892	30.9114	1.11235	0.153615	1	1
ENSMUSG00000064714	18	14	35	5	24	20	20.3753	15.9348	19.568	13.8865	13.43	16.9456	17.4411	18.155	16.7272	0.921355	-0.11817	1	1	ENSMUST00000082780	rRNA	n-R5s62	nuclear encoded rRNA 5S 62 [Source:MGI Symbol;Acc:MGI:4421907]
ENSMUSG00000064823	59	46	110	19	139	95	66.7858	52.3571	61.4994	52.7687	77.7821	80.4914	58.3527	59.5714	57.1341	0.959085	-0.0602698	1	1	ENSMUST00000082889	snoRNA	Snord82	small nucleolar RNA
ENSMUSG00000065016	31	20	55	8	47	32	35.0908	22.764	30.7497	22.2184	26.3004	27.1129	27.7057	28.9274	26.4841	0.915535	-0.127312	1	1	ENSMUST00000083082	snoRNA	Snora3	small nucleolar RNA
ENSMUSG00000065100	19	29	47	10	68	30	21.5073	33.0077	26.277	27.773	38.0517	25.4183	27.1413	27.2575	27.025	0.99147	-0.0123586	1	1	ENSMUST00000083166	snoRNA	Gm26132	predicted gene
ENSMUSG00000065118	32	39	72	13	63	48	36.2228	44.3897	40.2542	36.1049	35.2537	40.6693	39.2429	40.3063	38.1795	0.947236	-0.0782043	1	1	ENSMUST00000083184	snoRNA	Gm23297	predicted gene
ENSMUSG00000065287	11	14	28	3	30	23	12.4516	15.9348	15.6544	8.33189	16.7875	19.4874	13.0932	14.1932	11.9931	0.844994	-0.242987	1	1	ENSMUST00000083353	snoRNA	Gm24451	predicted gene
ENSMUSG00000065311	60	58	134	14	62	38	67.9177	66.0155	74.9175	38.8822	34.6942	32.1965	61.9332	66.9666	56.8998	0.849675	-0.235017	1	1	ENSMUST00000083377	rRNA	n-R5s156	nuclear encoded rRNA 5S 156 [Source:MGI Symbol;Acc:MGI:4422019]
ENSMUSG00000065691	29	28	66	5	17	13	32.8269	31.8695	36.8997	13.8865	9.51291	11.0146	28.8706	32.3482	25.3931	0.784991	-0.349251	1	1	ENSMUST00000083757	rRNA	n-R5s77	nuclear encoded rRNA 5S 77 [Source:MGI Symbol;Acc:MGI:4421925]
ENSMUSG00000077611	28	31	58	13	35	12	31.6949	35.2841	32.427	36.1049	19.5854	10.1673	33.8777	33.4895	34.2659	1.02318	0.0330643	1	1	ENSMUST00000104423	snoRNA	Gm23946	predicted gene
ENSMUSG00000089093	56	62	127	19	155	66	63.3899	70.5682	71.0039	52.7687	86.7354	55.9203	64.4327	66.9791	61.8863	0.923964	-0.114091	1	1	ENSMUST00000158468	snoRNA	Snord11	small nucleolar RNA
ENSMUSG00000094812	194	221	380	114	1188	410	219.601	251.542	212.453	316.612	664.785	347.384	250.052	235.571	264.532	1.12294	0.167281	1	1	ENSMUST00000178300	snRNA	Gm22614	predicted gene
ENSMUSG00000095256	76	58	134	27	102	62	86.0291	66.0155	74.9175	74.9871	57.0775	52.5312	75.4873	76.0223	74.9523	0.985925	-0.0204504	1	1	ENSMUST00000179494	rRNA	n-R5s209	nuclear encoded rRNA 5S 209 [Source:MGI Symbol;Acc:MGI:4422074]
ENSMUSG00000096659	122	107	223	51	559	206	138.099	121.787	124.676	141.642	312.807	174.539	131.551	129.943	133.159	1.02475	0.0352698	1	1	ENSMUST00000101973	snRNA	Gm25679	predicted gene
mmu_piR_000639	285	302	673	57	375	233	322.609	343.736	376.265	158.306	209.844	197.416	300.229	333.172	267.285	0.802243	-0.317888	1	1
mmu_piR_032901	227	219	363	155	2032	1295	256.955	249.265	202.948	430.481	1137.07	1097.22	284.913	253.11	316.715	1.25129	0.323417	1	1

## Sheet: TA
Ensembl	raw counts						normalized counts						DESeq output							Addition transcript information
Gene ID	C57/BL10		mdx		PPMO		C57/BL10		mdx		PPMO		base mean (counts)			mdx vs C57		negative binomial test		ensembl	transcript	external	transcript
	C57-1	C57-2	mdx-1	mdx-2	PPMO-1	PPMO-2	C57-1	C57-2	mdx-1	mdx-2	PPMO-1	PPMO-2	All samples	C57/BL10	mdx	ratio	log2 ratio	pval	padj	transcript ID	biotype	gene name	description
ENSMUSG00000093952	357	79	368	47	251	92	274.297	256.596	88.0447	101.713	100.66	181.498	180.163	265.447	94.8786	0.35743	-1.48427	0.000843612	0.264051	ENSMUST00000082891	rRNA	n-R5s195	nuclear encoded rRNA 5S 195 [Source:MGI Symbol;Acc:MGI:4422060]
ENSMUSG00000064748	276	79	341	26	154	26	212.062	256.596	81.5849	56.2665	61.7596	51.2929	151.627	234.329	68.9257	0.294141	-1.76542	0.00246372	0.385573	ENSMUST00000082814	rRNA	n-R5s28	nuclear encoded rRNA 5S 28 [Source:MGI Symbol;Acc:MGI:4421873]
mmu_piR_002962	976	307	1578	172	2294	201	749.899	997.152	377.54	372.225	919.977	396.533	624.204	873.526	374.882	0.42916	-1.22041	0.0160507	1
ENSMUSG00000065311	30	4	16	1	55	0	23.0502	12.9922	3.82803	2.1641	22.057	0	10.5086	18.0212	2.99606	0.166252	-2.58855	0.0181968	1	ENSMUST00000083377	rRNA	n-R5s156	nuclear encoded rRNA 5S 156 [Source:MGI Symbol;Acc:MGI:4422019]
ENSMUSG00000064857	62	17	64	6	58	9	47.637	55.2169	15.3121	12.9846	23.2601	17.7552	32.7877	51.427	14.1484	0.275115	-1.86189	0.0190321	1	ENSMUST00000082923	rRNA	n-R5s25	nuclear encoded rRNA 5S 25 [Source:MGI Symbol;Acc:MGI:4421760]
ENSMUSG00000065068	53	10	41	13	51	12	40.722	32.4805	9.80933	28.1332	20.4529	23.6736	27.7863	36.6013	18.9713	0.518324	-0.948075	0.034913	1	ENSMUST00000083134	rRNA	n-R5s5	nuclear encoded rRNA 5S 5 [Source:MGI Symbol;Acc:MGI:4421739]
ENSMUSG00000064768	124	25	943	76	341	51	95.2741	81.2013	225.615	164.471	136.753	100.613	141.64	88.2377	195.043	2.21043	1.14433	0.0358036	1	ENSMUST00000082834	snoRNA	Snord60	small nucleolar RNA
chr13.tRNA97-ValCAC	34	19	356	29	78	33	26.1235	61.713	85.1737	62.7588	31.2808	65.1025	58.9423	43.9183	73.9662	1.68418	0.752046	0.0364822	1
ENSMUSG00000065083	52	13	53	9	429	9	39.9536	42.2247	12.6804	19.4769	172.045	17.7552	28.5839	41.0892	16.0786	0.39131	-1.35362	0.0438714	1	ENSMUST00000083149	rRNA	n-R5s205	nuclear encoded rRNA 5S 205 [Source:MGI Symbol;Acc:MGI:4422070]
mmu_piR_000219	1290	348	2538	226	1702	324	991.158	1130.32	607.222	489.086	682.564	639.188	804.447	1060.74	548.154	0.516765	-0.952419	0.046237	1
chr17.tRNA719-GluCTC	103	32	709	78	220	66	79.139	103.938	169.63	168.799	88.228	130.205	130.376	91.5383	169.215	1.84857	0.886406	0.0519715	1
ENSMUSG00000065050	92	29	685	57	295	82	70.6872	94.1935	163.888	123.353	118.306	161.77	113.03	82.4404	143.621	1.74211	0.800839	0.0649576	1	ENSMUST00000083116	snRNA	Gm25704	predicted gene
chr1.tRNA1007-GluCTC	862	324	5501	531	2623	929	662.309	1052.37	1316.13	1149.14	1051.92	1832.73	1044.98	857.339	1232.63	1.43774	0.523803	0.0660937	1
chr13.tRNA70-AlaCGC	23	3	15	2	162	5	17.6718	9.74416	3.58878	4.32819	64.9679	9.86402	8.83323	13.708	3.95849	0.288772	-1.792	0.0671113	1
ENSMUSG00000065236	70	11	99	6	46	14	53.7838	35.7286	23.6859	12.9846	18.4477	27.6192	31.5457	44.7562	18.3353	0.40967	-1.28747	0.0687995	1	ENSMUST00000083302	rRNA	n-R5s197	nuclear encoded rRNA 5S 197 [Source:MGI Symbol;Acc:MGI:4422062]
ENSMUSG00000064371	74	14	113	9	120	7	56.8571	45.4727	27.0355	19.4769	48.1244	13.8096	37.2105	51.1649	23.2562	0.454533	-1.13754	0.0694381	1	ENSMUST00000082422	Mt_tRNA	mt-Tt	mitochondrially encoded tRNA threonine [Source:MGI Symbol;Acc:MGI:102473]
ENSMUSG00000064337	4207	1188	9381	670	4542	663	3232.4	3858.69	2244.42	1449.94	1821.51	1307.97	2696.36	3545.54	1847.18	0.520987	-0.94068	0.0701615	1	ENSMUST00000082388	Mt_rRNA	mt-Rnr1	mitochondrially encoded 12S rRNA [Source:MGI Symbol;Acc:MGI:102493]
ENSMUSG00000064350	247	69	492	37	310	26	189.78	224.116	117.712	80.0716	124.321	51.2929	152.92	206.948	98.8918	0.477859	-1.06534	0.0715683	1	ENSMUST00000082401	Mt_tRNA	mt-Ty	mitochondrially encoded tRNA tyrosine [Source:MGI Symbol;Acc:MGI:102470]
ENSMUSG00000064968	37	16	258	39	118	25	28.4286	51.9688	61.727	84.3997	47.3223	49.3201	56.631	40.1987	73.0634	1.81756	0.862	0.0776682	1	ENSMUST00000083034	snoRNA	Snord47	small nucleolar RNA
chr13.tRNA985-ArgACG	30	8	32	3	40	14	23.0502	25.9844	7.65606	6.49229	16.0415	27.6192	15.7957	24.5173	7.07418	0.288538	-1.79317	0.0853551	1
ENSMUSG00000064343	169	29	290	37	471	58	129.849	94.1935	69.3831	80.0716	188.888	114.423	93.3744	112.021	74.7273	0.667081	-0.584067	0.0882325	1	ENSMUST00000082394	Mt_tRNA	mt-Tq	mitochondrially encoded tRNA glutamine [Source:MGI Symbol;Acc:MGI:102477]
ENSMUSG00000064770	54	7	63	7	31	4	41.4903	22.7364	15.0729	15.1487	12.4321	7.89121	23.6121	32.1133	15.1108	0.470545	-1.0876	0.0943547	1	ENSMUST00000082836	rRNA	n-R5s29	nuclear encoded rRNA 5S 29 [Source:MGI Symbol;Acc:MGI:4421874]
ENSMUSG00000064338	615	142	1346	121	1411	140	472.529	461.223	322.033	261.856	565.862	276.192	379.41	466.876	291.944	0.625315	-0.677346	0.110737	1	ENSMUST00000082389	Mt_tRNA	mt-Tv	mitochondrially encoded tRNA valine [Source:MGI Symbol;Acc:MGI:102472]
chr3.tRNA303-GluCTC	3463	1111	20208	1857	9923	3323	2660.76	3608.59	4834.8	4018.73	3979.48	6555.62	3780.72	3134.67	4426.77	1.41219	0.497938	0.112966	1
chr1.tRNA709-GluCTC	3418	1173	19925	1871	9604	3339	2626.18	3809.97	4767.1	4049.02	3851.55	6587.19	3813.07	3218.07	4408.06	1.36978	0.453946	0.114295	1
chr5.tRNA1318-AlaTGC	382	59	583	75	733	181	293.506	191.635	139.484	162.307	293.96	357.077	196.733	242.57	150.896	0.622069	-0.684853	0.11436	1
ENSMUSG00000064336	37	10	54	3	90	2	28.4286	32.4805	12.9196	6.49229	36.0933	3.94561	20.0802	30.4545	9.70595	0.318703	-1.64972	0.116665	1	ENSMUST00000082387	Mt_tRNA	mt-Tf	mitochondrially encoded tRNA phenylalanine [Source:MGI Symbol;Acc:MGI:102487]
ENSMUSG00000065044	63	6	40	4	27	3	48.4054	19.4883	9.57008	8.65638	10.828	5.91841	21.53	33.9468	9.11323	0.268456	-1.89724	0.120706	1	ENSMUST00000083110	rRNA	n-R5s169	nuclear encoded rRNA 5S 169 [Source:MGI Symbol;Acc:MGI:4422033]
mmu_piR_009084	138	52	778	102	236	106	106.031	168.899	186.138	220.738	94.6446	209.117	170.451	137.465	203.438	1.47993	0.565527	0.122768	1
ENSMUSG00000064493	47	16	358	27	81	10	36.1119	51.9688	85.6522	58.4306	32.4839	19.728	58.0409	44.0404	72.0414	1.6358	0.709999	0.125498	1	ENSMUST00000082559	snoRNA	Snora28	small nucleolar RNA
chr13.tRNA1013-GluCTC	970	298	5577	515	2704	897	745.289	967.92	1334.31	1114.51	1084.4	1769.6	1040.51	856.604	1224.41	1.42938	0.515385	0.128531	1
ENSMUSG00000065280	24	4	194	16	66	6	18.4401	12.9922	46.4149	34.6255	26.4684	11.8368	28.1182	15.7162	40.5202	2.57825	1.36639	0.13103	1	ENSMUST00000083346	snoRNA	Gm24453	predicted gene
chr3.tRNA286-GluTTC	39	7	277	24	96	30	29.9652	22.7364	66.2728	51.9383	38.4995	59.1841	42.7282	26.3508	59.1056	2.24303	1.16545	0.13645	1
chr1.tRNA1010-GluCTC	995	311	5521	549	2647	949	764.498	1010.14	1320.91	1188.09	1061.54	1872.19	1070.91	887.321	1254.5	1.41381	0.499584	0.139473	1
chr10.tRNA90-GluCTC	3532	1117	19755	1863	9964	3333	2713.77	3628.07	4726.42	4031.71	3995.93	6575.35	3775	3170.92	4379.07	1.38101	0.46572	0.140807	1
chr13.tRNA974-ValAAC	14	8	140	12	39	13	10.7568	25.9844	33.4953	25.9692	15.6404	25.6464	24.0514	18.3706	29.7322	1.61847	0.69463	0.143833	1
ENSMUSG00000064923	54	17	347	37	147	50	41.4903	55.2169	83.0204	80.0716	58.9523	98.6402	64.9498	48.3536	81.546	1.68645	0.753991	0.144379	1	ENSMUST00000082989	snRNA	Gm22042	predicted gene
chr13.tRNA88-SerAGA	38	8	46	9	39	9	29.1969	25.9844	11.0056	19.4769	15.6404	17.7552	21.4159	27.5907	15.2412	0.552405	-0.856201	0.148575	1
chr11.tRNA1912-GluCTC	967	326	5402	517	2730	904	742.984	1058.86	1292.44	1118.84	1094.83	1783.41	1053.28	900.925	1205.64	1.33822	0.420319	0.153374	1
mmu_piR_004374	105	27	223	15	121	20	80.6756	87.6974	53.3532	32.4614	48.5254	39.4561	63.5469	84.1865	42.9073	0.50967	-0.972366	0.156137	1
chr1.tRNA1004-GluCTC	996	302	5522	512	2683	879	765.266	980.912	1321.15	1108.02	1075.98	1734.09	1043.84	873.089	1214.58	1.39113	0.476261	0.159872	1
ENSMUSG00000096205	138	33	768	81	367	118	106.031	107.186	183.746	175.292	147.18	232.791	143.063	106.608	179.519	1.68391	0.751814	0.162877	1	ENSMUST00000082761	snRNA	Gm22068	predicted gene
chr13.tRNA62-LeuAAG	46	19	78	9	46	9	35.3436	61.713	18.6617	19.4769	18.4477	17.7552	33.7988	48.5283	19.0693	0.392951	-1.34758	0.171803	1
mmu_piR_000639	102	17	209	14	135	10	78.3706	55.2169	50.0037	30.2973	54.1399	19.728	53.4721	66.7937	40.1505	0.601112	-0.734295	0.177617	1
ENSMUSG00000064514	263	48	1476	123	560	80	202.073	155.907	353.136	266.184	224.58	157.824	244.325	178.99	309.66	1.73004	0.790806	0.179789	1	ENSMUST00000082580	snoRNA	Gm22455	predicted gene
chr3.tRNA745-GluCTC	1034	346	5611	540	2603	965	794.463	1123.83	1342.44	1168.61	1043.9	1903.76	1107.34	959.144	1255.53	1.30901	0.388473	0.179978	1
chr14.tRNA352-GluTTC	300	107	1566	182	842	218	230.502	347.542	374.669	393.865	337.673	430.071	336.644	289.022	384.267	1.32954	0.410932	0.189314	1
chr14.tRNA364-GluTTC	397	84	2060	204	1099	277	305.031	272.836	492.859	441.476	440.739	546.466	378.05	288.934	467.167	1.61687	0.693202	0.196641	1
mmu_piR_000935	807	209	1715	248	1453	296	620.05	678.843	410.317	536.696	582.706	583.95	561.476	649.446	473.506	0.729093	-0.455826	0.204338	1
ENSMUSG00000064348	1833	203	2113	345	2616	126	1408.37	659.355	505.539	746.613	1049.11	248.573	829.968	1033.86	626.076	0.605571	-0.723631	0.204421	1	ENSMUST00000082399	Mt_tRNA	mt-Tn	mitochondrially encoded tRNA asparagine [Source:MGI Symbol;Acc:MGI:102479]
chr3.tRNA287-GlyCCC	21	8	148	17	55	16	16.1351	25.9844	35.4093	36.7896	22.057	31.5649	28.5796	21.0598	36.0995	1.71414	0.777488	0.205155	1
chr13.tRNA105-GluTTC	321	101	1591	192	791	244	246.637	328.053	380.65	415.506	317.22	481.364	342.712	287.345	398.078	1.38537	0.470267	0.21467	1
ENSMUSG00000064346	66	24	133	13	72	14	50.7104	77.9533	31.8205	28.1332	28.8746	27.6192	47.1544	64.3318	29.9769	0.465973	-1.10168	0.215765	1	ENSMUST00000082397	Mt_tRNA	mt-Tw	mitochondrially encoded tRNA tryptophan [Source:MGI Symbol;Acc:MGI:102471]
ENSMUSG00000096391	37	9	364	19	162	57	28.4286	29.2325	87.0877	41.1178	64.9679	112.45	46.4666	28.8305	64.1028	2.22344	1.15279	0.216664	1	ENSMUST00000083241	snRNA	Gm23686	predicted gene
chr8.tRNA1013-LeuCAG	87	40	590	44	92	20	66.8455	129.922	141.159	95.2202	36.8953	39.4561	108.287	98.3838	118.189	1.20131	0.264609	0.217984	1
ENSMUSG00000095118	247	61	1388	110	448	83	189.78	198.131	332.082	238.051	179.664	163.743	239.511	193.955	285.066	1.46975	0.555571	0.220093	1	ENSMUST00000083424	snoRNA	Snord14d	small nucleolar RNA
chr7.tRNA443-ProTGG	40	7	61	9	59	19	30.7336	22.7364	14.5944	19.4769	23.6611	37.4833	21.8853	26.735	17.0356	0.637204	-0.650174	0.221624	1
chr5.tRNA109-TyrGTA	78	18	132	24	98	34	59.9305	58.4649	31.5813	51.9383	39.3016	67.0753	50.4787	59.1977	41.7598	0.705429	-0.503427	0.221814	1
chr13.tRNA1012-LysTTT	70	11	100	21	78	20	53.7838	35.7286	23.9252	45.446	31.2808	39.4561	39.7209	44.7562	34.6856	0.774991	-0.367749	0.225466	1
chr4.tRNA622-AlaCGC	118	66	867	70	383	129	90.664	214.371	207.431	151.487	153.597	254.492	165.988	152.518	179.459	1.17664	0.234678	0.226023	1
chr10.tRNA866-AspGTC	29	17	195	23	90	24	22.2818	55.2169	46.6541	49.7742	36.0933	47.3473	43.4818	38.7494	48.2142	1.24426	0.315285	0.226981	1
mmu_piR_000585	158	52	352	38	209	31	121.398	168.899	84.2167	82.2357	83.8166	61.1569	114.187	145.148	83.2262	0.573388	-0.802417	0.229869	1
ENSMUSG00000064365	31550	3893	50519	5771	84588	11818	24241.1	12644.7	12086.8	12489	33922.9	23314.6	15365.4	18442.9	12287.9	0.666267	-0.585828	0.230922	1	ENSMUST00000082416	Mt_tRNA	mt-Ts2	mitochondrially encoded tRNA serine 2 [Source:MGI Symbol;Acc:MGI:102474]
ENSMUSG00000064829	14	3	99	12	48	9	10.7568	9.74416	23.6859	25.9692	19.2497	17.7552	17.539	10.2505	24.8275	2.42209	1.27625	0.234834	1	ENSMUST00000082895	snoRNA	Gm22879	predicted gene
mmu_piR_000870	77	22	154	18	91	22	59.1621	71.4571	36.8448	38.9537	36.4943	43.4017	51.6045	65.3096	37.8993	0.580301	-0.785126	0.238721	1
chr7.tRNA339-GluTTC	309	116	1588	172	887	213	237.417	376.774	379.932	372.225	355.719	420.207	341.587	307.095	376.078	1.22463	0.292346	0.243659	1
chr3.tRNA755-GlyCCC	10	4	88	7	22	8	7.68339	12.9922	21.0542	15.1487	8.8228	15.7824	14.2196	10.3378	18.1014	1.75099	0.808174	0.291548	1
chr3.tRNA754-GluTTC	24	11	185	11	54	16	18.4401	35.7286	44.2616	23.8051	21.656	31.5649	30.5588	27.0844	34.0333	1.25657	0.329489	0.29223	1
mmu_piR_004567	69	24	157	14	98	18	53.0154	77.9533	37.5626	30.2973	39.3016	35.5105	49.7071	65.4843	33.93	0.518138	-0.94859	0.296606	1
ENSMUSG00000064364	288	51	719	70	1408	61	221.282	165.651	172.022	151.487	564.659	120.341	177.61	193.466	161.754	0.836086	-0.258276	0.302477	1	ENSMUST00000082415	Mt_tRNA	mt-Th	mitochondrially encoded tRNA histidine [Source:MGI Symbol;Acc:MGI:102485]
ENSMUSG00000064352	284	58	718	32	906	55	218.208	188.387	171.783	69.2511	363.339	108.504	161.907	203.298	120.517	0.59281	-0.754357	0.30483	1	ENSMUST00000082403	Mt_tRNA	mt-Ts1	mitochondrially encoded tRNA serine 1 [Source:MGI Symbol;Acc:MGI:102475]
ENSMUSG00000064966	96	28	482	54	260	29	73.7606	90.9455	115.319	116.861	104.269	57.2113	99.2217	82.353	116.09	1.40967	0.495354	0.307903	1	ENSMUST00000083032	snoRNA	Snord15b	small nucleolar RNA
mmu_piR_002435	25	13	39	9	28	6	19.2085	42.2247	9.33083	19.4769	11.229	11.8368	22.5602	30.7166	14.4038	0.468927	-1.09256	0.309805	1
chr13.tRNA84-AspGTC	42	10	194	42	103	32	32.2703	32.4805	46.4149	90.892	41.3067	63.1297	50.5144	32.3754	68.6535	2.12054	1.08444	0.31368	1
mmu_piR_020492	269	85	650	76	464	91	206.683	276.084	155.514	164.471	186.081	179.525	200.688	241.384	159.993	0.662814	-0.593324	0.315183	1
chr13.tRNA113-GlnTTG	20	4	34	2	42	5	15.3668	12.9922	8.13457	4.32819	16.8435	9.86402	10.2054	14.1795	6.23138	0.439464	-1.18618	0.317124	1
chr13.tRNA86-SerAGA	51	11	84	18	83	15	39.1853	35.7286	20.0972	38.9537	33.286	29.592	33.4912	37.4569	29.5254	0.78825	-0.343274	0.319803	1
chr14.tRNA189-LeuAAG	50	20	82	21	41	9	38.417	64.961	19.6187	45.446	16.4425	17.7552	42.1107	51.689	32.5323	0.629386	-0.667983	0.326224	1
ENSMUSG00000064372	70	9	148	13	198	23	53.7838	29.2325	35.4093	28.1332	79.4052	45.3745	36.6397	41.5081	31.7713	0.765423	-0.38567	0.326365	1	ENSMUST00000082423	Mt_tRNA	mt-Tp	mitochondrially encoded tRNA proline [Source:MGI Symbol;Acc:MGI:102478]
mmu_piR_000578	641	213	1737	154	821	165	492.506	691.835	415.581	333.271	329.251	325.513	483.298	592.17	374.426	0.632294	-0.661332	0.329409	1
ENSMUSG00000064342	96	8	145	17	144	8	73.7606	25.9844	34.6915	36.7896	57.7492	15.7824	42.8065	49.8725	35.7406	0.716639	-0.480681	0.336495	1	ENSMUST00000082393	Mt_tRNA	mt-Ti	mitochondrially encoded tRNA isoleucine [Source:MGI Symbol;Acc:MGI:102484]
chr11.tRNA1493-GlnTTG	32	2	39	1	54	18	24.5869	6.4961	9.33083	2.1641	21.656	35.5105	10.6445	15.5415	5.74746	0.369814	-1.43513	0.338126	1
chr1.tRNA485-LysTTT	143	37	333	42	254	77	109.873	120.178	79.6709	90.892	101.863	151.906	100.153	115.025	85.2815	0.741415	-0.431646	0.359279	1
ENSMUSG00000064440	97	10	430	79	694	101	74.5289	32.4805	102.878	170.964	278.319	199.253	95.2128	53.5047	136.921	2.55904	1.35561	0.362448	1	ENSMUST00000082506	snoRNA	Gm26224	predicted gene
chr11.tRNA397-AspGTC	33	10	180	20	76	21	25.3552	32.4805	43.0654	43.2819	30.4788	41.4289	36.0457	28.9179	43.1736	1.49297	0.57819	0.363009	1
chr1.tRNA1555-GluTTC	180	50	912	77	439	125	138.301	162.403	218.198	166.635	176.055	246.6	171.384	150.352	192.417	1.27978	0.355891	0.371067	1
ENSMUSG00000064515	21	7	38	4	69	1	16.1351	22.7364	9.09158	8.65638	27.6715	1.9728	14.1549	19.4357	8.87398	0.45658	-1.13106	0.372348	1	ENSMUST00000082581	rRNA	n-R5s162	nuclear encoded rRNA 5S 162 [Source:MGI Symbol;Acc:MGI:4422026]
ENSMUSG00000094251	9	3	72	6	31	4	6.91505	9.74416	17.2261	12.9846	12.4321	7.89121	11.7175	8.32961	15.1054	1.81345	0.858741	0.37332	1	ENSMUST00000083112	snoRNA	Gm25632	predicted gene
ENSMUSG00000064437	109	17	251	30	186	40	83.749	55.2169	60.0522	64.9229	74.5928	78.9121	65.9853	69.4829	62.4876	0.899322	-0.15309	0.375001	1	ENSMUST00000082503	snoRNA	Snord49b	small nucleolar RNA
chr11.tRNA69-AspGTC	26	11	179	11	79	29	19.9768	35.7286	42.8261	23.8051	31.6819	57.2113	30.5841	27.8527	33.3156	1.19613	0.25838	0.375647	1
chr9.tRNA961-GluTTC	255	95	1200	132	675	206	195.927	308.565	287.102	285.661	270.7	406.397	269.314	252.246	286.382	1.13533	0.183109	0.375702	1
chr13.tRNA93-ValAAC	35	20	297	16	65	22	26.8919	64.961	71.0578	34.6255	26.0674	43.4017	49.3841	45.9265	52.8417	1.15057	0.202351	0.380933	1
ENSMUSG00000064355	37	8	84	6	57	6	28.4286	25.9844	20.0972	12.9846	22.8591	11.8368	21.8737	27.2065	16.5409	0.607975	-0.717915	0.386622	1	ENSMUST00000082406	Mt_tRNA	mt-Tk	mitochondrially encoded tRNA lysine [Source:MGI Symbol;Acc:MGI:102483]
ENSMUSG00000065118	30	10	55	9	51	13	23.0502	32.4805	13.1589	19.4769	20.4529	25.6464	22.0416	27.7654	16.3179	0.587706	-0.766834	0.391264	1	ENSMUST00000083184	snoRNA	Gm23297	predicted gene
mmu_piR_032901	207	43	600	40	761	89	159.046	139.666	143.551	86.5638	305.189	175.579	132.207	149.356	115.058	0.770356	-0.376402	0.405096	1
chr13.tRNA977-ValAAC	21	7	142	9	27	17	16.1351	22.7364	33.9738	19.4769	10.828	33.5377	23.0805	19.4357	26.7253	1.37506	0.459495	0.409146	1
ENSMUSG00000065219	192	69	1012	73	520	138	147.521	224.116	242.123	157.979	208.539	272.247	192.935	185.818	200.051	1.07659	0.106475	0.410116	1	ENSMUST00000083285	snoRNA	Snord32a	small nucleolar RNA
mmu_piR_035331	27	5	55	5	31	11	20.7452	16.2403	13.1589	10.8205	12.4321	21.7008	15.2412	18.4927	11.9897	0.648346	-0.625165	0.413016	1
chr1.tRNA1192-LysTTT	45	14	87	16	79	17	34.5753	45.4727	20.8149	34.6255	31.6819	33.5377	33.8721	40.024	27.7202	0.69259	-0.529926	0.41417	1
chr3.tRNA27-TyrGTA	19	5	89	16	45	21	14.5984	16.2403	21.2934	34.6255	18.0466	41.4289	21.6894	15.4194	27.9595	1.81327	0.858595	0.416529	1
chr11.tRNA1433-CysGCA	22	8	119	15	38	7	16.9035	25.9844	28.471	32.4614	15.2394	13.8096	25.9551	21.4439	30.4662	1.42074	0.50664	0.416661	1
chr6.tRNA10-ValCAC	21	6	54	0	23	10	16.1351	19.4883	12.9196	0	9.22383	19.728	12.1358	17.8117	6.4598	0.362672	-1.46326	0.419568	1
chr1.tRNA698-LeuCAG	34	16	176	22	45	10	26.1235	51.9688	42.1083	47.6101	18.0466	19.728	41.9527	39.0462	44.8592	1.14888	0.200223	0.43006	1
mmu_piR_000414	2538	839	7706	585	4563	521	1950.05	2725.12	1843.68	1266	1829.93	1027.83	1946.21	2337.58	1554.84	0.665148	-0.588254	0.431986	1
mmu_piR_005355	47	28	92	12	52	18	36.1119	90.9455	22.0112	25.9692	20.8539	35.5105	43.7594	63.5287	23.9902	0.377627	-1.40497	0.432418	1
chr11.tRNA396-ProCGG	32	6	55	11	58	14	24.5869	19.4883	13.1589	23.8051	23.2601	27.6192	20.2598	22.0376	18.482	0.838656	-0.253849	0.433682	1
chr1.tRNA703-LeuCAG	32	14	146	25	40	14	24.5869	45.4727	34.9308	54.1024	16.0415	27.6192	39.7732	35.0298	44.5166	1.27082	0.345761	0.43892	1
mmu_piR_000620	430	91	1162	122	815	323	330.386	295.573	278.011	264.02	326.845	637.215	291.997	312.979	271.015	0.865921	-0.207693	0.439928	1
chr1.tRNA1013-AspGTC	8	1	65	4	24	5	6.14671	3.24805	15.5514	8.65638	9.62487	9.86402	8.40063	4.69738	12.1039	2.57673	1.36554	0.442372	1
chr7.tRNA863-LeuTAG	53	11	107	18	79	18	40.722	35.7286	25.6	38.9537	31.6819	35.5105	35.2511	38.2253	32.2768	0.844385	-0.244027	0.442548	1
ENSMUSG00000064450	158	24	994	60	402	78	121.398	77.9533	237.816	129.846	161.217	153.879	141.753	99.6754	183.831	1.8443	0.883071	0.445977	1	ENSMUST00000082516	snoRNA	Snord68	small nucleolar RNA
chr13.tRNA64-GlnCTG	31	10	69	7	109	8	23.8185	32.4805	16.5084	15.1487	43.713	15.7824	21.989	28.1495	15.8285	0.562302	-0.830583	0.447688	1
chr11.tRNA204-ValCAC	592	128	2705	239	1048	354	454.857	415.751	647.177	517.219	420.286	698.372	508.751	435.304	582.198	1.33745	0.419487	0.451438	1
ENSMUSG00000064349	100	16	238	30	473	23	76.8339	51.9688	56.942	64.9229	189.69	45.3745	62.6669	64.4014	60.9324	0.946135	-0.0798815	0.455701	1	ENSMUST00000082400	Mt_tRNA	mt-Tc	mitochondrially encoded tRNA cysteine [Source:MGI Symbol;Acc:MGI:102490]
mmu_piR_003040	7	6	65	4	16	4	5.37838	19.4883	15.5514	8.65638	6.41658	7.89121	12.2686	12.4333	12.1039	0.973502	-0.0387446	0.465472	1
chr1.tRNA1005-AspGTC	9	7	57	9	26	8	6.91505	22.7364	13.6374	19.4769	10.4269	15.7824	15.6914	14.8257	16.5571	1.11678	0.15935	0.474071	1
chr6.tRNA157-CysGCA	59	28	305	29	75	20	45.332	90.9455	72.9719	62.7588	30.0777	39.4561	68.002	68.1387	67.8653	0.995987	-0.00580071	0.475953	1
chr11.tRNA1816-LysTTT	53	17	127	15	89	13	40.722	55.2169	30.385	32.4614	35.6922	25.6464	39.6963	47.9694	31.4232	0.655068	-0.610284	0.476262	1
chr3.tRNA297-GlnCTG	34	8	77	8	131	9	26.1235	25.9844	18.4224	17.3128	52.5358	17.7552	21.9608	26.054	17.8676	0.685791	-0.544159	0.476933	1
chr9.tRNA342-GlnCTG	32	5	68	8	127	18	24.5869	16.2403	16.2691	17.3128	50.9316	35.5105	18.6023	20.4136	16.791	0.822539	-0.281844	0.479462	1
ENSMUSG00000064844	227	45	1048	88	499	83	174.413	146.162	250.736	190.44	200.117	163.743	190.438	160.288	220.588	1.3762	0.460692	0.492379	1	ENSMUST00000082910	snoRNA	Gm26202	predicted gene
ENSMUSG00000065378	22	1	41	3	51	5	16.9035	3.24805	9.80933	6.49229	20.4529	9.86402	9.11328	10.0758	8.15081	0.808952	-0.305873	0.492415	1	ENSMUST00000083444	snoRNA	Gm22744	predicted gene
mmu_piR_038322	68	20	179	17	93	11	52.2471	64.961	42.8261	36.7896	37.2964	21.7008	49.206	58.6041	39.8079	0.679268	-0.557947	0.494999	1
chr11.tRNA205-GlyACC	26	8	156	10	57	14	19.9768	25.9844	37.3233	21.641	22.8591	27.6192	26.2314	22.9806	29.4821	1.28291	0.359423	0.496379	1
chr17.tRNA457-CysGCA	54	17	266	25	87	27	41.4903	55.2169	63.641	54.1024	34.8902	53.2657	53.6127	48.3536	58.8717	1.21752	0.283951	0.503105	1
mmu_piR_000949	39	10	96	9	49	12	29.9652	32.4805	22.9682	19.4769	19.6508	23.6736	26.2227	31.2229	21.2225	0.679711	-0.557007	0.506057	1
chr2.tRNA263-AlaCGC	50	32	87	19	64	23	38.417	103.938	20.8149	41.1178	25.6663	45.3745	51.0718	71.1773	30.9664	0.43506	-1.20072	0.507673	1
ENSMUSG00000065228	34	7	187	13	98	28	26.1235	22.7364	44.7401	28.1332	39.3016	55.2385	30.4333	24.43	36.4367	1.49148	0.576741	0.5082	1	ENSMUST00000083294	snoRNA	Gm25789	predicted gene
ENSMUSG00000064366	32	8	67	10	55	3	24.5869	25.9844	16.0299	21.641	22.057	5.91841	22.0605	25.2856	18.8354	0.744906	-0.42487	0.510305	1	ENSMUST00000082417	Mt_tRNA	mt-Tl2	mitochondrially encoded tRNA leucine 2 [Source:MGI Symbol;Acc:MGI:102481]
chr13.tRNA98-ValCAC	487	103	2194	184	688	213	374.181	334.549	524.919	398.194	275.913	420.207	407.961	354.365	461.556	1.30249	0.381269	0.518406	1
ENSMUSG00000064387	7	7	93	3	39	4	5.37838	22.7364	22.2504	6.49229	15.6404	7.89121	14.2144	14.0574	14.3714	1.02234	0.03187	0.518618	1	ENSMUST00000082453	snoRNA	Snora73a	small nucleolar RNA
chr3.tRNA749-HisGTG	88	23	220	28	115	36	67.6139	74.7052	52.6354	60.5947	46.1192	71.0209	63.8873	71.1595	56.6151	0.795608	-0.329871	0.519217	1
ENSMUSG00000064751	77	21	376	31	186	38	59.1621	68.2091	89.9587	67.087	74.5928	74.9665	71.1042	63.6856	78.5229	1.23298	0.302145	0.520571	1	ENSMUST00000082817	snoRNA	Gm26330	predicted gene
chr11.tRNA401-LeuTAG	42	15	97	14	51	15	32.2703	48.7208	23.2074	30.2973	20.4529	29.592	33.624	40.4955	26.7524	0.660626	-0.598094	0.523508	1
chr11.tRNA1444-CysGCA	448	127	1147	168	991	237	344.216	412.503	274.422	363.568	397.427	467.554	348.677	378.359	318.995	0.843101	-0.246223	0.527263	1
chr13.tRNA87-GlnCTG	22	6	52	4	74	12	16.9035	19.4883	12.4411	8.65638	29.6767	23.6736	14.3723	18.1959	10.5487	0.579732	-0.786541	0.52741	1
ENSMUSG00000064451	11	9	68	9	29	9	8.45173	29.2325	16.2691	19.4769	11.6301	17.7552	18.3576	18.8421	17.873	0.948567	-0.076178	0.529124	1	ENSMUST00000082517	snoRNA	Snora23	small nucleolar RNA
chr13.tRNA986-ValAAC	303	64	1273	133	427	133	232.807	207.875	304.568	287.825	171.242	262.383	258.269	220.341	296.196	1.34426	0.426815	0.53235	1
chr11.tRNA2023-LysCTT	199	101	445	76	369	143	152.9	328.053	106.467	164.471	147.982	282.111	187.973	240.476	135.469	0.563337	-0.82793	0.537558	1
mmu_piR_000159	1224	513	6918	428	1484	391	940.447	1666.25	1655.15	926.233	595.138	771.366	1297.02	1303.35	1290.69	0.990287	-0.0140819	0.548194	1
mmu_piR_002490	2745	1175	8147	768	3933	776	2109.09	3816.46	1949.19	1662.03	1577.28	1530.9	2384.19	2962.78	1805.61	0.60943	-0.714467	0.548622	1
chr19.tRNA641-LysTTT	46	9	108	14	77	23	35.3436	29.2325	25.8392	30.2973	30.8798	45.3745	30.1782	32.288	28.0683	0.869309	-0.202059	0.549056	1
ENSMUSG00000064925	22	11	99	17	39	9	16.9035	35.7286	23.6859	36.7896	15.6404	17.7552	28.2769	26.316	30.2378	1.14903	0.200411	0.550555	1	ENSMUST00000082991	snoRNA	Snora62	small nucleolar RNA
chr1.tRNA706-GlyGCC	725	168	2726	371	1623	614	557.046	545.673	652.201	802.88	650.882	1211.3	639.45	551.359	727.54	1.31954	0.400034	0.550787	1
chr3.tRNA293-HisGTG	75	42	386	38	115	30	57.6254	136.418	92.3513	82.2357	46.1192	59.1841	92.1576	97.0218	87.2935	0.89973	-0.152436	0.551292	1
chr17.tRNA391-ValCAC	14	4	63	11	24	12	10.7568	12.9922	15.0729	23.8051	9.62487	23.6736	15.6567	11.8745	19.439	1.63704	0.711087	0.55269	1
chrX.tRNA321-ArgCCT	36	11	141	25	133	25	27.6602	35.7286	33.7345	54.1024	53.3378	49.3201	37.8064	31.6944	43.9185	1.38569	0.4706	0.559569	1
ENSMUSG00000064778	125	24	350	35	210	23	96.0424	77.9533	83.7382	75.7434	84.2176	45.3745	83.3693	86.9978	79.7408	0.916584	-0.125662	0.56898	1	ENSMUST00000082844	snoRNA	Snord59a	small nucleolar RNA
ENSMUSG00000065251	15	8	75	11	78	12	11.5251	25.9844	17.9439	23.8051	31.2808	23.6736	19.8146	18.7548	20.8745	1.11302	0.154484	0.577632	1	ENSMUST00000083317	snRNA	Gm23971	predicted gene
chr11.tRNA394-SerAGA	34	8	84	9	75	16	26.1235	25.9844	20.0972	19.4769	30.0777	31.5649	22.9205	26.054	19.787	0.759462	-0.39695	0.578545	1
chr13.tRNA108-MetCAT	27	17	62	9	24	8	20.7452	55.2169	14.8336	19.4769	9.62487	15.7824	27.5681	37.981	17.1552	0.451679	-1.14663	0.585997	1
chr9.tRNA783-ArgACG	33	7	71	12	61	26	25.3552	22.7364	16.9869	25.9692	24.4632	51.2929	22.7619	24.0458	21.478	0.893214	-0.162923	0.597375	1
mmu_piR_002643	377	88	1245	67	801	129	289.664	285.829	297.869	144.994	321.23	254.492	254.589	287.746	221.432	0.769538	-0.377936	0.599651	1
mmu_piR_005109	78	43	209	23	116	29	59.9305	139.666	50.0037	49.7742	46.5202	57.2113	74.8436	99.7984	49.8889	0.499897	-1.0003	0.608501	1
chr13.tRNA91-ValCAC	637	183	2621	270	1037	363	489.432	594.394	627.079	584.306	415.875	716.128	573.803	541.913	605.693	1.11769	0.160525	0.608746	1
mmu_piR_000802	21	9	46	8	37	10	16.1351	29.2325	11.0056	17.3128	14.8383	19.728	18.4215	22.6838	14.1592	0.624198	-0.679924	0.609724	1
chr13.tRNA90-MetCAT	22	13	61	5	24	21	16.9035	42.2247	14.5944	10.8205	9.62487	41.4289	21.1357	29.5641	12.7074	0.429827	-1.21817	0.610275	1
chr1.tRNA704-GlyGCC	722	182	2705	352	1700	606	554.741	591.145	647.177	761.762	681.762	1195.52	638.706	572.943	704.469	1.22956	0.298144	0.613014	1
chr7.tRNA88-SeCTCA	87	29	234	30	141	17	66.8455	94.1935	55.985	64.9229	56.5461	33.5377	70.4867	80.5195	60.4539	0.750798	-0.413503	0.613254	1
chr7.tRNA969-GluCTC	12	1	70	5	18	4	9.22007	3.24805	16.7476	10.8205	7.21865	7.89121	10.0091	6.23406	13.7841	2.21109	1.14476	0.613653	1
chr1.tRNA1002-AspGTC	12	4	59	8	18	8	9.22007	12.9922	14.1159	17.3128	7.21865	15.7824	13.4102	11.1061	15.7143	1.41492	0.500722	0.613946	1
chr13.tRNA964-LeuCAG	24	10	70	4	19	8	18.4401	32.4805	16.7476	8.65638	7.61969	15.7824	19.0812	25.4603	12.702	0.498894	-1.00319	0.615488	1
ENSMUSG00000064339	10428	2805	46328	3494	23273	3991	8012.24	9110.79	11084.1	7561.35	9333.32	7873.46	8942.11	8561.51	9322.71	1.08891	0.122883	0.623361	1	ENSMUST00000082390	Mt_rRNA	mt-Rnr2	mitochondrially encoded 16S rRNA [Source:MGI Symbol;Acc:MGI:102492]
chr17.tRNA999-LysCTT	177	90	449	68	370	164	135.996	292.325	107.424	147.159	148.383	323.54	170.726	214.16	127.291	0.594374	-0.750557	0.624817	1
chr3.tRNA284-ValCAC	626	139	2622	237	1067	352	480.98	451.479	627.319	512.891	427.906	694.427	518.167	466.23	570.105	1.2228	0.290186	0.630597	1
chr3.tRNA292-LysCTT	440	196	1103	188	943	392	338.069	636.618	263.895	406.85	378.177	773.339	411.358	487.344	335.373	0.688164	-0.539175	0.634987	1
ENSMUSG00000064369	213	56	690	52	779	85	163.656	181.891	165.084	112.533	312.407	167.688	155.791	172.774	138.808	0.803412	-0.315788	0.63876	1	ENSMUST00000082420	Mt_tRNA	mt-Te	mitochondrially encoded tRNA glutamic acid [Source:MGI Symbol;Acc:MGI:102488]
chr17.tRNA83-LysCTT	442	194	1049	201	901	359	339.606	630.122	250.975	434.983	361.334	708.236	413.922	484.864	342.979	0.707372	-0.499459	0.641511	1
chr3.tRNA309-GlnCTG	11	5	27	2	97	3	8.45173	16.2403	6.4598	4.32819	38.9005	5.91841	8.87	12.346	5.394	0.436903	-1.19462	0.642933	1
chr13.tRNA966-ValCAC	390	101	1604	157	659	242	299.652	328.053	383.76	339.763	264.283	477.418	337.807	313.853	361.762	1.15265	0.204951	0.64473	1
ENSMUSG00000065258	27	7	82	4	29	3	20.7452	22.7364	19.6187	8.65638	11.6301	5.91841	17.9391	21.7408	14.1375	0.650277	-0.620873	0.645022	1	ENSMUST00000083324	snoRNA	Gm23969	predicted gene
ENSMUSG00000064791	26	4	178	7	27	4	19.9768	12.9922	42.5869	15.1487	10.828	7.89121	22.6761	16.4845	28.8678	1.7512	0.808348	0.645507	1	ENSMUST00000082857	snoRNA	Snord14e	small nucleolar RNA
chr17.tRNA81-LysCTT	461	170	1099	216	965	359	354.204	552.169	262.938	467.445	387	708.236	409.189	453.187	365.191	0.80583	-0.311453	0.646605	1
ENSMUSG00000064604	79	17	198	30	153	28	60.6988	55.2169	47.3719	64.9229	61.3586	55.2385	57.0526	57.9578	56.1474	0.968762	-0.0457851	0.649291	1	ENSMUST00000082670	snoRNA	Snora44	small nucleolar RNA
ENSMUSG00000064540	62	4	157	15	149	22	47.637	12.9922	37.5626	32.4614	59.7544	43.4017	32.6633	30.3146	35.012	1.15495	0.207836	0.651073	1	ENSMUST00000082606	snoRNA	Snord42a	small nucleolar RNA
mmu_piR_000634	286	109	932	78	453	63	219.745	354.038	222.983	168.799	181.669	124.287	241.391	286.891	195.891	0.682806	-0.550452	0.654332	1
chr3.tRNA48-ValAAC	611	156	2598	221	1075	336	469.455	506.696	621.577	478.265	431.114	662.862	518.998	488.076	549.921	1.12671	0.172119	0.656458	1
ENSMUSG00000065289	175	44	472	66	293	75	134.459	142.914	112.927	142.83	117.504	147.96	133.283	138.687	127.879	0.922068	-0.117056	0.658334	1	ENSMUST00000083355	snoRNA	Gm23650	predicted gene
chr13.tRNA95-ValAAC	25	9	116	12	33	13	19.2085	29.2325	27.7532	25.9692	13.2342	25.6464	25.5408	24.2205	26.8612	1.10903	0.149296	0.677061	1
ENSMUSG00000065295	46	11	162	28	125	12	35.3436	35.7286	38.7588	60.5947	50.1295	23.6736	42.6064	35.5361	49.6768	1.39792	0.483286	0.68326	1	ENSMUST00000083361	snoRNA	Gm24134	predicted gene
ENSMUSG00000064780	38	4	130	24	96	29	29.1969	12.9922	31.1028	51.9383	38.4995	57.2113	31.3075	21.0946	41.5205	1.96831	0.976955	0.685592	1	ENSMUST00000082846	snoRNA	Snord95	small nucleolar RNA
chr19.tRNA107-LysTTT	116	37	303	49	219	46	89.1274	120.178	72.4934	106.041	87.8269	90.7489	96.9598	104.653	89.267	0.852984	-0.229409	0.686284	1
ENSMUSG00000064797	11	2	53	6	27	7	8.45173	6.4961	12.6804	12.9846	10.828	13.8096	10.1532	7.47392	12.8325	1.71697	0.779862	0.689104	1	ENSMUST00000082863	snoRNA	Gm24357	predicted gene
chr1.tRNA707-AspGTC	35	14	172	13	77	25	26.8919	45.4727	41.1513	28.1332	30.8798	49.3201	35.4123	36.1823	34.6423	0.957438	-0.0627497	0.691202	1
chr13.tRNA111-MetCAT	22	14	61	7	45	8	16.9035	45.4727	14.5944	15.1487	18.0466	15.7824	23.0298	31.1881	14.8715	0.476833	-1.06844	0.693921	1
chr13.tRNA1007-GlnTTG	14	0	21	5	47	16	10.7568	0	5.02429	10.8205	18.8487	31.5649	6.65038	5.37838	7.92239	1.47301	0.558765	0.695525	1
chr13.tRNA83-LysTTT	31	10	83	10	70	9	23.8185	32.4805	19.8579	21.641	28.0725	17.7552	24.4495	28.1495	20.7494	0.737115	-0.440038	0.699322	1
chr13.tRNA103-LysCTT	429	214	1029	202	983	387	329.618	695.083	246.19	437.147	394.219	763.475	427.01	512.35	341.669	0.666866	-0.584532	0.699511	1
ENSMUSG00000065087	102	19	413	41	291	42	78.3706	61.713	98.8111	88.7279	116.702	82.8577	81.9057	70.0418	93.7695	1.33876	0.420903	0.700235	1	ENSMUST00000083153	snoRNA	Snord22	small nucleolar RNA
chr1.tRNA702-GlyGCC	746	204	2651	366	1648	623	573.181	662.603	634.257	792.059	660.908	1229.06	665.525	617.892	713.158	1.15418	0.206868	0.703498	1
ENSMUSG00000064856	30	9	79	10	109	17	23.0502	29.2325	18.9009	21.641	43.713	33.5377	23.2061	26.1413	20.2709	0.775436	-0.36692	0.70976	1	ENSMUST00000082922	snRNA	Gm23444	predicted gene
chrX.tRNA460-ValTAC	13	6	78	4	26	2	9.98841	19.4883	18.6617	8.65638	10.4269	3.94561	14.1987	14.7384	13.659	0.926766	-0.109722	0.715457	1
chr1.tRNA708-GlyTCC	51	20	217	23	142	30	39.1853	64.961	51.9177	49.7742	56.9472	59.1841	51.4596	52.0732	50.8459	0.976433	-0.0344076	0.722887	1
chr11.tRNA791-CysGCA	57	33	260	28	78	31	43.7953	107.186	62.2055	60.5947	31.2808	61.1569	68.4453	75.4905	61.4001	0.813348	-0.298055	0.723682	1
mmu_piR_038328	882	297	4023	270	1131	187	677.675	964.671	962.511	584.306	453.572	368.914	797.291	821.173	773.408	0.941833	-0.0864565	0.725519	1
ENSMUSG00000065272	50	6	237	16	126	21	38.417	19.4883	56.7027	34.6255	50.5306	41.4289	37.3084	28.9526	45.6641	1.5772	0.657366	0.725879	1	ENSMUST00000083338	snoRNA	Snord57	small nucleolar RNA
mmu_piR_000216	86	21	455	22	94	16	66.0772	68.2091	108.86	47.6101	37.6974	31.5649	72.689	67.1431	78.2349	1.1652	0.220572	0.732777	1
chr3.tRNA746-GlyTCC	10	2	54	4	40	10	7.68339	6.4961	12.9196	8.65638	16.0415	19.728	8.93887	7.08975	10.788	1.52163	0.60562	0.736205	1
chr2.tRNA1431-HisGTG	229	74	758	66	464	141	175.95	240.356	181.353	142.83	186.081	278.165	185.122	208.153	162.092	0.778715	-0.360833	0.739506	1
ENSMUSG00000064917	13	2	51	8	41	4	9.98841	6.4961	12.2019	17.3128	16.4425	7.89121	11.4998	8.24226	14.7573	1.79045	0.840318	0.739981	1	ENSMUST00000082983	snoRNA	Gm22574	predicted gene
chr12.tRNA796-LysCTT	220	53	524	106	352	205	169.035	172.147	125.368	229.394	141.165	404.425	173.986	170.591	177.381	1.03981	0.0563133	0.740545	1
ENSMUSG00000064558	11	5	54	6	17	10	8.45173	16.2403	12.9196	12.9846	6.81762	19.728	12.649	12.346	12.9521	1.04909	0.0691418	0.740761	1	ENSMUST00000082624	snoRNA	Gm24620	predicted gene
chr5.tRNA1315-AspGTC	11	1	53	5	22	9	8.45173	3.24805	12.6804	10.8205	8.8228	17.7552	8.80016	5.84989	11.7504	2.00866	1.00623	0.741961	1
chr17.tRNA82-ProCGG	19	7	58	4	61	12	14.5984	22.7364	13.8766	8.65638	24.4632	23.6736	14.967	18.6674	11.2665	0.603539	-0.728482	0.743142	1
ENSMUSG00000065273	22	1	95	9	43	12	16.9035	3.24805	22.7289	19.4769	17.2446	23.6736	15.5893	10.0758	21.1029	2.09442	1.06655	0.747552	1	ENSMUST00000083339	snoRNA	Gm25128	predicted gene
chr11.tRNA1432-CysGCA	26	7	129	8	39	11	19.9768	22.7364	30.8635	17.3128	15.6404	21.7008	22.7224	21.3566	24.0881	1.1279	0.173641	0.749132	1
chr8.tRNA891-GlyGCC	1137	293	3002	521	2663	1038	873.602	951.679	718.234	1127.49	1067.96	2047.77	917.752	912.641	922.864	1.0112	0.0160717	0.752624	1
chr11.tRNA206-ThrTGT	21	6	52	8	31	3	16.1351	19.4883	12.4411	17.3128	12.4321	5.91841	16.3443	17.8117	14.8769	0.835233	-0.259749	0.761309	1
ENSMUSG00000064647	93	17	372	35	173	36	71.4556	55.2169	89.0017	75.7434	69.3793	71.0209	72.8544	63.3362	82.3726	1.30056	0.379133	0.765411	1	ENSMUST00000082713	snoRNA	Gm23301	predicted gene
chr3.tRNA748-LysCTT	178	69	440	91	427	161	136.764	224.116	105.271	196.933	171.242	317.621	165.771	180.44	151.102	0.837408	-0.255998	0.766982	1
ENSMUSG00000065147	49	13	163	29	136	32	37.6486	42.2247	38.9981	62.7588	54.5409	63.1297	45.4075	39.9367	50.8784	1.27398	0.349341	0.772213	1	ENSMUST00000083213	snoRNA	Snora31	small nucleolar RNA
mmu_piR_038323	527	150	2537	140	982	129	404.915	487.208	606.982	302.973	393.818	254.492	450.52	446.061	454.978	1.01999	0.0285543	0.774655	1
ENSMUSG00000064361	104	12	306	33	299	10	79.9073	38.9766	73.2111	71.4152	119.91	19.728	65.8775	59.442	72.3131	1.21653	0.282776	0.776576	1	ENSMUST00000082412	Mt_tRNA	mt-Tr	mitochondrially encoded tRNA arginine [Source:MGI Symbol;Acc:MGI:102476]
mmu_piR_038428	14	3	64	6	41	20	10.7568	9.74416	15.3121	12.9846	16.4425	39.4561	12.1994	10.2505	14.1484	1.38027	0.464946	0.783028	1
ENSMUSG00000064453	1617	262	5983	629	3405	448	1242.4	850.99	1431.44	1361.22	1365.53	883.816	1221.51	1046.7	1396.33	1.33403	0.415796	0.790148	1	ENSMUST00000082519	snoRNA	Snord21	small nucleolar RNA
chr4.tRNA1691-HisGTG	208	84	777	97	466	133	159.815	272.836	185.899	209.917	186.883	262.383	207.117	216.325	197.908	0.914862	-0.128373	0.790815	1
chr3.tRNA747-HisGTG	240	80	791	77	478	154	184.401	259.844	189.248	166.635	191.695	303.812	200.032	222.123	177.942	0.801097	-0.319952	0.792497	1
chr6.tRNA46-ProAGG	14	5	33	6	45	13	10.7568	16.2403	7.89532	12.9846	18.0466	25.6464	11.9692	13.4985	10.4399	0.773415	-0.370685	0.792844	1
chr14.tRNA192-TyrGTA	43	15	112	20	61	17	33.0386	48.7208	26.7962	43.2819	24.4632	33.5377	37.9594	40.8797	35.0391	0.857127	-0.22242	0.797273	1
mmu_piR_000958	206	60	942	56	293	41	158.278	194.883	225.375	121.189	117.504	80.8849	174.931	176.581	173.282	0.981322	-0.0272012	0.798389	1
chr1.tRNA1006-GlyTCC	19	0	46	6	32	4	14.5984	0	11.0056	12.9846	12.8332	7.89121	9.64715	7.29922	11.9951	1.64334	0.716628	0.799974	1
chr19.tRNA109-ValTAC	30	6	114	14	42	10	23.0502	19.4883	27.2747	30.2973	16.8435	19.728	25.0276	21.2692	28.786	1.35341	0.4366	0.804618	1
chr15.tRNA913-MetCAT	18	6	74	9	33	9	13.8301	19.4883	17.7046	19.4769	13.2342	17.7552	17.625	16.6592	18.5908	1.11594	0.158265	0.805848	1
chr3.tRNA282-GlyCCC	2420	737	6295	1194	6211	2435	1859.38	2393.81	1506.09	2583.93	2490.84	4803.78	2085.8	2126.6	2045.01	0.961635	-0.0564386	0.80659	1
chr1.tRNA701-LeuCAG	37	16	133	8	42	17	28.4286	51.9688	31.8205	17.3128	16.8435	33.5377	32.3827	40.1987	24.5666	0.61113	-0.710448	0.811078	1
ENSMUSG00000065016	21	7	64	6	43	9	16.1351	22.7364	15.3121	12.9846	17.2446	17.7552	16.792	19.4357	14.1484	0.727955	-0.458078	0.814121	1	ENSMUST00000083082	snoRNA	Snora3	small nucleolar RNA
chr14.tRNA193-ProTGG	25	4	66	9	57	12	19.2085	12.9922	15.7906	19.4769	22.8591	23.6736	16.867	16.1003	17.6337	1.09524	0.131247	0.814566	1
chr11.tRNA208-ValAAC	642	142	2466	231	1096	326	493.274	461.223	589.995	499.906	439.536	643.134	511.1	477.249	544.951	1.14186	0.191385	0.818664	1
ENSMUSG00000065281	32	4	140	10	81	1	24.5869	12.9922	33.4953	21.641	32.4839	1.9728	23.1788	18.7895	27.5681	1.46721	0.553072	0.822735	1	ENSMUST00000083347	snoRNA	Gm24452	predicted gene
ENSMUSG00000064344	131	37	496	53	208	36	100.652	120.178	118.669	114.697	83.4156	71.0209	113.549	110.415	116.683	1.05677	0.0796562	0.823214	1	ENSMUST00000082395	Mt_tRNA	mt-Tm	mitochondrially encoded tRNA methionine [Source:MGI Symbol;Acc:MGI:102480]
chr4.tRNA1308-GlyGCC	159	39	488	58	617	149	122.166	126.674	116.755	125.518	247.439	293.948	122.778	124.42	121.136	0.973608	-0.0385874	0.825189	1
chr2.tRNA1432-HisGTG	238	76	800	76	484	155	182.865	246.852	191.402	164.471	194.102	305.784	196.397	214.858	177.936	0.828157	-0.272024	0.827476	1
ENSMUSG00000065282	36	4	86	16	83	30	27.6602	12.9922	20.5757	34.6255	33.286	59.1841	23.9634	20.3262	27.6006	1.35788	0.441358	0.831185	1	ENSMUST00000083348	snoRNA	Gm24455	predicted gene
ENSMUSG00000064702	32	15	103	11	133	6	24.5869	48.7208	24.643	23.8051	53.3378	11.8368	30.4389	36.6538	24.224	0.660886	-0.597526	0.837449	1	ENSMUST00000082768	snRNA	Gm24950	predicted gene
chr8.tRNA892-GlyGCC	1083	252	2912	508	2618	1075	832.111	818.509	696.702	1099.36	1049.91	2120.76	861.671	825.31	898.031	1.08811	0.121829	0.837526	1
ENSMUSG00000065110	127	19	472	48	248	29	97.5791	61.713	112.927	103.877	99.457	57.2113	94.0239	79.646	108.402	1.36104	0.444714	0.83869	1	ENSMUST00000083176	snoRNA	Snord61	small nucleolar RNA
chr13.tRNA65-LeuCAA	72	19	305	22	68	19	55.3204	61.713	72.9719	47.6101	27.2705	37.4833	59.4038	58.5167	60.291	1.03032	0.0430936	0.848272	1
chr4.tRNA67-GlyCCC	20	6	51	9	80	29	15.3668	19.4883	12.2019	19.4769	32.0829	57.2113	16.6335	17.4275	15.8394	0.908869	-0.137856	0.85145	1
chr11.tRNA945-ArgCCG	10	1	35	6	52	4	7.68339	3.24805	8.37382	12.9846	20.8539	7.89121	8.07246	5.46572	10.6792	1.95385	0.966319	0.852867	1
chr10.tRNA1326-LeuTAA	52	20	176	16	143	33	39.9536	64.961	42.1083	34.6255	57.3482	65.1025	45.4121	52.4573	38.3669	0.731393	-0.451281	0.853242	1
chr13.tRNA77-GlyGCC	2587	784	6954	1290	6446	2443	1987.69	2546.47	1663.76	2791.68	2585.08	4819.56	2247.4	2267.08	2227.72	0.982638	-0.0252688	0.857692	1
chr1.tRNA1001-LeuCAG	27	14	84	11	20	5	20.7452	45.4727	20.0972	23.8051	8.02073	9.86402	27.53	33.1089	21.9511	0.662996	-0.592927	0.859025	1
chr11.tRNA1442-CysGCA	32	8	124	13	29	17	24.5869	25.9844	29.6672	28.1332	11.6301	33.5377	27.0929	25.2856	28.9002	1.14295	0.192764	0.867757	1
mmu_piR_038312	173	47	746	46	340	26	132.923	152.658	178.482	99.5484	136.352	51.2929	140.903	142.791	139.015	0.97356	-0.0386581	0.87325	1
chr13.tRNA99-MetCAT	12	4	57	4	36	8	9.22007	12.9922	13.6374	8.65638	14.4373	15.7824	11.1265	11.1061	11.1469	1.00367	0.00528164	0.874881	1
ENSMUSG00000064359	517	82	2069	163	1614	99	397.231	266.34	495.012	352.748	647.273	195.308	377.833	331.786	423.88	1.27757	0.353404	0.878158	1	ENSMUST00000082410	Mt_tRNA	mt-Tg	mitochondrially encoded tRNA glycine [Source:MGI Symbol;Acc:MGI:102486]
chr11.tRNA1824-GlyTCC	10	3	50	3	29	13	7.68339	9.74416	11.9626	6.49229	11.6301	25.6464	8.97061	8.71377	9.22744	1.05895	0.0826332	0.879106	1
ENSMUSG00000064500	45	4	126	28	109	27	34.5753	12.9922	30.1458	60.5947	43.713	53.2657	34.577	23.7837	45.3702	1.90762	0.93177	0.885927	1	ENSMUST00000082566	snoRNA	Gm25296	predicted gene
ENSMUSG00000065160	53	6	150	21	163	10	40.722	19.4883	35.8878	45.446	65.3689	19.728	35.386	30.1051	40.6669	1.35083	0.433845	0.888584	1	ENSMUST00000083226	snoRNA	Mir5117	microRNA 5117 [Source:MGI Symbol;Acc:MGI:4950437]
chr19.tRNA110-ValTAC	20	4	83	7	26	5	15.3668	12.9922	19.8579	15.1487	10.4269	9.86402	15.8414	14.1795	17.5033	1.23441	0.30382	0.89188	1
chr2.tRNA1747-GlyGCC	1092	298	2900	560	2699	1016	839.027	967.92	693.831	1211.89	1082.4	2004.37	928.168	903.473	952.862	1.05467	0.0767862	0.896399	1
chr1.tRNA1003-GlyTCC	14	3	46	8	38	7	10.7568	9.74416	11.0056	17.3128	15.2394	13.8096	12.2048	10.2505	14.1592	1.38132	0.46605	0.909338	1
chr3.tRNA291-HisGTG	712	279	2465	256	1545	459	547.058	906.207	589.756	554.009	619.601	905.517	649.257	726.632	571.882	0.787032	-0.345507	0.910478	1
chr11.tRNA1234-ArgCCT	23	3	77	11	59	12	17.6718	9.74416	18.4224	23.8051	23.6611	23.6736	17.4109	13.708	21.1137	1.54025	0.623165	0.910868	1
chr1.tRNA710-ValCAC	800	172	2891	292	1361	421	614.671	558.665	691.677	631.916	545.81	830.55	624.232	586.668	661.797	1.12806	0.173843	0.911435	1
chr13.tRNA115-SerGCT	28	8	81	12	56	10	21.5135	25.9844	19.3794	25.9692	22.458	19.728	23.2116	23.749	22.6743	0.954748	-0.0668074	0.916947	1
ENSMUSG00000064347	104	37	449	27	550	33	79.9073	120.178	107.424	58.4306	220.57	65.1025	91.485	100.043	82.9274	0.82892	-0.270694	0.917937	1	ENSMUST00000082398	Mt_tRNA	mt-Ta	mitochondrially encoded tRNA alanine [Source:MGI Symbol;Acc:MGI:102491]
chr1.tRNA1012-GlyTCC	11	3	43	5	37	6	8.45173	9.74416	10.2878	10.8205	14.8383	11.8368	9.82605	9.09794	10.5542	1.16006	0.214199	0.921469	1
mmu_piR_000164	38	9	139	15	154	38	29.1969	29.2325	33.256	32.4614	61.7596	74.9665	31.0367	29.2147	32.8587	1.12473	0.169583	0.927612	1
chr17.tRNA994-ArgCCT	15	5	52	4	52	9	11.5251	16.2403	12.4411	8.65638	20.8539	17.7552	12.2157	13.8827	10.5487	0.759849	-0.396214	0.928626	1
chr11.tRNA1819-GlyGCC	1074	281	2971	541	2630	1029	825.196	912.703	710.818	1170.78	1054.73	2030.01	904.873	868.95	940.797	1.08268	0.114611	0.934881	1
chr1.tRNA705-LeuCAG	37	14	148	13	44	13	28.4286	45.4727	35.4093	28.1332	17.6456	25.6464	34.361	36.9506	31.7713	0.85983	-0.217877	0.935528	1
chr6.tRNA107-ArgCCT	50	5	133	23	119	26	38.417	16.2403	31.8205	49.7742	47.7233	51.2929	34.063	27.3286	40.7974	1.49284	0.578064	0.940549	1
chr1.tRNA1400-GlyGCC	1064	278	2948	542	2607	1060	817.513	902.958	705.315	1172.94	1045.5	2091.17	899.682	860.236	939.127	1.09171	0.126589	0.949486	1
chr8.tRNA416-LeuCAG	40	23	159	11	38	9	30.7336	74.7052	38.0411	23.8051	15.2394	17.7552	41.8212	52.7194	30.9231	0.58656	-0.76965	0.951962	1
mmu_piR_017289	40	16	122	19	133	16	30.7336	51.9688	29.1887	41.1178	53.3378	31.5649	38.2522	41.3512	35.1533	0.850115	-0.23427	0.952723	1
chr3.tRNA878-GlyGCC	1060	288	2899	555	2570	1127	814.44	935.439	693.592	1201.07	1030.66	2223.35	911.136	874.939	947.332	1.08274	0.114688	0.954075	1
ENSMUSG00000064682	23	7	62	12	76	8	17.6718	22.7364	14.8336	25.9692	30.4788	15.7824	20.3027	20.2041	20.4014	1.00977	0.0140203	0.956093	1	ENSMUST00000082748	snRNA	Gm25813	predicted gene
chr13.tRNA110-GlyGCC	2564	745	7146	1337	6373	2532	1970.02	2419.8	1709.69	2893.4	2555.8	4995.14	2248.23	2194.91	2301.55	1.04858	0.0684409	0.961823	1
mmu_piR_000619	67	21	214	28	167	50	51.4787	68.2091	51.1999	60.5947	66.9731	98.6402	57.8706	59.8439	55.8973	0.934052	-0.0984258	0.964528	1
chr3.tRNA792-MetCAT	53	17	178	20	91	15	40.722	55.2169	42.5869	43.2819	36.4943	29.592	45.4519	47.9694	42.9344	0.895036	-0.159982	0.968768	1
ENSMUSG00000064823	40	5	144	14	75	8	30.7336	16.2403	34.4523	30.2973	30.0777	15.7824	27.9309	23.4869	32.3748	1.37842	0.463015	0.969547	1	ENSMUST00000082889	snoRNA	Snord82	small nucleolar RNA
mmu_piR_000622	916	386	3563	301	1248	259	703.799	1253.75	852.455	651.393	500.493	510.956	865.349	978.773	751.924	0.768231	-0.380388	0.971158	1
ENSMUSG00000064871	13	2	58	3	28	4	9.98841	6.4961	13.8766	6.49229	11.229	7.89121	9.21335	8.24226	10.1845	1.23564	0.305257	0.983046	1	ENSMUST00000082937	snoRNA	Snord58b	small nucleolar RNA
chr2.tRNA587-HisGTG	701	256	2515	251	1577	444	538.606	831.501	601.719	543.188	632.434	875.925	628.754	685.054	572.453	0.835633	-0.259059	0.985411	1
chr3.tRNA295-HisGTG	677	275	2418	253	1553	418	520.166	893.214	578.511	547.516	622.809	824.632	634.852	706.69	563.014	0.796691	-0.327907	0.9865	1
chr3.tRNA93-ProAGG	15	2	33	9	51	13	11.5251	6.4961	7.89532	19.4769	20.4529	25.6464	11.3483	9.0106	13.6861	1.51889	0.603016	0.98733	1
ENSMUSG00000064725	73	17	286	20	126	39	56.0888	55.2169	68.4261	43.2819	50.5306	76.9393	55.7534	55.6528	55.854	1.00361	0.00520546	0.999864	1	ENSMUST00000082791	snoRNA	Snord96a	small nucleolar RNA
chr1.tRNA1009-GlyTCC	11	5	53	2	25	6	8.45173	16.2403	12.6804	4.32819	10.0259	11.8368	10.4251	12.346	8.50427	0.688828	-0.537783	1	1
chr1.tRNA1030-ProCGG	14	2	46	5	23	13	10.7568	6.4961	11.0056	10.8205	9.22383	25.6464	9.76973	8.62643	10.913	1.26507	0.339217	1	1
chr1.tRNA672-ProAGG	19	3	54	11	69	25	14.5984	9.74416	12.9196	23.8051	27.6715	49.3201	15.2668	12.1713	18.3623	1.50866	0.593266	1	1
chr1.tRNA699-GlyGCC	2547	745	7175	1370	6447	2524	1956.96	2419.8	1716.63	2964.81	2585.48	4979.36	2264.55	2188.38	2340.72	1.06961	0.0970908	1	1
chr11.tRNA1022-ArgCCT	42	10	144	15	99	20	32.2703	32.4805	34.4523	32.4614	39.7026	39.4561	32.9161	32.3754	33.4569	1.0334	0.0474048	1	1
chr11.tRNA1911-LeuCAA	73	14	244	19	74	21	56.0888	45.4727	58.3775	41.1178	29.6767	41.4289	50.2642	50.7808	49.7477	0.979656	-0.0296532	1	1
chr11.tRNA2021-LeuAAG	22	12	62	18	30	7	16.9035	38.9766	14.8336	38.9537	12.0311	13.8096	27.4169	27.94	26.8937	0.962549	-0.0550674	1	1
chr11.tRNA207-ProTGG	19	4	55	10	59	17	14.5984	12.9922	13.1589	21.641	23.6611	33.5377	15.5976	13.7953	17.3999	1.26129	0.3349	1	1
chr13.tRNA114-GlnTTG	12	5	38	7	34	11	9.22007	16.2403	9.09158	15.1487	13.6352	21.7008	12.4251	12.7302	12.1201	0.952079	-0.0708468	1	1
chr13.tRNA61-MetCAT	20	4	70	6	44	9	15.3668	12.9922	16.7476	12.9846	17.6456	17.7552	14.5228	14.1795	14.8661	1.04842	0.0682206	1	1
chr13.tRNA78-MetCAT	16	16	66	9	36	7	12.2934	51.9688	15.7906	19.4769	14.4373	13.8096	24.8824	32.1311	17.6337	0.548806	-0.865633	1	1
chr13.tRNA82-MetCAT	15	12	57	7	29	11	11.5251	38.9766	13.6374	15.1487	11.6301	21.7008	19.8219	25.2509	14.393	0.570001	-0.810963	1	1
chr15.tRNA355-MetCAT	15	7	54	9	41	4	11.5251	22.7364	12.9196	19.4769	16.4425	7.89121	16.6645	17.1307	16.1982	0.945566	-0.0807497	1	1
chr3.tRNA28-TyrGTA	30	8	105	8	60	12	23.0502	25.9844	25.1215	17.3128	24.0622	23.6736	22.8672	24.5173	21.2171	0.865394	-0.208572	1	1
chr3.tRNA751-HisGTG	211	99	790	77	466	132	162.12	321.557	189.009	166.635	186.883	260.41	209.83	241.838	177.822	0.735294	-0.443607	1	1
chr3.tRNA92-ProTGG	17	5	40	14	46	18	13.0618	16.2403	9.57008	30.2973	18.4477	35.5105	17.2924	14.651	19.9337	1.36057	0.44421	1	1
chr8.tRNA562-GlyGCC	2554	740	7346	1347	6506	2597	1962.34	2403.56	1757.55	2915.04	2609.14	5123.37	2259.62	2182.95	2336.29	1.07025	0.097942	1	1
chr9.tRNA1035-LysCTT	202	66	547	118	318	156	155.205	214.371	130.871	255.363	127.53	307.757	188.953	184.788	193.117	1.04507	0.0636048	1	1
chr9.tRNA593-CysGCA	73	28	295	15	74	37	56.0888	90.9455	70.5793	32.4614	29.6767	72.9937	62.5188	73.5171	51.5204	0.700794	-0.512937	1	1
ENSMUSG00000064441	34	5	103	14	55	13	26.1235	16.2403	24.643	30.2973	22.057	25.6464	24.326	21.1819	27.4701	1.29687	0.375033	1	1	ENSMUST00000082507	snoRNA	Snord37	small nucleolar RNA
ENSMUSG00000064542	69	10	217	26	134	14	53.0154	32.4805	51.9177	56.2665	53.7389	27.6192	48.42	42.748	54.0921	1.26537	0.339562	1	1	ENSMUST00000082608	snoRNA	Gm22980	predicted gene
ENSMUSG00000064563	50	16	166	21	120	36	38.417	51.9688	39.7158	45.446	48.1244	71.0209	43.8869	45.1929	42.5809	0.942204	-0.0858889	1	1	ENSMUST00000082629	snoRNA	Snora7a	small nucleolar RNA
ENSMUSG00000064655	40	4	121	11	54	19	30.7336	12.9922	28.9495	23.8051	21.656	37.4833	24.1201	21.8629	26.3773	1.20649	0.270811	1	1	ENSMUST00000082721	snoRNA	Gm25788	predicted gene
ENSMUSG00000064772	20	9	73	9	63	16	15.3668	29.2325	17.4654	19.4769	25.2653	31.5649	20.3854	22.2996	18.4711	0.828316	-0.271748	1	1	ENSMUST00000082838	snRNA	Gm25202	predicted gene
ENSMUSG00000064899	177	32	568	58	506	55	135.996	103.938	135.895	125.518	202.924	108.504	125.337	119.967	130.706	1.08952	0.123693	1	1	ENSMUST00000082965	snoRNA	Snord118	small nucleolar RNA
ENSMUSG00000064901	31	9	103	13	50	11	23.8185	29.2325	24.643	28.1332	20.0518	21.7008	26.4568	26.5255	26.3881	0.99482	-0.00749205	1	1	ENSMUST00000082967	snoRNA	Snora21	small nucleolar RNA
ENSMUSG00000064949	49	8	165	17	100	25	37.6486	25.9844	39.4766	36.7896	40.1036	49.3201	34.9748	31.8165	38.1331	1.19853	0.261268	1	1	ENSMUST00000083015	snoRNA	Snora61	small nucleolar RNA
ENSMUSG00000064984	28	2	89	9	52	6	21.5135	6.4961	21.2934	19.4769	20.8539	11.8368	17.195	14.0048	20.3851	1.45558	0.541597	1	1	ENSMUST00000083050	snoRNA	Snord73a	small nucleolar RNA
ENSMUSG00000065100	14	5	58	4	21	6	10.7568	16.2403	13.8766	8.65638	8.42176	11.8368	12.3825	13.4985	11.2665	0.834648	-0.26076	1	1	ENSMUST00000083166	snoRNA	Gm26132	predicted gene
ENSMUSG00000065305	32	5	103	11	81	12	24.5869	16.2403	24.643	23.8051	32.4839	23.6736	22.3188	20.4136	24.224	1.18666	0.24691	1	1	ENSMUST00000083371	snoRNA	Gm23246	predicted gene
ENSMUSG00000065392	70	4	242	23	168	14	53.7838	12.9922	57.899	49.7742	67.3741	27.6192	43.6123	33.388	53.8366	1.61245	0.689258	1	1	ENSMUST00000083458	snoRNA	Gm25894	predicted gene
mmu_piR_018323	1514	519	5874	403	2767	396	1163.27	1685.74	1405.37	872.131	1109.67	781.23	1281.63	1424.5	1138.75	0.799401	-0.323009	1	1
