# Supplementary material for: Comprehensive RNA-Sequencing Analysis in Serum and Muscle Reveals Novel Small RNA Signatures with Biomarker Potential for DMD
Source: Mol Ther Nucleic Acids. 2018 Aug 17;13:1–15. doi: 10.1016/j.omtn.2018.08.005 (PMC6140421; doi:10.1016/j.omtn.2018.08.005)
Supplement: Data S2. Human miR-483 Target Predictions [file mmc3.xls]

## Sheet: nmm-1
nmm-1	UGACUGCCUGCUCUCCCACAGG
Target Score	Gene Symbol	Gene Description
94	Slmap	sarcolemma associated protein
94	Ppp1r12a	protein phosphatase 1, regulatory (inhibitor) subunit 12A
92	Tmem57	transmembrane protein 57
92	Tnks1bp1	tankyrase 1 binding protein 1
91	Ppp3ca	protein phosphatase 3, catalytic subunit, alpha isoform
91	Spag1	sperm associated antigen 1
90	Ric8b	resistance to inhibitors of cholinesterase 8 homolog B (C. elegans)
90	Arid4a	AT rich interactive domain 4A (RBP1-like)
89	Esrrg	estrogen-related receptor gamma
89	Gm7714	predicted gene 7714
89	Cep68	centrosomal protein 68
88	Ammecr1l	AMME chromosomal region gene 1-like
88	Nfkbiz	nuclear factor of kappa light polypeptide gene enhancer in B cells inhibitor, zeta
87	Smr2	submaxillary gland androgen regulated protein 2
87	Upf2	UPF2 regulator of nonsense transcripts homolog (yeast)
86	Odc1	ornithine decarboxylase, structural 1
86	Armc9	armadillo repeat containing 9
86	Tshz2	teashirt zinc finger family member 2
86	Clint1	clathrin interactor 1
84	Cx3cr1	chemokine (C-X3-C motif) receptor 1
84	Gpr88	G-protein coupled receptor 88
83	Esrrb	estrogen related receptor, beta
83	Tril	TLR4 interactor with leucine-rich repeats
82	Ppp3r1	protein phosphatase 3, regulatory subunit B, alpha isoform (calcineurin B, type I)
82	Ttbk2	tau tubulin kinase 2
81	Zic3	zinc finger protein of the cerebellum 3
81	Cab39	calcium binding protein 39
80	Wwp2	WW domain containing E3 ubiquitin protein ligase 2
80	Cbx7	chromobox 7
79	Hoxd13	homeobox D13
79	Stk38l	serine/threonine kinase 38 like
79	March5	membrane-associated ring finger (C3HC4) 5
78	Crkl	v-crk sarcoma virus CT10 oncogene homolog (avian)-like
78	Slc35d2	solute carrier family 35, member D2
78	Diexf	digestive organ expansion factor homolog (zebrafish)
78	Etnk1	ethanolamine kinase 1
77	Arhgap32	Rho GTPase activating protein 32
77	Mfap3l	microfibrillar-associated protein 3-like
77	Atp1b4	ATPase, (Na+)/K+ transporting, beta 4 polypeptide
76	Abhd5	abhydrolase domain containing 5
76	Rabep1	rabaptin, RAB GTPase binding effector protein 1
76	Pgr	progesterone receptor
75	Ermn	ermin, ERM-like protein
75	Rab3ip	RAB3A interacting protein
75	Chrnb4	cholinergic receptor, nicotinic, beta polypeptide 4
75	Steap2	six transmembrane epithelial antigen of prostate 2
75	Plekhm3	pleckstrin homology domain containing, family M, member 3
75	Xirp2	xin actin-binding repeat containing 2
74	Arfgap2	ADP-ribosylation factor GTPase activating protein 2
74	Eif4e	eukaryotic translation initiation factor 4E
74	Patz1	POZ (BTB) and AT hook containing zinc finger 1
74	Zdhhc9	zinc finger, DHHC domain containing 9
73	Gpr50	G-protein-coupled receptor 50
73	Ppp1r3g	protein phosphatase 1, regulatory (inhibitor) subunit 3G
72	Slc1a3	solute carrier family 1 (glial high affinity glutamate transporter), member 3
72	Rnf145	ring finger protein 145
71	Blmh	bleomycin hydrolase
71	Tiparp	TCDD-inducible poly(ADP-ribose) polymerase
71	Mrm1	mitochondrial rRNA methyltransferase 1 homolog (S. cerevisiae)
70	Nxt2	nuclear transport factor 2-like export factor 2
70	Rgs13	regulator of G-protein signaling 13
70	LOC102634727	cyclin-dependent kinase 2-associated protein 1-like
69	Ppm1m	protein phosphatase 1M
69	Prrg1	proline rich Gla (G-carboxyglutamic acid) 1
69	Cdk2ap1	CDK2 (cyclin-dependent kinase 2)-associated protein 1
69	Sat1	spermidine/spermine N1-acetyl transferase 1
69	Atl2	atlastin GTPase 2
69	Camkk1	calcium/calmodulin-dependent protein kinase kinase 1, alpha
68	Crispld2	cysteine-rich secretory protein LCCL domain containing 2
68	Isl2	insulin related protein 2 (islet 2)
68	Ovca2	candidate tumor suppressor in ovarian cancer 2
68	Gpatch2l	G patch domain containing 2 like
67	Cldn18	claudin 18
67	Nrg4	neuregulin 4
67	Ppp4r4	protein phosphatase 4, regulatory subunit 4
66	Caskin2	CASK-interacting protein 2
65	LOC102641872	trafficking protein particle complex subunit 10-like
65	Trappc10	trafficking protein particle complex 10
65	BC030336	cDNA sequence BC030336
65	Lamb1	laminin B1
65	Plcxd3	phosphatidylinositol-specific phospholipase C, X domain containing 3
64	Atxn7l3b	ataxin 7-like 3B
64	Ndc1	NDC1 transmembrane nucleoporin
64	Hjurp	Holliday junction recognition protein
64	Efr3b	EFR3 homolog B (S. cerevisiae)
63	Myo5b	myosin VB
63	Phf21a	PHD finger protein 21A
63	Tbc1d8b	TBC1 domain family, member 8B
63	Lpp	LIM domain containing preferred translocation partner in lipoma
63	LOC102639598	zinc finger protein 120-like
62	Sfmbt1	Scm-like with four mbt domains 1
62	Casq2	calsequestrin 2
62	Nos1	nitric oxide synthase 1, neuronal
62	Slc7a6	solute carrier family 7 (cationic amino acid transporter, y+ system), member 6
62	Dstn	destrin
61	H2-T22	histocompatibility 2, T region locus 22
61	Prtg	protogenin homolog (Gallus gallus)
61	Arhgap12	Rho GTPase activating protein 12
61	Ccdc15	coiled-coil domain containing 15
61	Neurl1a	neuralized homolog 1A (Drosophila)
61	4930578C19Rik	RIKEN cDNA 4930578C19 gene
61	Ddhd2	DDHD domain containing 2
61	Inpp5f	inositol polyphosphate-5-phosphatase F
60	Tnfrsf8	tumor necrosis factor receptor superfamily, member 8
60	Lrrc23	leucine rich repeat containing 23
60	LOC101056094	cadherin-11-like
60	Crmp1	collapsin response mediator protein 1
60	Zfp606	zinc finger protein 606
60	Gfap	glial fibrillary acidic protein
59	Rdh11	retinol dehydrogenase 11
59	Pip5k1a	phosphatidylinositol-4-phosphate 5-kinase, type 1 alpha
59	Txlng	taxilin gamma
59	Ap1g2	adaptor protein complex AP-1, gamma 2 subunit
59	H2-T10	histocompatibility 2, T region locus 10
59	Rdx	radixin
59	Otx1	orthodenticle homolog 1
58	A1cf	APOBEC1 complementation factor
58	Oraov1	oral cancer overexpressed 1
58	Rnf44	ring finger protein 44
58	Msi2	musashi RNA-binding protein 2
57	Sgsm2	small G protein signaling modulator 2
57	Gm21446	predicted gene, 21446
57	Ddx42	DEAD (Asp-Glu-Ala-Asp) box polypeptide 42
57	Sdhaf2	succinate dehydrogenase complex assembly factor 2
56	Rasgef1c	RasGEF domain family, member 1C
56	Rundc1	RUN domain containing 1
56	Edem3	ER degradation enhancer, mannosidase alpha-like 3
56	Hnf4a	hepatic nuclear factor 4, alpha
56	Nrarp	Notch-regulated ankyrin repeat protein
56	Usp44	ubiquitin specific peptidase 44
55	Hus1	Hus1 homolog (S. pombe)
55	Mcfd2	multiple coagulation factor deficiency 2
55	Mlec	malectin
55	Aptx	aprataxin
55	Nr6a1	nuclear receptor subfamily 6, group A, member 1
55	Vmn1r65	vomeronasal 1 receptor 65
55	Esr1	estrogen receptor 1 (alpha)
54	Net1	neuroepithelial cell transforming gene 1
54	Slc26a5	solute carrier family 26, member 5
54	Dqx1	DEAQ RNA-dependent ATPase
54	Zfp263	zinc finger protein 263
54	Pcdhb12	protocadherin beta 12
54	Muc20	mucin 20
54	Zfand5	zinc finger, AN1-type domain 5
54	4933427D14Rik	RIKEN cDNA 4933427D14 gene
53	Oas1h	2'-5' oligoadenylate synthetase 1H
53	Mxi1	Max interacting protein 1
53	Ppara	peroxisome proliferator activated receptor alpha
53	Strn	striatin, calmodulin binding protein
53	Kcnc1	potassium voltage gated channel, Shaw-related subfamily, member 1
52	Hiat1	hippocampus abundant gene transcript 1
52	Ska3	spindle and kinetochore associated complex subunit 3
52	Rcc2	regulator of chromosome condensation 2
52	Fam89a	family with sequence similarity 89, member A
52	Cyb5b	cytochrome b5 type B
52	Epb4.2	erythrocyte protein band 4.2
52	Nipal3	NIPA-like domain containing 3
51	Polr3b	polymerase (RNA) III (DNA directed) polypeptide B
51	Wnk2	WNK lysine deficient protein kinase 2
51	Daam1	dishevelled associated activator of morphogenesis 1
50	Pcdh7	protocadherin 7
50	Prune	prune homolog (Drosophila)
50	Mrpl1	mitochondrial ribosomal protein L1
50	6030458C11Rik	RIKEN cDNA 6030458C11 gene
50	Pgm2l1	phosphoglucomutase 2-like 1
50	Ppard	peroxisome proliferator activator receptor delta
50	Pdpk1	3-phosphoinositide dependent protein kinase 1
50	Pla2g5	phospholipase A2, group V
50	Stim2	stromal interaction molecule 2

## Sheet: nmm-14
nmm-14	ACUGGAUUUGGAGUCAGAG
Target Score	Gene Symbol	Gene Description
98	Kbtbd3	kelch repeat and BTB (POZ) domain containing 3
98	Nlgn3	neuroligin 3
97	Mid1ip1	Mid1 interacting protein 1 (gastrulation specific G12-like (zebrafish))
94	Tmcc3	transmembrane and coiled coil domains 3
94	Vegfa	vascular endothelial growth factor A
93	Rab11fip2	RAB11 family interacting protein 2 (class I)
93	Naa25	N(alpha)-acetyltransferase 25, NatB auxiliary subunit
92	Cd164	CD164 antigen
92	Zdbf2	zinc finger, DBF-type containing 2
92	Tmem144	transmembrane protein 144
92	Tox	thymocyte selection-associated high mobility group box
92	Tmx4	thioredoxin-related transmembrane protein 4
92	Dync1li2	dynein, cytoplasmic 1 light intermediate chain 2
91	Nkrf	NF-kappaB repressing factor
91	Zfp644	zinc finger protein 644
91	Six6	sine oculis-related homeobox 6
90	Glrb	glycine receptor, beta subunit
90	Samd12	sterile alpha motif domain containing 12
90	Wee2	WEE1 homolog 2 (S. pombe)
90	Wdr26	WD repeat domain 26
89	Isca2	iron-sulfur cluster assembly 2 homolog (S. cerevisiae)
89	Zfp236	zinc finger protein 236
88	Cdyl2	chromodomain protein, Y chromosome-like 2
88	Pax7	paired box 7
88	Zbtb41	zinc finger and BTB domain containing 41 homolog
88	Cpsf6	cleavage and polyadenylation specific factor 6
87	Usp42	ubiquitin specific peptidase 42
87	Arid5b	AT rich interactive domain 5B (MRF1-like)
87	Epb4.1l3	erythrocyte protein band 4.1-like 3
86	Zfp143	zinc finger protein 143
85	Ctdspl	CTD (carboxy-terminal domain, RNA polymerase II, polypeptide A) small phosphatase-like
85	Ptplb	protein tyrosine phosphatase-like (proline instead of catalytic arginine), member b
85	Ago1	argonaute RISC catalytic subunit 1
85	Tead3	TEA domain family member 3
84	Zcchc10	zinc finger, CCHC domain containing 10
84	Mier3	mesoderm induction early response 1, family member 3
83	Pgrmc1	progesterone receptor membrane component 1
83	Spag9	sperm associated antigen 9
83	Fam160b1	family with sequence similarity 160, member B1
83	Srp68	signal recognition particle 68
82	Hykk	hydroxylysine kinase 1
82	Pitpnc1	phosphatidylinositol transfer protein, cytoplasmic 1
82	Creg2	cellular repressor of E1A-stimulated genes 2
82	Fcrlb	Fc receptor-like B
82	Ophn1	oligophrenin 1
81	Gabrb2	gamma-aminobutyric acid (GABA) A receptor, subunit beta 2
81	Dnaja2	DnaJ (Hsp40) homolog, subfamily A, member 2
81	Gfra1	glial cell line derived neurotrophic factor family receptor alpha 1
79	Zfp292	zinc finger protein 292
79	Fezf2	Fez family zinc finger 2
79	Stx6	syntaxin 6
78	Mtdh	metadherin
77	Daglb	diacylglycerol lipase, beta
77	Emc7	ER membrane protein complex subunit 7
77	Itpr2	inositol 1,4,5-triphosphate receptor 2
76	Pi15	peptidase inhibitor 15
76	Rnase10	ribonuclease, RNase A family, 10 (non-active)
76	Slc2a13	solute carrier family 2 (facilitated glucose transporter), member 13
76	Selt	selenoprotein T
75	Ifnlr1	interferon lambda receptor 1
75	Arap3	ArfGAP with RhoGAP domain, ankyrin repeat and PH domain 3
75	Sox12	SRY (sex determining region Y)-box 12
74	Eif4b	eukaryotic translation initiation factor 4B
74	Arcn1	archain 1
74	Slc7a6	solute carrier family 7 (cationic amino acid transporter, y+ system), member 6
74	Shisa6	shisa homolog 6 (Xenopus laevis)
73	Trap1a	tumor rejection antigen P1A
73	Hdac4	histone deacetylase 4
73	Prkaa2	protein kinase, AMP-activated, alpha 2 catalytic subunit
73	Parpbp	PARP1 binding protein
72	Stk38l	serine/threonine kinase 38 like
72	Itgb6	integrin beta 6
72	Cacnb4	calcium channel, voltage-dependent, beta 4 subunit
71	Cers6	ceramide synthase 6
71	Mfsd4	major facilitator superfamily domain containing 4
71	Myoz1	myozenin 1
71	Eif4ebp3	eukaryotic translation initiation factor 4E binding protein 3
71	Zhx3	zinc fingers and homeoboxes 3
71	Cenpl	centromere protein L
70	Papd7	PAP associated domain containing 7
70	Syne3	spectrin repeat containing, nuclear envelope family member 3
70	Fabp12	fatty acid binding protein 12
69	Nanp	N-acetylneuraminic acid phosphatase
69	Tnfrsf23	tumor necrosis factor receptor superfamily, member 23
69	Adam22	a disintegrin and metallopeptidase domain 22
69	Slc10a3	solute carrier family 10 (sodium/bile acid cotransporter family), member 3
69	LOC102636611	uncharacterized LOC102636611
69	Nup35	nucleoporin 35
69	Gpt2	glutamic pyruvate transaminase (alanine aminotransferase) 2
68	Ttc19	tetratricopeptide repeat domain 19
68	Phc1	polyhomeotic-like 1 (Drosophila)
68	Map3k5	mitogen-activated protein kinase kinase kinase 5
68	Ccnj	cyclin J
67	Eaf1	ELL associated factor 1
67	Hnrnpu	heterogeneous nuclear ribonucleoprotein U
67	Tnfrsf22	tumor necrosis factor receptor superfamily, member 22
67	D8Ertd738e	DNA segment, Chr 8, ERATO Doi 738, expressed
67	Slc26a9	solute carrier family 26, member 9
66	Zc3h4	zinc finger CCCH-type containing 4
66	Il6ra	interleukin 6 receptor, alpha
66	Arid1a	AT rich interactive domain 1A (SWI-like)
66	Rfx7	regulatory factor X, 7
66	Mprip	myosin phosphatase Rho interacting protein
66	Ube2d2a	ubiquitin-conjugating enzyme E2D 2A
66	Sarm1	sterile alpha and HEAT/Armadillo motif containing 1
66	Parg	poly (ADP-ribose) glycohydrolase
65	Pcsk1	proprotein convertase subtilisin/kexin type 1
65	Nsun4	NOL1/NOP2/Sun domain family, member 4
65	Slc25a40	solute carrier family 25, member 40
64	Tmem199	transmembrane protein 199
64	Papd5	PAP associated domain containing 5
64	Traf6	TNF receptor-associated factor 6
64	Pdyn	prodynorphin
64	Myo1c	myosin IC
64	Dpp3	dipeptidylpeptidase 3
64	Klhl28	kelch-like 28
63	Alg2	asparagine-linked glycosylation 2 (alpha-1,3-mannosyltransferase)
63	Pak1	p21 protein (Cdc42/Rac)-activated kinase 1
63	Tns1	tensin 1
63	Mmachc	methylmalonic aciduria cblC type, with homocystinuria
63	Tra2b	transformer 2 beta homolog (Drosophila)
63	Abca6	ATP-binding cassette, sub-family A (ABC1), member 6
63	Kif26b	kinesin family member 26B
62	Cav1	caveolin 1, caveolae protein
62	Bnip3l	BCL2/adenovirus E1B interacting protein 3-like
62	Tesk2	testis-specific kinase 2
62	Cpm	carboxypeptidase M
62	Pid1	phosphotyrosine interaction domain containing 1
62	Tprg	transformation related protein 63 regulated
62	Man1a2	mannosidase, alpha, class 1A, member 2
62	Cbln4	cerebellin 4 precursor protein
61	Rnf168	ring finger protein 168
61	Nrip3	nuclear receptor interacting protein 3
61	2310057M21Rik	RIKEN cDNA 2310057M21 gene
61	Fam129a	family with sequence similarity 129, member A
60	Aplp2	amyloid beta (A4) precursor-like protein 2
60	Trpm3	transient receptor potential cation channel, subfamily M, member 3
60	3110035E14Rik	RIKEN cDNA 3110035E14 gene
60	Otud1	OTU domain containing 1
59	Hmgn1	high mobility group nucleosomal binding domain 1
59	Sft2d3	SFT2 domain containing 3
59	Fam227a	family with sequence similarity 227, member A
59	Hspa4l	heat shock protein 4 like
58	Slc31a1	solute carrier family 31, member 1
58	Maml2	mastermind like 2 (Drosophila)
58	Kcnq1	potassium voltage-gated channel, subfamily Q, member 1
58	Golgb1	golgi autoantigen, golgin subfamily b, macrogolgin 1
58	Map1b	microtubule-associated protein 1B
58	Entpd5	ectonucleoside triphosphate diphosphohydrolase 5
58	Timp3	tissue inhibitor of metalloproteinase 3
58	Zfx	zinc finger protein X-linked
57	Impg2	interphotoreceptor matrix proteoglycan 2
57	Mei4	meiosis-specific, MEI4 homolog (S. cerevisiae)
57	Frmpd3	FERM and PDZ domain containing 3
57	Fam63b	family with sequence similarity 63, member B
57	Abcc4	ATP-binding cassette, sub-family C (CFTR/MRP), member 4
57	Pcp4l1	Purkinje cell protein 4-like 1
57	Ube2g1	ubiquitin-conjugating enzyme E2G 1
56	Aste1	asteroid homolog 1 (Drosophila)
56	1810030O07Rik	RIKEN cDNA 1810030O07 gene
56	Kif3a	kinesin family member 3A
56	Rab4a	RAB4A, member RAS oncogene family
56	Cyp2j13	cytochrome P450, family 2, subfamily j, polypeptide 13
56	Ildr2	immunoglobulin-like domain containing receptor 2
55	Mterfd1	MTERF domain containing 1
55	Dsn1	DSN1, MIND kinetochore complex component, homolog (S. cerevisiae)
55	Oas1h	2'-5' oligoadenylate synthetase 1H
55	Zak	sterile alpha motif and leucine zipper containing kinase AZK
55	Nrbf2	nuclear receptor binding factor 2
55	Atad3a	ATPase family, AAA domain containing 3A
55	Ddx52	DEAD (Asp-Glu-Ala-Asp) box polypeptide 52
55	Ric8b	resistance to inhibitors of cholinesterase 8 homolog B (C. elegans)
55	9330182L06Rik	RIKEN cDNA 9330182L06 gene
54	Neto1	neuropilin (NRP) and tolloid (TLL)-like 1
54	Lipi	lipase, member I
54	2310057J18Rik	RIKEN cDNA 2310057J18 gene
54	Ywhaq	tyrosine 3-monooxygenase/tryptophan 5-monooxygenase activation protein, theta polypeptide
54	Lphn1	latrophilin 1
54	Dnajb5	DnaJ (Hsp40) homolog, subfamily B, member 5
54	Bche	butyrylcholinesterase
54	Cep97	centrosomal protein 97
53	Bcl6b	B cell CLL/lymphoma 6, member B
53	Dapp1	dual adaptor for phosphotyrosine and 3-phosphoinositides 1
53	Pwwp2a	PWWP domain containing 2A
53	Amfr	autocrine motility factor receptor
52	Nln	neurolysin (metallopeptidase M3 family)
52	Rab27a	RAB27A, member RAS oncogene family
52	Foxa2	forkhead box A2
52	Bst1	bone marrow stromal cell antigen 1
52	Atxn7	ataxin 7
51	Glb1l2	galactosidase, beta 1-like 2
51	Prpf40a	PRP40 pre-mRNA processing factor 40 homolog A (yeast)
51	Sp4	trans-acting transcription factor 4
51	Fbxo41	F-box protein 41
51	Fam160a2	family with sequence similarity 160, member A2
51	LOC102636827	collagen alpha-1(III) chain-like
51	Mtfmt	mitochondrial methionyl-tRNA formyltransferase
51	4933427G17Rik	RIKEN cDNA 4933427G17 gene
51	Timmdc1	translocase of inner mitochondrial membrane domain containing 1
51	Akap12	A kinase (PRKA) anchor protein (gravin) 12
51	Ikzf1	IKAROS family zinc finger 1
51	Pdcd10	programmed cell death 10
51	Serinc5	serine incorporator 5
50	Lrrc8c	leucine rich repeat containing 8 family, member C
50	Stx8	syntaxin 8
50	Ptger3	prostaglandin E receptor 3 (subtype EP3)
50	Ogn	osteoglycin
50	Wwtr1	WW domain containing transcription regulator 1
50	Tnpo2	transportin 2 (importin 3, karyopherin beta 2b)
50	Sbno1	sno, strawberry notch homolog 1 (Drosophila)

## Sheet: nmm-16
nmm-16	UAUGUCACUGGGCAUUGGCUUUGA
Target Score	Gene Symbol	Gene Description
99	Rfx7	regulatory factor X, 7
98	Tnpo1	transportin 1
98	Tm9sf3	transmembrane 9 superfamily member 3
98	Sgcd	sarcoglycan, delta (dystrophin-associated glycoprotein)
97	8030462N17Rik	RIKEN cDNA 8030462N17 gene
97	Amfr	autocrine motility factor receptor
96	Gprin3	GPRIN family member 3
95	Ywhag	tyrosine 3-monooxygenase/tryptophan 5-monooxygenase activation protein, gamma polypeptide
94	Prdm10	PR domain containing 10
94	Magi3	membrane associated guanylate kinase, WW and PDZ domain containing 3
94	Stard7	START domain containing 7
94	Larp4	La ribonucleoprotein domain family, member 4
94	Serpina5	serine (or cysteine) peptidase inhibitor, clade A, member 5
94	Sphkap	SPHK1 interactor, AKAP domain containing
94	Capza2	capping protein (actin filament) muscle Z-line, alpha 2
94	Emp1	epithelial membrane protein 1
93	Heca	headcase homolog (Drosophila)
93	Epc1	enhancer of polycomb homolog 1 (Drosophila)
93	Slc16a6	solute carrier family 16 (monocarboxylic acid transporters), member 6
92	Tox3	TOX high mobility group box family member 3
92	Tmem132d	transmembrane protein 132D
92	Snrk	SNF related kinase
92	Nucks1	nuclear casein kinase and cyclin-dependent kinase substrate 1
92	Atp6v1b2	ATPase, H+ transporting, lysosomal V1 subunit B2
92	Stk32a	serine/threonine kinase 32A
91	Qrich1	glutamine-rich 1
91	Sostdc1	sclerostin domain containing 1
91	Mier3	mesoderm induction early response 1, family member 3
90	Fnbp1l	formin binding protein 1-like
90	Arl4c	ADP-ribosylation factor-like 4C
90	Pdgfa	platelet derived growth factor, alpha
89	Ghitm	growth hormone inducible transmembrane protein
89	Dpy19l1	dpy-19-like 1 (C. elegans)
88	Grsf1	G-rich RNA sequence binding factor 1
88	Whsc1	Wolf-Hirschhorn syndrome candidate 1 (human)
88	Slc18a1	solute carrier family 18 (vesicular monoamine), member 1
88	Cdh2	cadherin 2
88	Zfp36l2	zinc finger protein 36, C3H type-like 2
88	Itga4	integrin alpha 4
87	Gal	galanin
87	Cpsf7	cleavage and polyadenylation specific factor 7
87	Rap1a	RAS-related protein-1a
86	Fam13b	family with sequence similarity 13, member B
86	Camta1	calmodulin binding transcription activator 1
86	Nlk	nemo like kinase
85	Slco2a1	solute carrier organic anion transporter family, member 2a1
85	St18	suppression of tumorigenicity 18
85	Fbxo30	F-box protein 30
84	Tfdp2	transcription factor Dp 2
84	Olfr316	olfactory receptor 316
84	Tmem194b	transmembrane protein 194B
84	Slc39a10	solute carrier family 39 (zinc transporter), member 10
83	Ythdf3	YTH domain family 3
83	Dpy19l4	dpy-19-like 4 (C. elegans)
83	Srrm1	serine/arginine repetitive matrix 1
83	2310057M21Rik	RIKEN cDNA 2310057M21 gene
82	Map3k9	mitogen-activated protein kinase kinase kinase 9
82	Nap1l1	nucleosome assembly protein 1-like 1
82	Kdm1b	lysine (K)-specific demethylase 1B
82	Ino80d	INO80 complex subunit D
82	Sox6	SRY (sex determining region Y)-box 6
82	March6	membrane-associated ring finger (C3HC4) 6
82	Slc35d1	solute carrier family 35 (UDP-glucuronic acid/UDP-N-acetylgalactosamine dual transporter), member D1
81	4933406J08Rik	RIKEN cDNA 4933406J08 gene
81	Prpf4b	PRP4 pre-mRNA processing factor 4 homolog B (yeast)
81	Cdk13	cyclin-dependent kinase 13
80	Fbln7	fibulin 7
80	Mbnl3	muscleblind-like 3 (Drosophila)
79	Piezo2	piezo-type mechanosensitive ion channel component 2
79	Snap25	synaptosomal-associated protein 25
79	Kcna6	potassium voltage-gated channel, shaker-related, subfamily, member 6
79	Bace2	beta-site APP-cleaving enzyme 2
78	Zfp36l1	zinc finger protein 36, C3H type-like 1
78	Clec5a	C-type lectin domain family 5, member a
78	Adam10	a disintegrin and metallopeptidase domain 10
78	AI182371	expressed sequence AI182371
77	Runx3	runt related transcription factor 3
77	Slc16a7	solute carrier family 16 (monocarboxylic acid transporters), member 7
76	Slc7a2	solute carrier family 7 (cationic amino acid transporter, y+ system), member 2
76	3110035E14Rik	RIKEN cDNA 3110035E14 gene
75	Rnd1	Rho family GTPase 1
75	Esr1	estrogen receptor 1 (alpha)
75	Il21	interleukin 21
74	l7Rn6	lethal, Chr 7, Rinchik 6
74	Pura	purine rich element binding protein A
74	Znrf3	zinc and ring finger 3
73	Tasp1	taspase, threonine aspartase 1
73	Sfmbt1	Scm-like with four mbt domains 1
72	Acly	ATP citrate lyase
72	Lrrtm2	leucine rich repeat transmembrane neuronal 2
72	Rp1	retinitis pigmentosa 1 (human)
72	Prss57	protease, serine 57
72	Syt11	synaptotagmin XI
72	Tlr2	toll-like receptor 2
72	Snx10	sorting nexin 10
72	Adra2b	adrenergic receptor, alpha 2b
72	Yes1	Yamaguchi sarcoma viral (v-yes) oncogene homolog 1
71	Slc1a4	solute carrier family 1 (glutamate/neutral amino acid transporter), member 4
71	Ildr2	immunoglobulin-like domain containing receptor 2
71	Cetn3	centrin 3
71	Abcb7	ATP-binding cassette, sub-family B (MDR/TAP), member 7
71	Nfib	nuclear factor I/B
71	Lrp2bp	Lrp2 binding protein
71	Cstf2	cleavage stimulation factor, 3' pre-RNA subunit 2
71	Atg2b	autophagy related 2B
71	Plcg2	phospholipase C, gamma 2
71	Bfar	bifunctional apoptosis regulator
70	Ece2	endothelin converting enzyme 2
70	Sf3b1	splicing factor 3b, subunit 1
70	Pdcl	phosducin-like
70	Cmtr2	cap methyltransferase 2
70	Krtap19-9b	keratin associated protein 19-9B
70	Smad1	SMAD family member 1
69	Arnt2	aryl hydrocarbon receptor nuclear translocator 2
69	Ptpro	protein tyrosine phosphatase, receptor type, O
69	Ugt8a	UDP galactosyltransferase 8A
69	Mpdz	multiple PDZ domain protein
69	Shprh	SNF2 histone linker PHD RING helicase
69	Pid1	phosphotyrosine interaction domain containing 1
69	Tgoln1	trans-golgi network protein
69	Zfp810	zinc finger protein 810
69	Tenm4	teneurin transmembrane protein 4
69	E130309F12Rik	RIKEN cDNA E130309F12 gene
68	Cuedc2	CUE domain containing 2
68	Rab18	RAB18, member RAS oncogene family
68	Dach1	dachshund 1 (Drosophila)
68	Prmt2	protein arginine N-methyltransferase 2
68	Henmt1	HEN1 methyltransferase homolog 1 (Arabidopsis)
68	Crbn	cereblon
67	Zfp62	zinc finger protein 62
67	Ufm1	ubiquitin-fold modifier 1
67	Kcnq2	potassium voltage-gated channel, subfamily Q, member 2
67	Pcdh7	protocadherin 7
66	Gosr2	golgi SNAP receptor complex member 2
66	Mtr	5-methyltetrahydrofolate-homocysteine methyltransferase
66	Ptprg	protein tyrosine phosphatase, receptor type, G
66	Tmsb15l	thymosin beta 15b like
66	Tmsb15b2	thymosin beta 15b2
66	Ralgapb	Ral GTPase activating protein, beta subunit (non-catalytic)
66	Nedd4l	neural precursor cell expressed, developmentally down-regulated gene 4-like
65	Stxbp5	syntaxin binding protein 5 (tomosyn)
65	Fam63b	family with sequence similarity 63, member B
65	Cacna2d1	calcium channel, voltage-dependent, alpha2/delta subunit 1
65	Akt3	thymoma viral proto-oncogene 3
65	Avpr1a	arginine vasopressin receptor 1A
65	Pcdh17	protocadherin 17
65	Cyp51	cytochrome P450, family 51
64	Fam118a	family with sequence similarity 118, member A
64	Sh3bgr	SH3-binding domain glutamic acid-rich protein
64	BC024978	cDNA sequence BC024978
64	Prex2	phosphatidylinositol-3,4,5-trisphosphate-dependent Rac exchange factor 2
64	Tuft1	tuftelin 1
64	Ccnd1	cyclin D1
64	Slc9a1	solute carrier family 9 (sodium/hydrogen exchanger), member 1
64	Gbp6	guanylate binding protein 6
64	Crb1	crumbs homolog 1 (Drosophila)
64	St8sia6	ST8 alpha-N-acetyl-neuraminide alpha-2,8-sialyltransferase 6
63	Purg	purine-rich element binding protein G
63	Fut4	fucosyltransferase 4
63	Cyb5d2	cytochrome b5 domain containing 2
63	Slc25a51	solute carrier family 25, member 51
63	Tcte2	t-complex-associated testis expressed 2
63	Gucy2e	guanylate cyclase 2e
63	Manba	mannosidase, beta A, lysosomal
62	Ncapg2	non-SMC condensin II complex, subunit G2
62	LOC102639087	5E5 antigen-like
62	Fsd2	fibronectin type III and SPRY domain containing 2
62	Acad8	acyl-Coenzyme A dehydrogenase family, member 8
62	Clock	circadian locomotor output cycles kaput
62	Phf21a	PHD finger protein 21A
62	Tspyl5	testis-specific protein, Y-encoded-like 5
61	Pard3	par-3 family cell polarity regulator
61	Dsg1a	desmoglein 1 alpha
61	Pcm1	pericentriolar material 1
61	Appl1	adaptor protein, phosphotyrosine interaction, PH domain and leucine zipper containing 1
61	Pax3	paired box 3
61	Tmem26	transmembrane protein 26
61	Nkrf	NF-kappaB repressing factor
61	Gria2	glutamate receptor, ionotropic, AMPA2 (alpha 2)
61	Inpp5a	inositol polyphosphate-5-phosphatase A
61	Cenpe	centromere protein E
61	Dtx3l	deltex 3-like (Drosophila)
60	Tada1	transcriptional adaptor 1
60	Sfswap	splicing factor, suppressor of white-apricot homolog (Drosophila)
60	Srpk2	serine/arginine-rich protein specific kinase 2
60	Fam163a	family with sequence similarity 163, member A
60	Tead1	TEA domain family member 1
60	Tmtc3	transmembrane and tetratricopeptide repeat containing 3
60	Tek	endothelial-specific receptor tyrosine kinase
60	B2m	beta-2 microglobulin
59	Letm1	leucine zipper-EF-hand containing transmembrane protein 1
59	Ppp1r3c	protein phosphatase 1, regulatory (inhibitor) subunit 3C
59	Prkcb	protein kinase C, beta
59	Plag1	pleiomorphic adenoma gene 1
59	Zfp422	zinc finger protein 422
59	Olfr1443	olfactory receptor 1443
58	Mrps17	mitochondrial ribosomal protein S17
58	Cnr2	cannabinoid receptor 2 (macrophage)
58	Pde7a	phosphodiesterase 7A
58	Slc5a3	solute carrier family 5 (inositol transporters), member 3
58	Casc4	cancer susceptibility candidate 4
58	Ide	insulin degrading enzyme
58	Pdk2	pyruvate dehydrogenase kinase, isoenzyme 2
58	Rnf185	ring finger protein 185
57	Hoxb1	homeobox B1
57	Tesk2	testis-specific kinase 2
57	Soat1	sterol O-acyltransferase 1
57	Ppp4r2	protein phosphatase 4, regulatory subunit 2
57	Mrgprx2	MAS-related GPR, member X2
57	Vmn1r235	vomeronasal 1 receptor 235
56	Fnip2	folliculin interacting protein 2
56	Prdm1	PR domain containing 1, with ZNF domain
56	Mef2d	myocyte enhancer factor 2D
56	Mtmr4	myotubularin related protein 4
56	Pdzd2	PDZ domain containing 2
56	Ppp2r5e	protein phosphatase 2, regulatory subunit B', epsilon
56	Tmem209	transmembrane protein 209
55	Atg4c	autophagy related 4C, cysteine peptidase
55	Lat	linker for activation of T cells
55	Tacc1	transforming, acidic coiled-coil containing protein 1
55	Kif26b	kinesin family member 26B
55	Alox8	arachidonate 8-lipoxygenase
54	Nup50	nucleoporin 50
54	Ctsl	cathepsin L
54	Ssh2	slingshot homolog 2 (Drosophila)
54	Zfp40	zinc finger protein 40
54	Zfp263	zinc finger protein 263
54	Chic2	cysteine-rich hydrophobic domain 2
54	N4bp2	NEDD4 binding protein 2
54	Rnf214	ring finger protein 214
54	Cryz	crystallin, zeta
54	Timp3	tissue inhibitor of metalloproteinase 3
54	Nus1	nuclear undecaprenyl pyrophosphate synthase 1 homolog (S. cerevisiae)
54	5830411N06Rik	RIKEN cDNA 5830411N06 gene
54	Tmem245	transmembrane protein 245
53	Stoml1	stomatin-like 1
53	Lrp6	low density lipoprotein receptor-related protein 6
53	Rrs1	RRS1 ribosome biogenesis regulator homolog (S. cerevisiae)
53	Dpysl5	dihydropyrimidinase-like 5
53	Ginm1	glycoprotein integral membrane 1
53	Hecw1	HECT, C2 and WW domain containing E3 ubiquitin protein ligase 1
53	Chd6	chromodomain helicase DNA binding protein 6
53	Gm14692	predicted gene 14692
53	Gm1140	predicted gene 1140
53	Eif5	eukaryotic translation initiation factor 5
53	Memo1	mediator of cell motility 1
53	Map4k4	mitogen-activated protein kinase kinase kinase kinase 4
52	Abce1	ATP-binding cassette, sub-family E (OABP), member 1
52	Atad5	ATPase family, AAA domain containing 5
52	Matn3	matrilin 3
52	Gyk	glycerol kinase
52	Rnf2	ring finger protein 2
52	Pphln1	periphilin 1
52	Ap3b2	adaptor-related protein complex 3, beta 2 subunit
52	Acot10	acyl-CoA thioesterase 10
52	Mest	mesoderm specific transcript
52	Fam3c	family with sequence similarity 3, member C
52	Acot9	acyl-CoA thioesterase 9
52	Fbxo21	F-box protein 21
52	Mrvi1	MRV integration site 1
51	Cdca4	cell division cycle associated 4
51	Pcnp	PEST proteolytic signal containing nuclear protein
51	Snx33	sorting nexin 33
51	Treml1	triggering receptor expressed on myeloid cells-like 1
51	Mesp2	mesoderm posterior 2
50	Bend6	BEN domain containing 6
50	Hus1	Hus1 homolog (S. pombe)
50	Susd4	sushi domain containing 4
50	Slc9a9	solute carrier family 9 (sodium/hydrogen exchanger), member 9
50	Zbtb11	zinc finger and BTB domain containing 11
50	Clec4e	C-type lectin domain family 4, member e
50	Mtch2	mitochondrial carrier homolog 2 (C. elegans)
50	Pter	phosphotriesterase related
50	Fat1	FAT tumor suppressor homolog 1 (Drosophila)
50	Slc10a5	solute carrier family 10 (sodium/bile acid cotransporter family), member 5

## Sheet: nmm-19
nmm-19	UAACGUGUGAGUGUGUGUUUU
Target Score	Gene Symbol	Gene Description
88	Angptl1	angiopoietin-like 1
84	Prkca	protein kinase C, alpha
84	Pura	purine rich element binding protein A
80	Shroom3	shroom family member 3
79	Nox1	NADPH oxidase 1
77	Cpeb1	cytoplasmic polyadenylation element binding protein 1
76	Peli2	pellino 2
71	Map4k5	mitogen-activated protein kinase kinase kinase kinase 5
71	Ltb4r2	leukotriene B4 receptor 2
70	Ulk1	unc-51 like kinase 1
69	Rprd1b	regulation of nuclear pre-mRNA domain containing 1B
68	Tshz2	teashirt zinc finger family member 2
68	Tmem165	transmembrane protein 165
67	Zfp92	zinc finger protein 92
66	Ttc4	tetratricopeptide repeat domain 4
64	Aard	alanine and arginine rich domain containing protein
63	Pcnxl2	pecanex-like 2 (Drosophila)
62	Marcks	myristoylated alanine rich protein kinase C substrate
61	Aldh5a1	aldhehyde dehydrogenase family 5, subfamily A1
61	Bmp4	bone morphogenetic protein 4
61	Inppl1	inositol polyphosphate phosphatase-like 1
60	Zfp516	zinc finger protein 516
60	Cd302	CD302 antigen
58	Pum1	pumilio 1 (Drosophila)
58	Cpne8	copine VIII
57	Ppp1r1c	protein phosphatase 1, regulatory (inhibitor) subunit 1C
56	Cntn2	contactin 2
56	Ect2	ect2 oncogene
56	Wrn	Werner syndrome homolog (human)
56	Pdpk1	3-phosphoinositide dependent protein kinase 1
55	Trem1	triggering receptor expressed on myeloid cells 1
54	Fam169b	family with sequence similarity 169, member B
54	Lmnb1	lamin B1
54	Mybl1	myeloblastosis oncogene-like 1
53	Ano4	anoctamin 4
53	Pyurf	Pigy upstream reading frame
53	Zfp641	zinc finger protein 641
53	Cdh17	cadherin 17
53	Cep57	centrosomal protein 57
53	Bnc2	basonuclin 2
52	Fkbp14	FK506 binding protein 14
52	Ugp2	UDP-glucose pyrophosphorylase 2
52	Pthlh	parathyroid hormone-like peptide
52	Zfp930	zinc finger protein 930
51	Pds5b	PDS5, regulator of cohesion maintenance, homolog B (S. cerevisiae)
51	LOC102641512	60S ribosomal protein L31-like
50	Nbea	neurobeachin
