# Supplementary material for: Comprehensive RNA-Sequencing Analysis in Serum and Muscle Reveals Novel Small RNA Signatures with Biomarker Potential for DMD
Source: Mol Ther Nucleic Acids. 2018 Aug 17;13:1–15. doi: 10.1016/j.omtn.2018.08.005 (PMC6140421; doi:10.1016/j.omtn.2018.08.005)
Supplement: Data S3. Target Predictions for Novel miRNAs [file mmc4.xls]

## Sheet: miR-483-5p
hsa-miR-483-5p
Target gene	Representative transcript	Gene name	Number of 3P-seq tags supporting UTR + 5	Site counts					Cumulative weighted context++ score	Total context++ score
				total	8mer	7mer-m8	7mer-A1	6mer sites
FN3K	ENST00000300784.7	fructosamine 3 kinase	141	4	0	4	0	2	-2.45	-2.45
BBS5	ENST00000295240.3	Bardet-Biedl syndrome 5	1168	5	0	5	0	0	-1	-1.01
HTN3	ENST00000530128.1	histatin 3	5	1	1	0	0	0	-0.95	-0.95
RPL31	ENST00000409320.3	ribosomal protein L31	118807	1	1	0	0	0	-0.81	-0.81
GFRA4	ENST00000290417.2	GDNF family receptor alpha 4	5	2	1	1	0	0	-0.81	-0.81
MAPK3	ENST00000403394.1	mitogen-activated protein kinase 3	271	1	1	0	0	0	-0.71	-0.71
CT62	ENST00000566432.1	cancer/testis antigen 62	5	1	1	0	0	0	-0.7	-0.7
CYB561D1	ENST00000496961.1	cytochrome b561 family, member D1	105	2	1	1	0	0	-0.7	-0.71
RUSC1	ENST00000368352.5	RUN and SH3 domain containing 1	909	1	1	0	0	0	-0.7	-0.73
FLJ20306	ENST00000601673.1	CDNA FLJ20306 fis, clone HEP06881; Putative uncharacterized protein FLJ20306; Uncharacterized protein	5	2	0	2	0	0	-0.68	-0.68
RP11-770J1.4	ENST00000532619.1		5	2	0	2	0	1	-0.68	-0.68
ZNF584	ENST00000599238.1	zinc finger protein 584	282	2	1	1	0	0	-0.63	-0.9
MYOM2	ENST00000262113.4	myomesin 2	9	1	1	0	0	0	-0.63	-0.63
ARHGDIA	ENST00000269321.7	Rho GDP dissociation inhibitor (GDI) alpha	452	1	1	0	0	1	-0.63	-0.69
LMO1	ENST00000335790.3	LIM domain only 1 (rhombotin 1)	238	2	0	2	0	0	-0.62	-0.62
RAB7L1	ENST00000367139.3	RAB7, member RAS oncogene family-like 1	61	2	0	2	0	1	-0.62	-0.62
SELO	ENST00000380903.2	Selenoprotein O	158	2	0	2	0	0	-0.62	-0.63
ACBD6	ENST00000367595.3	acyl-CoA binding domain containing 6	2759	1	0	1	0	0	-0.61	-0.61
HRCT1	ENST00000354323.2	histidine rich carboxyl terminus 1	13	2	0	2	0	0	-0.61	-0.61
PAX1	ENST00000444366.2	paired box 1	5	1	0	1	0	2	-0.59	-0.59
RC3H2	ENST00000471874.2	ring finger and CCCH-type domains 2	353	1	0	1	0	0	-0.59	-0.59
MARCKSL1	ENST00000329421.7	MARCKS-like 1	1382	1	1	0	0	0	-0.58	-0.58
HSH2D	ENST00000588246.1	hematopoietic SH2 domain containing	5	1	1	0	0	0	-0.58	-0.58
ZNF169	ENST00000480716.1	zinc finger protein 169	12	2	0	2	0	0	-0.57	-0.57
HAP1	ENST00000393939.2	huntingtin-associated protein 1	5	3	0	3	0	1	-0.57	-0.57
ICAM4	ENST00000393717.2	intercellular adhesion molecule 4 (Landsteiner-Wiener blood group)	235	1	1	0	0	0	-0.56	-0.56
CUTA	ENST00000488478.1	cutA divalent cation tolerance homolog (E. coli)	3773	1	0	1	0	0	-0.56	-0.56
IQCE	ENST00000402050.2	IQ motif containing E	687	1	1	0	0	0	-0.54	-0.55
RAX2	ENST00000555978.1	retina and anterior neural fold homeobox 2	5	2	0	2	0	0	-0.54	-0.54
LINGO3	ENST00000404279.1	leucine rich repeat and Ig domain containing 3	5	1	0	1	0	0	-0.54	-0.54
AL117190.3	ENST00000599197.1	Esophagus cancer-related gene-2 interaction susceptibility protein; Uncharacterized protein	30	3	0	2	1	2	-0.54	-0.65
MRTO4	ENST00000330263.4	mRNA turnover 4 homolog (S. cerevisiae)	2127	3	0	3	0	0	-0.54	-0.82
C9orf66	ENST00000382387.2	chromosome 9 open reading frame 66	13	2	0	1	1	0	-0.52	-0.52
ZNF556	ENST00000586426.1	zinc finger protein 556	90	2	0	2	0	1	-0.52	-0.54
CDK15	ENST00000450471.2	cyclin-dependent kinase 15	7	1	1	0	0	0	-0.52	-0.52
CACYBP	ENST00000367681.2	calcyclin binding protein	374	1	1	0	0	0	-0.51	-0.76
MPZ	ENST00000533357.1	myelin protein zero	17	1	1	0	0	0	-0.51	-0.51
BRI3BP	ENST00000341446.8	BRI3 binding protein	820	3	0	3	0	1	-0.51	-0.59
CLCN3	ENST00000513761.1	chloride channel, voltage-sensitive 3	1142	1	1	0	0	0	-0.51	-0.51
SRCRB4D	ENST00000275560.3	scavenger receptor cysteine rich domain containing, group B (4 domains)	27	1	0	1	0	1	-0.5	-0.5
PLIN3	ENST00000221957.4	perilipin 3	1241	2	0	2	0	0	-0.49	-0.49
PTRHD1	ENST00000328379.5	peptidyl-tRNA hydrolase domain containing 1	1255	1	0	1	0	0	-0.48	-0.49
SLC7A3	ENST00000374299.3	solute carrier family 7 (cationic amino acid transporter, y+ system), member 3	5	1	0	1	0	0	-0.48	-0.48
TNFSF13	ENST00000338784.4	tumor necrosis factor (ligand) superfamily, member 13	5	1	1	0	0	0	-0.48	-0.48
CACNG8	ENST00000270458.2	calcium channel, voltage-dependent, gamma subunit 8	5	3	1	2	0	0	-0.47	-0.47
TSPYL5	ENST00000322128.3	TSPY-like 5	20	1	1	0	0	0	-0.47	-0.47
MEA1	ENST00000244711.3	male-enhanced antigen 1	2956	1	0	1	0	0	-0.47	-0.47
WDR92	ENST00000295121.6	WD repeat domain 92	132	2	0	2	0	1	-0.47	-0.68
TGIF2LY	ENST00000321217.4	TGFB-induced factor homeobox 2-like, Y-linked	5	1	0	1	0	0	-0.47	-0.47
RP11-93B14.6	ENST00000370520.3	HCG2018282; Uncharacterized protein	5	1	0	1	0	1	-0.46	-0.46
TNFSF12-TNFSF13	ENST00000293826.4	TNFSF12-TNFSF13 readthrough	5	1	1	0	0	0	-0.46	-0.46
ADRBK1	ENST00000308595.5	adrenergic, beta, receptor kinase 1	1312	1	1	0	0	0	-0.46	-0.46
C19orf52	ENST00000270502.6	chromosome 19 open reading frame 52	792	5	1	4	0	1	-0.46	-1.33
MTRNR2L4	ENST00000399974.3	MT-RNR2-like 4	5	1	0	1	0	0	-0.45	-0.45
AP000974.1	ENST00000544076.1	CDNA FLJ26432 fis, clone KDN01418; Uncharacterized protein	5	1	0	1	0	1	-0.45	-0.45
SMG6	ENST00000544865.1	SMG6 nonsense mediated mRNA decay factor	832	2	0	1	1	0	-0.45	-0.45
CDKN2AIPNL	ENST00000458198.2	CDKN2A interacting protein N-terminal like	133	2	0	2	0	1	-0.45	-0.65
ASB16	ENST00000293414.1	ankyrin repeat and SOCS box containing 16	14	7	0	7	0	1	-0.45	-0.76
SRSF4	ENST00000373795.4	serine/arginine-rich splicing factor 4	2524	1	0	1	0	0	-0.44	-0.45
HES2	ENST00000377834.4	hairy and enhancer of split 2 (Drosophila)	5	2	0	2	0	0	-0.44	-0.44
GOSR1	ENST00000225724.5	golgi SNAP receptor complex member 1	668	4	0	4	0	0	-0.44	-0.44
DDI2	ENST00000480945.1	DNA-damage inducible 1 homolog 2 (S. cerevisiae)	357	1	1	0	0	1	-0.44	-0.44
ALCAM	ENST00000306107.5	activated leukocyte cell adhesion molecule	371	1	1	0	0	0	-0.44	-0.54
FIS1	ENST00000474120.1	fission 1 (mitochondrial outer membrane) homolog (S. cerevisiae)	11997	1	0	1	0	0	-0.43	-0.43
DLG5	ENST00000372391.2	discs, large homolog 5 (Drosophila)	10	2	0	1	1	0	-0.43	-0.43
AC008443.1	ENST00000599439.1	CDNA: FLJ23158 fis, clone LNG09623; Uncharacterized protein	109	1	0	1	0	0	-0.43	-0.43
FLJ20373	ENST00000414004.2		75	1	0	1	0	0	-0.43	-0.43
LUZPP1	ENST00000599511.1	HCG1777807; Leucine zipper protein 3; Uncharacterized protein	5	1	1	0	0	0	-0.43	-0.43
PTMA	ENST00000409115.3	prothymosin, alpha	312	1	0	1	0	0	-0.43	-0.43
ASPN	ENST00000375543.1	asporin	5	1	0	1	0	0	-0.43	-0.43
AC006132.1	ENST00000593161.1	uncharacterized protein LOC100287177	5	1	0	1	0	0	-0.43	-0.43
MBTPS1	ENST00000343411.3	membrane-bound transcription factor peptidase, site 1	1502	1	0	1	0	0	-0.43	-0.43
MZB1	ENST00000302125.8	marginal zone B and B1 cell-specific protein	5	1	0	1	0	0	-0.42	-0.42
AL136531.1	ENST00000537552.1	HCG2043693; Uncharacterized protein	5	1	0	1	0	1	-0.42	-0.42
MTCH1	ENST00000373616.5	mitochondrial carrier 1	71	1	1	0	0	0	-0.42	-0.42
TRAPPC6A	ENST00000588062.1	trafficking protein particle complex 6A	2469	1	0	1	0	0	-0.42	-0.42
ENTPD4	ENST00000358689.4	ectonucleoside triphosphate diphosphohydrolase 4	465	2	0	1	1	1	-0.42	-0.46
PIP5K1A	ENST00000368890.4	phosphatidylinositol-4-phosphate 5-kinase, type I, alpha	3762	1	1	0	0	0	-0.41	-0.41
TMEM143	ENST00000293261.3	transmembrane protein 143	160	1	0	1	0	0	-0.41	-0.41
PJA2	ENST00000361189.2	praja ring finger 2, E3 ubiquitin protein ligase	220	2	0	1	1	0	-0.41	-0.48
MSC	ENST00000325509.4	musculin	27	1	0	1	0	0	-0.41	-0.41
AL645728.1	ENST00000366221.2	Uncharacterized protein	8	2	0	1	1	0	-0.41	-0.55
UBXN2A	ENST00000309033.4	UBX domain protein 2A	45	2	1	1	0	1	-0.41	-0.58
ZNF549	ENST00000602149.1	zinc finger protein 549	7	3	0	2	1	0	-0.41	-0.56
LAIR2	ENST00000301202.2	leukocyte-associated immunoglobulin-like receptor 2	5	1	0	1	0	0	-0.41	-0.41
CPNE5	ENST00000244751.2	copine V	13	2	0	2	0	0	-0.41	-0.41
LOH12CR2	ENST00000381800.2	loss of heterozygosity, 12, chromosomal region 2 (non-protein coding)	8	1	0	1	0	1	-0.4	-0.4
TRIM73	ENST00000450434.1	tripartite motif containing 73	5	1	0	1	0	0	-0.4	-0.4
NUDT8	ENST00000301490.4	nudix (nucleoside diphosphate linked moiety X)-type motif 8	434	1	0	1	0	0	-0.4	-0.4
RRS1	ENST00000320270.2	RRS1 ribosome biogenesis regulator homolog (S. cerevisiae)	1793	1	0	1	0	0	-0.4	-0.4
P4HB	ENST00000331483.4	prolyl 4-hydroxylase, beta polypeptide	17931	1	0	1	0	1	-0.4	-0.41
C14orf23	ENST00000399387.4	chromosome 14 open reading frame 23	5	2	0	2	0	1	-0.4	-0.6
MOB3A	ENST00000357066.3	MOB kinase activator 3A	13	2	0	2	0	0	-0.4	-0.4
UGT3A1	ENST00000274278.3	UDP glycosyltransferase 3 family, polypeptide A1	90	1	0	1	0	0	-0.4	-0.4
OPA3	ENST00000263275.4	optic atrophy 3 (autosomal recessive, with chorea and spastic paraplegia)	137	3	0	3	0	2	-0.4	-0.65
VAPB	ENST00000475243.1	VAMP (vesicle-associated membrane protein)-associated protein B and C	391	2	0	2	0	1	-0.39	-0.45
SLC39A14	ENST00000381237.1	solute carrier family 39 (zinc transporter), member 14	2413	1	1	0	0	0	-0.39	-0.4
CYP2F1	ENST00000331105.2	cytochrome P450, family 2, subfamily F, polypeptide 1	5	1	0	1	0	0	-0.39	-0.39
POLH	ENST00000372226.1	polymerase (DNA directed), eta	450	3	0	3	0	3	-0.39	-0.46
AANAT	ENST00000250615.3	aralkylamine N-acetyltransferase	25	1	0	1	0	0	-0.39	-0.39
ZNF101	ENST00000592502.1	zinc finger protein 101	409	2	0	2	0	0	-0.39	-0.39
ZNF69	ENST00000340180.5	zinc finger protein 69	5	1	0	1	0	0	-0.39	-0.39
HGSNAT	ENST00000379644.4	heparan-alpha-glucosaminide N-acetyltransferase	865	2	0	2	0	0	-0.38	-0.39
ING5	ENST00000313552.6	inhibitor of growth family, member 5	529	3	0	3	0	0	-0.38	-0.45
ZNF599	ENST00000588760.1	zinc finger protein 599	143	1	0	1	0	0	-0.38	-0.38
ACO2	ENST00000216254.4	aconitase 2, mitochondrial	6176	1	0	1	0	0	-0.38	-0.38
CDK5R2	ENST00000302625.4	cyclin-dependent kinase 5, regulatory subunit 2 (p39)	24	1	0	1	0	1	-0.38	-0.38
SLC16A12	ENST00000341233.4	solute carrier family 16, member 12	35	1	0	1	0	1	-0.38	-0.38
PPIH	ENST00000304979.3	peptidylprolyl isomerase H (cyclophilin H)	3787	1	0	1	0	0	-0.38	-0.38
MAGT1	ENST00000358075.6	magnesium transporter 1	937	2	0	2	0	0	-0.38	-0.43
FN3KRP	ENST00000269373.6	fructosamine 3 kinase related protein	486	1	0	1	0	0	-0.38	-0.38
AC005003.1	ENST00000504184.2	CDNA FLJ20464 fis, clone KAT06158; HCG1777549; Uncharacterized protein	5	1	0	1	0	1	-0.38	-0.38
FAM195A	ENST00000307650.4	family with sequence similarity 195, member A	7	1	0	1	0	0	-0.38	-0.38
PDGFRA	ENST00000257290.5	platelet-derived growth factor receptor, alpha polypeptide	39	2	0	2	0	0	-0.38	-0.38
TRIM74	ENST00000395244.1	tripartite motif containing 74	5	1	0	1	0	0	-0.38	-0.38
ZBP1	ENST00000371173.3	Z-DNA binding protein 1	5	1	0	1	0	1	-0.38	-0.38
IL18BP	ENST00000497194.2	interleukin 18 binding protein	41	1	0	1	0	0	-0.38	-0.38
CPT1A	ENST00000265641.5	carnitine palmitoyltransferase 1A (liver)	869	3	0	2	1	0	-0.38	-0.4
C7orf65	ENST00000408988.2	chromosome 7 open reading frame 65	5	1	0	1	0	1	-0.37	-0.37
EXOSC10	ENST00000544779.1	exosome component 10	138	2	0	2	0	0	-0.37	-0.37
NKX2-2	ENST00000377142.4	NK2 homeobox 2	10	1	0	1	0	1	-0.37	-0.37
RANBP3	ENST00000439268.2	RAN binding protein 3	908	2	0	1	1	0	-0.37	-0.51
AP000679.2	ENST00000319763.1	Uncharacterized protein	5	1	0	1	0	0	-0.37	-0.37
KRT72	ENST00000293745.2	keratin 72	5	1	0	1	0	0	-0.37	-0.37
RP11-520P18.5	ENST00000562505.1	Uncharacterized protein	5	1	0	1	0	0	-0.37	-0.37
UBALD1	ENST00000590965.1	UBA-like domain containing 1	41	1	0	1	0	0	-0.37	-0.37
PNOC	ENST00000301908.3	prepronociceptin	13	1	0	1	0	0	-0.37	-0.37
ASRGL1	ENST00000415229.2	asparaginase like 1	20	1	0	1	0	0	-0.37	-0.37
ZC3H4	ENST00000253048.5	zinc finger CCCH-type containing 4	182	2	0	1	1	1	-0.37	-0.37
SCRT1	ENST00000332135.4	scratch homolog 1, zinc finger protein (Drosophila)	5	1	1	0	0	0	-0.37	-0.37
GPR3	ENST00000374024.3	G protein-coupled receptor 3	5	1	0	1	0	0	-0.37	-0.37
LHX5	ENST00000261731.3	LIM homeobox 5	5	1	0	1	0	0	-0.37	-0.37
PHOX2A	ENST00000298231.5	paired-like homeobox 2a	5	1	0	1	0	1	-0.36	-0.36
E2F2	ENST00000361729.2	E2F transcription factor 2	96	3	0	3	0	1	-0.36	-0.56
SAMD7	ENST00000428432.2	sterile alpha motif domain containing 7	5	1	0	1	0	0	-0.36	-0.36
CASP6	ENST00000352981.3	caspase 6, apoptosis-related cysteine peptidase	119	1	0	1	0	1	-0.36	-0.36
AL049747.1	ENST00000594060.1		5	1	0	1	0	0	-0.36	-0.36
CHST15	ENST00000346248.5	carbohydrate (N-acetylgalactosamine 4-sulfate 6-O) sulfotransferase 15	59	1	1	0	0	1	-0.36	-0.36
GNL3L	ENST00000336470.4	guanine nucleotide binding protein-like 3 (nucleolar)-like	151	4	0	4	0	0	-0.36	-0.47
DRAXIN	ENST00000294485.5	dorsal inhibitory axon guidance protein	5	3	0	3	0	0	-0.35	-0.35
SP9	ENST00000394967.2	Sp9 transcription factor	79	1	0	1	0	0	-0.35	-0.35
KCNK6	ENST00000263372.3	potassium channel, subfamily K, member 6	137	3	0	3	0	4	-0.35	-0.74
TACC3	ENST00000313288.4	transforming, acidic coiled-coil containing protein 3	790	1	0	1	0	0	-0.35	-0.35
MIXL1	ENST00000366810.5	Mix paired-like homeobox	16	1	0	1	0	0	-0.35	-0.35
FAHD1	ENST00000427358.2	fumarylacetoacetate hydrolase domain containing 1	130	1	0	1	0	1	-0.35	-0.35
AL590822.1	ENST00000545087.1	Uncharacterized protein	5	1	0	1	0	1	-0.35	-0.35
STK40	ENST00000359297.2	serine/threonine kinase 40	214	2	0	2	0	0	-0.35	-0.39
PGAM1	ENST00000334828.5	phosphoglycerate mutase 1 (brain)	927	1	0	1	0	0	-0.34	-0.34
ZNF114	ENST00000595607.1	zinc finger protein 114	5	1	0	1	0	1	-0.34	-0.34
RP11-863K10.7	ENST00000330539.1	Uncharacterized protein	5	1	0	1	0	0	-0.34	-0.34
WDR31	ENST00000341761.4	WD repeat domain 31	23	2	0	2	0	0	-0.34	-0.34
XPO4	ENST00000400602.2	exportin 4	718	2	0	1	1	0	-0.34	-0.37
RDH13	ENST00000415061.3	retinol dehydrogenase 13 (all-trans/9-cis)	35	2	0	2	0	4	-0.34	-0.4
NAP1L6	ENST00000373518.1	nucleosome assembly protein 1-like 6	5	1	0	1	0	0	-0.34	-0.34
HAND2	ENST00000359562.4	heart and neural crest derivatives expressed 2	30	1	0	1	0	0	-0.34	-0.34
IFIT3	ENST00000371818.4	interferon-induced protein with tetratricopeptide repeats 3	5	1	0	1	0	0	-0.34	-0.34
MAGEB10	ENST00000356790.2	melanoma antigen family B, 10	5	2	0	2	0	0	-0.34	-0.59
SRGAP2	ENST00000414007.1	SLIT-ROBO Rho GTPase activating protein 2	98	2	0	2	0	0	-0.34	-0.39
APBB3	ENST00000358580.5	amyloid beta (A4) precursor protein-binding, family B, member 3	9	1	0	0	1	0	-0.34	-0.34
KREMEN1	ENST00000400335.4	kringle containing transmembrane protein 1	606	2	0	2	0	1	-0.34	-0.34
BACE2	ENST00000347667.5	beta-site APP-cleaving enzyme 2	79	2	0	2	0	1	-0.34	-0.41
RIPPLY1	ENST00000276173.4	ripply transcriptional repressor 1	14	1	0	1	0	0	-0.34	-0.34
TMEM107	ENST00000532998.1	transmembrane protein 107	585	1	0	1	0	1	-0.34	-0.34
GSC2	ENST00000086933.2	goosecoid homeobox 2	5	1	0	1	0	0	-0.34	-0.34
SATB2	ENST00000417098.1	SATB homeobox 2	820	1	0	1	0	0	-0.34	-0.34
CXXC5	ENST00000302517.3	CXXC finger protein 5	1285	1	0	1	0	0	-0.34	-0.34
TMEM98	ENST00000579849.1	transmembrane protein 98	98	1	0	0	1	0	-0.34	-0.34
CD37	ENST00000535669.2	CD37 molecule	5	1	0	1	0	0	-0.34	-0.34
HIPK4	ENST00000291823.2	homeodomain interacting protein kinase 4	5	1	0	1	0	0	-0.34	-0.34
CA5B	ENST00000454127.2	carbonic anhydrase VB, mitochondrial	245	3	0	3	0	1	-0.33	-0.76
SLC28A2	ENST00000347644.3	solute carrier family 28 (concentrative nucleoside transporter), member 2	5	1	0	1	0	0	-0.33	-0.33
FOXRED2	ENST00000397224.4	FAD-dependent oxidoreductase domain containing 2	200	2	0	2	0	0	-0.33	-0.33
MKNK1	ENST00000341183.5	MAP kinase interacting serine/threonine kinase 1	150	1	0	1	0	0	-0.33	-0.33
TIMP2	ENST00000585421.1	TIMP metallopeptidase inhibitor 2	3147	1	0	1	0	0	-0.33	-0.38
FSD2	ENST00000334574.8	fibronectin type III and SPRY domain containing 2	5	2	0	2	0	0	-0.33	-0.33
LILRB3	ENST00000391750.1	leukocyte immunoglobulin-like receptor, subfamily B (with TM and ITIM domains), member 3	5	1	0	1	0	1	-0.33	-0.33
SHOX	ENST00000381578.1	short stature homeobox	5	1	0	1	0	0	-0.33	-0.33
ADM2	ENST00000395738.2	adrenomedullin 2	129	2	0	2	0	0	-0.33	-0.36
NPTX2	ENST00000265634.3	neuronal pentraxin II	56	1	0	1	0	0	-0.33	-0.33
AC104667.3	ENST00000452801.1		5	1	0	1	0	0	-0.33	-0.33
RNF121	ENST00000393713.3	ring finger protein 121	610	1	0	1	0	0	-0.33	-0.34
TMCC2	ENST00000358024.3	transmembrane and coiled-coil domain family 2	5	1	0	0	1	0	-0.33	-0.33
CBS	ENST00000398158.1	cystathionine-beta-synthase	39	1	0	1	0	2	-0.33	-0.33
CD33	ENST00000436584.2	CD33 molecule	5	1	0	1	0	0	-0.33	-0.33
PHGDH	ENST00000369409.4	phosphoglycerate dehydrogenase	13089	1	0	0	1	0	-0.33	-0.33
HIC2	ENST00000407464.2	hypermethylated in cancer 2	28	1	1	0	0	0	-0.33	-0.33
MED6	ENST00000440435.2	mediator complex subunit 6	776	1	0	1	0	0	-0.33	-0.33
CSTB	ENST00000291568.5	cystatin B (stefin B)	203	1	0	0	1	0	-0.33	-0.33
PLEKHB2	ENST00000438882.2	pleckstrin homology domain containing, family B (evectins) member 2	1358	1	0	1	0	0	-0.32	-0.34
CXorf21	ENST00000378962.3	chromosome X open reading frame 21	5	1	0	1	0	1	-0.32	-0.37
PPP1R3B	ENST00000310455.3	protein phosphatase 1, regulatory subunit 3B	20	1	0	1	0	1	-0.32	-0.32
CD82	ENST00000227155.4	CD82 molecule	1117	1	0	1	0	1	-0.32	-0.32
PVRL1	ENST00000264025.3	poliovirus receptor-related 1 (herpesvirus entry mediator C)	50	1	1	0	0	0	-0.32	-0.32
NAPA	ENST00000263354.3	N-ethylmaleimide-sensitive factor attachment protein, alpha	49	1	0	1	0	0	-0.32	-0.32
C1orf64	ENST00000329454.2	chromosome 1 open reading frame 64	5	1	0	1	0	0	-0.32	-0.32
HR	ENST00000381418.4	hair growth associated	248	1	1	0	0	0	-0.32	-0.37
FUT6	ENST00000524754.1	fucosyltransferase 6 (alpha (1,3) fucosyltransferase)	45	1	0	1	0	0	-0.32	-0.32
C10orf11	ENST00000496424.2	chromosome 10 open reading frame 11	5	1	0	1	0	0	-0.32	-0.32
ACAD9	ENST00000308982.7	acyl-CoA dehydrogenase family, member 9	1583	1	0	1	0	0	-0.32	-0.32
CTDSPL2	ENST00000260327.4	CTD (carboxy-terminal domain, RNA polymerase II, polypeptide A) small phosphatase like 2	457	1	0	1	0	0	-0.32	-0.32
KBTBD12	ENST00000405256.1	kelch repeat and BTB (POZ) domain containing 12	5	2	0	1	1	0	-0.32	-0.32
EFHD1	ENST00000264059.3	EF-hand domain family, member D1	105	1	0	0	1	0	-0.32	-0.32
SLAMF6	ENST00000368059.3	SLAM family member 6	5	1	0	1	0	0	-0.32	-0.32
GRB2	ENST00000392563.1	growth factor receptor-bound protein 2	2660	1	0	1	0	2	-0.32	-0.32
DHRS13	ENST00000378895.4	dehydrogenase/reductase (SDR family) member 13	596	1	0	0	1	0	-0.32	-0.32
GRK7	ENST00000264952.2	G protein-coupled receptor kinase 7	5	1	0	1	0	0	-0.32	-0.32
TAF13	ENST00000338366.5	TAF13 RNA polymerase II, TATA box binding protein (TBP)-associated factor, 18kDa	745	1	0	1	0	1	-0.31	-0.32
ZNF417	ENST00000312026.5	zinc finger protein 417	19	2	0	2	0	4	-0.31	-0.47
MUS81	ENST00000533035.1	MUS81 structure-specific endonuclease subunit	43	1	0	1	0	0	-0.31	-0.31
L1TD1	ENST00000498273.1	LINE-1 type transposase domain containing 1	5	1	0	1	0	1	-0.31	-0.31
KIF4A	ENST00000374403.3	kinesin family member 4A	259	1	1	0	0	0	-0.31	-0.55
NCL	ENST00000322723.4	nucleolin	10100	1	0	0	1	0	-0.31	-0.31
CYB561	ENST00000584031.1	cytochrome b561	10	1	0	1	0	1	-0.31	-0.31
C12orf65	ENST00000253233.1	chromosome 12 open reading frame 65	283	1	0	1	0	0	-0.31	-0.31
GNE	ENST00000396594.3	glucosamine (UDP-N-acetyl)-2-epimerase/N-acetylmannosamine kinase	22	2	0	1	1	0	-0.31	-0.31
GTPBP6	ENST00000326153.4	GTP binding protein 6 (putative)	5	1	0	1	0	0	-0.31	-0.31
AC006486.1	ENST00000378108.1		5	1	0	1	0	1	-0.31	-0.31
OTP	ENST00000306422.3	orthopedia homeobox	9	2	0	2	0	0	-0.31	-0.31
CENPBD1	ENST00000314994.3	CENPB DNA-binding domains containing 1	212	1	0	1	0	1	-0.31	-0.31
ARL17B	ENST00000570618.1	ADP-ribosylation factor-like 17B	5	1	0	1	0	0	-0.31	-0.31
GCAT	ENST00000323205.6	glycine C-acetyltransferase	16	1	0	1	0	0	-0.31	-0.31
CTD-2368P22.1	ENST00000550135.1	HCG1811579; Uncharacterized protein	25	2	0	1	1	1	-0.31	-0.31
SCN2B	ENST00000278947.5	sodium channel, voltage-gated, type II, beta subunit	5	1	0	1	0	1	-0.31	-0.31
ESRRG	ENST00000361525.3	estrogen-related receptor gamma	5	1	0	1	0	0	-0.31	-0.31
RHOA	ENST00000454011.2	ras homolog family member A	8507	1	0	1	0	0	-0.31	-0.31
ROBO4	ENST00000306534.3	roundabout, axon guidance receptor, homolog 4 (Drosophila)	5	1	0	1	0	0	-0.31	-0.31
KLHDC3	ENST00000326974.4	kelch domain containing 3	349	1	0	1	0	0	-0.31	-0.31
GPC6	ENST00000377047.4	glypican 6	410	1	0	1	0	0	-0.31	-0.32
FRRS1L	ENST00000561981.2	ferric-chelate reductase 1-like	11	2	0	1	1	0	-0.31	-0.31
TNN	ENST00000239462.4	tenascin N	17	1	0	1	0	0	-0.31	-0.31
DSG3	ENST00000257189.4	desmoglein 3	5	1	0	1	0	1	-0.31	-0.31
DCAKD	ENST00000452796.2	dephospho-CoA kinase domain containing	842	1	0	1	0	0	-0.31	-0.31
IDS	ENST00000422081.2	Iduronate 2-sulfatase (Hunter syndrome), isoform CRA_e; Iduronate 2-sulfatase 14 kDa chain; cDNA FLJ42669 fis, clone BRAMY2022168, highly similar to IDURONATE 2-SULFATASE	810	2	0	2	0	1	-0.31	-0.47
SNTN	ENST00000496807.1	sentan, cilia apical structure protein	5	1	0	1	0	0	-0.3	-0.3
ZKSCAN1	ENST00000324306.6	zinc finger with KRAB and SCAN domains 1	1314	2	0	2	0	0	-0.3	-0.31
SERPINB7	ENST00000398019.2	serpin peptidase inhibitor, clade B (ovalbumin), member 7	37	1	0	1	0	0	-0.3	-0.3
HTR5A-AS1	ENST00000395731.2	HTR5A antisense RNA 1	5	1	0	1	0	0	-0.3	-0.3
ANKRD6	ENST00000369408.5	ankyrin repeat domain 6	52	1	0	1	0	0	-0.3	-0.3
PARL	ENST00000317096.4	presenilin associated, rhomboid-like	1214	1	0	1	0	1	-0.3	-0.3
LINC00955	ENST00000514422.1	long intergenic non-protein coding RNA 955	5	1	0	0	1	0	-0.3	-0.3
DNAJC27	ENST00000264711.2	DnaJ (Hsp40) homolog, subfamily C, member 27	41	1	0	1	0	0	-0.3	-0.34
TRIM56	ENST00000306085.6	tripartite motif containing 56	5	1	0	1	0	0	-0.3	-0.3
PCBP3	ENST00000400314.1	poly(rC) binding protein 3	10	1	0	1	0	0	-0.3	-0.3
CCL25	ENST00000390669.3	chemokine (C-C motif) ligand 25	14	1	0	1	0	0	-0.3	-0.3
SGTA	ENST00000221566.2	small glutamine-rich tetratricopeptide repeat (TPR)-containing, alpha	250	1	0	1	0	1	-0.3	-0.3
NOM1	ENST00000275820.3	nucleolar protein with MIF4G domain 1	842	2	0	1	1	0	-0.3	-0.35
C16orf47	ENST00000358463.2	chromosome 16 open reading frame 47	8	1	0	1	0	0	-0.3	-0.3
JPH3	ENST00000284262.2	junctophilin 3	318	2	0	2	0	0	-0.3	-0.3
MARK2	ENST00000402010.2	MAP/microtubule affinity-regulating kinase 2	845	1	1	0	0	0	-0.3	-0.3
GDPD1	ENST00000284116.4	glycerophosphodiester phosphodiesterase domain containing 1	138	1	0	1	0	2	-0.3	-0.32
LINC00632	ENST00000370535.3	long intergenic non-protein coding RNA 632	5	1	0	1	0	0	-0.3	-0.3
MESDC1	ENST00000267984.2	mesoderm development candidate 1	84	1	0	1	0	0	-0.3	-0.3
KLK9	ENST00000376832.4	kallikrein-related peptidase 9	5	1	0	1	0	0	-0.3	-0.3
IL10	ENST00000423557.1	interleukin 10	5	1	0	1	0	0	-0.3	-0.3
TMEM241	ENST00000383233.3	transmembrane protein 241	115	1	0	1	0	0	-0.3	-0.3
SPIB	ENST00000595883.1	Spi-B transcription factor (Spi-1/PU.1 related)	10	1	1	0	0	3	-0.3	-0.63
C22orf29	ENST00000407472.1	chromosome 22 open reading frame 29	351	1	0	1	0	1	-0.3	-0.3
LIM2	ENST00000221973.3	lens intrinsic membrane protein 2, 19kDa	5	1	0	1	0	0	-0.3	-0.3
GPX3	ENST00000388825.4	glutathione peroxidase 3 (plasma)	1142	1	0	1	0	0	-0.3	-0.3
POU4F2	ENST00000281321.3	POU class 4 homeobox 2	5	1	0	0	1	0	-0.3	-0.3
MAP6D1	ENST00000318631.3	MAP6 domain containing 1	45	1	0	0	1	1	-0.3	-0.3
RBM14	ENST00000393979.3	RNA binding motif protein 14	3993	1	0	1	0	0	-0.3	-0.3
RPL37	ENST00000274242.5	ribosomal protein L37	1785	2	0	2	0	0	-0.3	-0.35
SMARCD1	ENST00000394963.4	SWI/SNF related, matrix associated, actin dependent regulator of chromatin, subfamily d, member 1	952	1	0	1	0	0	-0.3	-0.3
SHROOM1	ENST00000378679.3	shroom family member 1	150	1	0	1	0	1	-0.29	-0.29
BARX2	ENST00000281437.4	BARX homeobox 2	5	1	0	1	0	0	-0.29	-0.29
EIF4EBP2	ENST00000373218.4	eukaryotic translation initiation factor 4E binding protein 2	690	1	0	1	0	0	-0.29	-0.29
KIAA1024L	ENST00000564719.1	KIAA1024-like	5	1	0	1	0	0	-0.29	-0.29
TAF8	ENST00000372977.3	TAF8 RNA polymerase II, TATA box binding protein (TBP)-associated factor, 43kDa	135	1	0	1	0	1	-0.29	-0.29
ADCK4	ENST00000324464.3	aarF domain containing kinase 4	15	1	0	1	0	0	-0.29	-0.29
GTF2H2C	ENST00000510979.1	general transcription factor IIH, polypeptide 2C	5	1	0	1	0	0	-0.29	-0.29
GATS	ENST00000436886.2	GATS, stromal antigen 3 opposite strand	86	1	0	1	0	0	-0.29	-0.29
ZNF70	ENST00000341976.3	zinc finger protein 70	99	2	0	2	0	0	-0.29	-0.31
LDOC1	ENST00000370526.2	leucine zipper, down-regulated in cancer 1	14	1	0	1	0	0	-0.29	-0.29
EMC10	ENST00000376918.3	ER membrane protein complex subunit 10	1981	2	0	2	0	0	-0.29	-0.53
HS3ST3B1	ENST00000360954.2	heparan sulfate (glucosamine) 3-O-sulfotransferase 3B1	1489	1	0	1	0	1	-0.29	-0.29
KIFC2	ENST00000301332.2	kinesin family member C2	101	1	0	1	0	0	-0.29	-0.29
B3GALT5	ENST00000380620.4	UDP-Gal:betaGlcNAc beta 1,3-galactosyltransferase, polypeptide 5	5	2	0	2	0	1	-0.29	-0.29
LEP	ENST00000308868.4	leptin	5	1	0	1	0	1	-0.29	-0.29
ZNF264	ENST00000263095.6	zinc finger protein 264	412	1	0	1	0	0	-0.29	-0.29
C17orf107	ENST00000381365.3	chromosome 17 open reading frame 107	11	1	1	0	0	0	-0.29	-0.29
RNF165	ENST00000269439.7	ring finger protein 165	18	1	0	1	0	0	-0.29	-0.29
SULT1C4	ENST00000272452.2	sulfotransferase family, cytosolic, 1C, member 4	97	1	0	0	1	0	-0.29	-0.3
FBXO27	ENST00000292853.4	F-box protein 27	53	1	0	1	0	1	-0.29	-0.29
PEX19	ENST00000368072.5	peroxisomal biogenesis factor 19	1804	1	0	1	0	0	-0.29	-0.29
FOXC1	ENST00000380874.2	forkhead box C1	1301	1	0	1	0	0	-0.29	-0.29
ELF5	ENST00000532417.1	E74-like factor 5 (ets domain transcription factor)	5	1	0	1	0	0	-0.29	-0.29
SEC24D	ENST00000429811.2	SEC24 family, member D (S. cerevisiae)	50	1	0	1	0	0	-0.29	-0.29
C10orf32	ENST00000339834.5	chromosome 10 open reading frame 32	642	1	0	1	0	0	-0.28	-0.32
PNPLA5	ENST00000597664.1	patatin-like phospholipase domain containing 5	5	1	0	1	0	0	-0.28	-0.28
PVRL2	ENST00000252485.4	poliovirus receptor-related 2 (herpesvirus entry mediator B)	494	1	0	1	0	0	-0.28	-0.28
FFAR2	ENST00000599180.2	free fatty acid receptor 2	5	1	0	1	0	0	-0.28	-0.28
GABRB2	ENST00000393959.1	gamma-aminobutyric acid (GABA) A receptor, beta 2	5	1	1	0	0	0	-0.28	-0.28
C10orf40	ENST00000521074.1	chromosome 10 open reading frame 40	5	1	0	1	0	0	-0.28	-0.28
RFC3	ENST00000380071.3	replication factor C (activator 1) 3, 38kDa	150	1	0	0	1	0	-0.28	-0.32
KIFC3	ENST00000465878.2	kinesin family member C3	65	1	0	1	0	0	-0.28	-0.28
AC132872.2	ENST00000598222.1	CDNA FLJ27256 fis, clone SYN09689; Uncharacterized protein	24	1	0	1	0	1	-0.28	-0.28
PDE6G	ENST00000573076.1	phosphodiesterase 6G, cGMP-specific, rod, gamma	6	1	0	1	0	0	-0.28	-0.28
FAM153B	ENST00000253490.4	family with sequence similarity 153, member B	5	1	0	1	0	0	-0.28	-0.28
FXYD7	ENST00000270310.2	FXYD domain containing ion transport regulator 7	5	1	0	1	0	0	-0.28	-0.28
TBX20	ENST00000408931.3	T-box 20	0	1	0	1	0	1	-0.28	-0.28
HNF4A	ENST00000316099.4	hepatocyte nuclear factor 4, alpha	915	1	0	1	0	0	-0.28	-0.28
SERPINE1	ENST00000223095.4	serpin peptidase inhibitor, clade E (nexin, plasminogen activator inhibitor type 1), member 1	1508	2	0	2	0	0	-0.28	-0.54
RASL10B	ENST00000268864.3	RAS-like, family 10, member B	1495	1	0	1	0	0	-0.28	-0.28
PLAGL2	ENST00000246229.4	pleiomorphic adenoma gene-like 2	254	1	0	1	0	0	-0.28	-0.28
FAM213A	ENST00000372187.5	family with sequence similarity 213, member A	482	1	0	1	0	0	-0.28	-0.28
NRXN1	ENST00000342183.5	neurexin 1	5	1	0	1	0	0	-0.28	-0.28
LSG1	ENST00000265245.5	large 60S subunit nuclear export GTPase 1	47	2	0	2	0	1	-0.28	-0.32
A2ML1	ENST00000299698.7	alpha-2-macroglobulin-like 1	5	1	0	1	0	0	-0.28	-0.28
MEX3C	ENST00000592416.1	mex-3 RNA binding family member C	5	1	0	1	0	0	-0.28	-0.28
GPR155	ENST00000392552.2	G protein-coupled receptor 155	11	2	0	2	0	0	-0.28	-0.28
ADRA2C	ENST00000330055.5	adrenoceptor alpha 2C	52	1	0	1	0	0	-0.28	-0.28
C1QL1	ENST00000253407.3	complement component 1, q subcomponent-like 1	14	1	0	1	0	0	-0.28	-0.28
ISG20L2	ENST00000313146.6	interferon stimulated exonuclease gene 20kDa-like 2	89	1	0	1	0	1	-0.28	-0.28
IDS	ENST00000340855.6	iduronate 2-sulfatase	810	2	0	2	0	1	-0.27	-0.41
CDIP1	ENST00000564828.1	cell death-inducing p53 target 1	1857	1	0	1	0	0	-0.27	-0.27
CCDC9	ENST00000221922.6	coiled-coil domain containing 9	391	1	0	1	0	1	-0.27	-0.29
CD320	ENST00000537716.2	CD320 molecule	36	1	0	1	0	0	-0.27	-0.27
ARIH2OS	ENST00000408959.2	ariadne homolog 2 opposite strand	5	1	0	1	0	0	-0.27	-0.27
RAB3IL1	ENST00000394836.2	RAB3A interacting protein (rabin3)-like 1	157	1	0	1	0	0	-0.27	-0.27
MAPKAPK2	ENST00000294981.4	mitogen-activated protein kinase-activated protein kinase 2	178	1	0	1	0	0	-0.27	-0.27
CDIPT	ENST00000563415.1	CDP-diacylglycerol--inositol 3-phosphatidyltransferase	183	3	0	2	1	1	-0.27	-0.82
IGSF9B	ENST00000321016.8	immunoglobulin superfamily, member 9B	5	1	1	0	0	0	-0.27	-0.27
EFCAB6	ENST00000356087.4	EF-hand calcium binding domain 6	23	1	0	1	0	0	-0.27	-0.36
PTCH2	ENST00000447098.2	patched 2	30	1	0	1	0	0	-0.27	-0.27
C16orf45	ENST00000300006.4	chromosome 16 open reading frame 45	60	1	0	1	0	1	-0.27	-0.3
SMO	ENST00000249373.3	smoothened, frizzled family receptor	142	1	0	1	0	0	-0.27	-0.27
NEK8	ENST00000268766.6	NIMA-related kinase 8	134	1	0	1	0	1	-0.27	-0.28
LRRN4CL	ENST00000317449.4	LRRN4 C-terminal like	17	1	0	1	0	0	-0.27	-0.27
SNX22	ENST00000325881.4	sorting nexin 22	5	1	0	1	0	1	-0.27	-0.27
FBXL22	ENST00000360587.2	F-box and leucine-rich repeat protein 22	65	1	0	1	0	0	-0.27	-0.27
SORBS1	ENST00000371227.4	sorbin and SH3 domain containing 1	22	1	0	1	0	0	-0.27	-0.27
AL590822.2	ENST00000597060.1	Uncharacterized protein; cDNA FLJ36608 fis, clone TRACH2015824	10	1	0	1	0	1	-0.27	-0.27
ZSWIM1	ENST00000372523.1	zinc finger, SWIM-type containing 1	72	1	0	1	0	0	-0.27	-0.3
SLC2A6	ENST00000371897.4	solute carrier family 2 (facilitated glucose transporter), member 6	172	1	0	1	0	0	-0.27	-0.27
MAP3K13	ENST00000448876.1	mitogen-activated protein kinase kinase kinase 13	226	1	0	0	1	0	-0.27	-0.27
RGS12	ENST00000538395.1	regulator of G-protein signaling 12	635	1	0	1	0	1	-0.27	-0.27
SOX13	ENST00000367204.1	SRY (sex determining region Y)-box 13	1061	1	0	1	0	0	-0.27	-0.27
ZBTB8A	ENST00000316459.4	zinc finger and BTB domain containing 8A	287	2	0	2	0	2	-0.27	-0.34
THAP10	ENST00000249861.4	THAP domain containing 10	22	1	0	1	0	0	-0.27	-0.27
IL13	ENST00000304506.3	interleukin 13	5	1	0	1	0	0	-0.27	-0.27
KIR3DX1	ENST00000335056.3	killer cell immunoglobulin-like receptor, three domains, X1	5	1	0	1	0	0	-0.27	-0.27
CYP2B6	ENST00000324071.4	cytochrome P450, family 2, subfamily B, polypeptide 6	5	1	0	0	1	0	-0.27	-0.27
HIST1H3F	ENST00000446824.2	histone cluster 1, H3f	22	1	0	1	0	0	-0.27	-0.35
CASP8	ENST00000392259.2	caspase 8, apoptosis-related cysteine peptidase	64	1	0	1	0	0	-0.27	-0.27
ALKBH4	ENST00000292566.3	alkB, alkylation repair homolog 4 (E. coli)	54	1	0	1	0	0	-0.27	-0.32
CITED2	ENST00000367651.2	Cbp/p300-interacting transactivator, with Glu/Asp-rich carboxy-terminal domain, 2	1071	1	0	1	0	0	-0.27	-0.34
SPON2	ENST00000290902.5	spondin 2, extracellular matrix protein	1611	1	0	1	0	0	-0.27	-0.27
TRDN	ENST00000398178.3	triadin	5	1	0	0	1	0	-0.27	-0.27
RIMS4	ENST00000372851.3	regulating synaptic membrane exocytosis 4	30	1	1	0	0	0	-0.26	-0.26
SLC12A8	ENST00000430155.2	solute carrier family 12, member 8	11	1	0	1	0	0	-0.26	-0.26
PTGDR2	ENST00000332539.4	prostaglandin D2 receptor 2	170	1	0	1	0	0	-0.26	-0.26
PAX2	ENST00000370296.2	paired box 2	8	1	0	1	0	1	-0.26	-0.26
GLB1L	ENST00000295759.7	galactosidase, beta 1-like	192	1	0	1	0	0	-0.26	-0.26
APOL1	ENST00000422706.1	apolipoprotein L, 1	5	1	0	1	0	0	-0.26	-0.26
APOF	ENST00000398189.3	apolipoprotein F	5	1	0	1	0	0	-0.26	-0.26
ZNF587	ENST00000339656.5	zinc finger protein 587	52	1	0	1	0	0	-0.26	-0.26
CMTR1	ENST00000373451.4	cap methyltransferase 1	109	1	0	1	0	0	-0.26	-0.26
KLF9	ENST00000377126.2	Kruppel-like factor 9	20	1	0	1	0	0	-0.26	-0.26
CISH	ENST00000443053.2	cytokine inducible SH2-containing protein	19	1	0	1	0	0	-0.26	-0.26
ARFGAP2	ENST00000426335.2	ADP-ribosylation factor GTPase activating protein 2	3549	1	0	1	0	0	-0.26	-0.26
COL6A1	ENST00000361866.3	collagen, type VI, alpha 1	2518	2	0	2	0	0	-0.26	-0.27
QRSL1	ENST00000369046.4	glutaminyl-tRNA synthase (glutamine-hydrolyzing)-like 1	53	1	0	1	0	0	-0.26	-0.26
RAB3B	ENST00000371655.3	RAB3B, member RAS oncogene family	611	1	0	1	0	1	-0.26	-0.26
SIGLEC10	ENST00000441969.3	sialic acid binding Ig-like lectin 10	5	1	0	1	0	0	-0.26	-0.26
PRRX2	ENST00000372469.4	paired related homeobox 2	59	1	0	1	0	0	-0.26	-0.26
GPR124	ENST00000315215.7	G protein-coupled receptor 124	72	1	0	1	0	1	-0.26	-0.26
DSTYK	ENST00000367160.4	dual serine/threonine and tyrosine protein kinase	256	2	0	2	0	1	-0.26	-0.28
ANKRD62	ENST00000314074.8	ankyrin repeat domain 62	5	1	0	1	0	1	-0.26	-0.26
GPR1	ENST00000407325.2	G protein-coupled receptor 1	104	1	0	1	0	0	-0.26	-0.26
GSK3A	ENST00000222330.3	glycogen synthase kinase 3 alpha	322	1	0	1	0	0	-0.26	-0.26
TFAP2B	ENST00000393655.3	transcription factor AP-2 beta (activating enhancer binding protein 2 beta)	23	1	0	1	0	2	-0.26	-0.4
RASA3	ENST00000334062.7	RAS p21 protein activator 3	612	1	1	0	0	0	-0.26	-0.26
ZNF580	ENST00000325333.5	zinc finger protein 580	154	1	0	1	0	0	-0.26	-0.26
CTD-2207O23.12	ENST00000599312.1	Uncharacterized protein	32	1	0	1	0	0	-0.26	-0.26
DFFA	ENST00000377036.2	DNA fragmentation factor, 45kDa, alpha polypeptide	743	2	0	2	0	3	-0.26	-0.51
CRTAM	ENST00000227348.4	cytotoxic and regulatory T cell molecule	5	1	0	1	0	0	-0.26	-0.26
GPRIN1	ENST00000303991.4	G protein regulated inducer of neurite outgrowth 1	15	1	0	1	0	0	-0.26	-0.26
CKS1B	ENST00000308987.5	CDC28 protein kinase regulatory subunit 1B	186	1	0	1	0	0	-0.26	-0.32
SETD3	ENST00000331768.5	SET domain containing 3	58	1	0	1	0	1	-0.26	-0.3
ZNF594	ENST00000399604.4	zinc finger protein 594	29	1	0	1	0	0	-0.26	-0.26
TYRO3	ENST00000263798.3	TYRO3 protein tyrosine kinase	70	2	0	2	0	0	-0.26	-0.31
AL357673.1	ENST00000536061.1	CDNA: FLJ21031 fis, clone CAE07336; HCG1780521; Uncharacterized protein	5	1	0	1	0	0	-0.26	-0.26
KCNA7	ENST00000221444.1	potassium voltage-gated channel, shaker-related subfamily, member 7	11	2	0	2	0	0	-0.26	-0.26
ALDH7A1	ENST00000409134.3	aldehyde dehydrogenase 7 family, member A1	2007	1	0	1	0	0	-0.26	-0.29
LDLRAD2	ENST00000344642.2	low density lipoprotein receptor class A domain containing 2	5	2	0	2	0	0	-0.26	-0.26
AQP7	ENST00000537089.1	aquaporin 7	10	1	0	1	0	0	-0.25	-0.25
RBM19	ENST00000545145.2	RNA binding motif protein 19	217	1	0	1	0	2	-0.25	-0.25
NAPB	ENST00000377026.4	N-ethylmaleimide-sensitive factor attachment protein, beta	82	1	0	1	0	0	-0.25	-0.25
MUC3A	ENST00000319509.7	mucin 3A, cell surface associated	20	1	0	1	0	0	-0.25	-0.25
AMFR	ENST00000290649.5	autocrine motility factor receptor, E3 ubiquitin protein ligase	1350	1	0	1	0	0	-0.25	-0.26
KRT75	ENST00000252245.5	keratin 75	5	1	0	1	0	0	-0.25	-0.25
SLC29A4	ENST00000396872.3	solute carrier family 29 (equilibrative nucleoside transporter), member 4	61	1	0	1	0	0	-0.25	-0.25
RPRD1A	ENST00000399022.4	regulation of nuclear pre-mRNA domain containing 1A	333	1	0	0	1	0	-0.25	-0.27
LDLR	ENST00000558518.1	low density lipoprotein receptor	1462	1	0	1	0	1	-0.25	-0.33
FAM84B	ENST00000304916.3	family with sequence similarity 84, member B	45	1	0	1	0	0	-0.25	-0.25
WIZ	ENST00000389282.4	widely interspaced zinc finger motifs	1321	1	1	0	0	0	-0.25	-0.25
HLA-E	ENST00000376630.4	major histocompatibility complex, class I, E	1858	1	0	1	0	0	-0.25	-0.26
C5orf54	ENST00000408953.3	chromosome 5 open reading frame 54	15	1	0	1	0	0	-0.25	-0.28
CDC34	ENST00000215574.4	cell division cycle 34	1810	1	0	1	0	0	-0.25	-0.31
ZBTB37	ENST00000367701.5	zinc finger and BTB domain containing 37	213	2	0	2	0	1	-0.25	-0.26
KCNMB1	ENST00000274629.4	potassium large conductance calcium-activated channel, subfamily M, beta member 1	5	1	0	1	0	1	-0.25	-0.25
SLC12A5	ENST00000243964.3	solute carrier family 12 (potassium/chloride transporter), member 5	5	1	0	1	0	2	-0.25	-0.25
TMEM150C	ENST00000515780.2	transmembrane protein 150C	8	1	0	1	0	0	-0.25	-0.25
TOR1AIP1	ENST00000606911.2	torsin A interacting protein 1	3069	1	0	1	0	1	-0.25	-0.25
TEDDM1	ENST00000367565.1	transmembrane epididymal protein 1	5	1	0	1	0	0	-0.25	-0.25
ZC3H12A	ENST00000373087.6	zinc finger CCCH-type containing 12A	94	1	0	0	1	1	-0.25	-0.25
FOXJ2	ENST00000162391.3	forkhead box J2	9	1	0	1	0	0	-0.25	-0.25
RBMXL1	ENST00000321792.5	RNA binding motif protein, X-linked-like 1	46	1	0	1	0	0	-0.25	-0.27
DLX1	ENST00000341900.6	distal-less homeobox 1	312	1	0	1	0	0	-0.25	-0.25
KCNE1L	ENST00000372101.2	KCNE1-like	9	1	0	0	1	0	-0.25	-0.25
RSAD2	ENST00000382040.3	radical S-adenosyl methionine domain containing 2	5	1	0	1	0	1	-0.25	-0.25
STAC2	ENST00000333461.5	SH3 and cysteine rich domain 2	123	1	0	1	0	1	-0.25	-0.25
PRMT8	ENST00000382622.3	protein arginine methyltransferase 8	5	1	0	1	0	0	-0.25	-0.25
PRR14L	ENST00000434485.1	proline rich 14-like	39	1	0	0	1	2	-0.25	-0.25
DUSP22	ENST00000419235.2	dual specificity phosphatase 22	1330	1	0	0	1	0	-0.25	-0.25
FAM160B2	ENST00000289921.7	family with sequence similarity 160, member B2	803	1	0	1	0	0	-0.25	-0.25
AC127496.1	ENST00000321930.4	Uncharacterized protein	27	1	0	1	0	2	-0.25	-0.31
SLC26A4	ENST00000265715.3	solute carrier family 26 (anion exchanger), member 4	5	1	0	1	0	1	-0.25	-0.25
MAPK1	ENST00000215832.6	mitogen-activated protein kinase 1	630	1	0	1	0	3	-0.25	-0.3
EFNA2	ENST00000215368.2	ephrin-A2	83	1	0	0	1	0	-0.25	-0.25
HOXB2	ENST00000330070.4	homeobox B2	1282	1	0	0	1	0	-0.24	-0.24
MSRB3	ENST00000308259.5	methionine sulfoxide reductase B3	83	1	0	1	0	0	-0.24	-0.24
IL12B	ENST00000231228.2	interleukin 12B (natural killer cell stimulatory factor 2, cytotoxic lymphocyte maturation factor 2, p40)	5	1	0	1	0	0	-0.24	-0.24
P2RX5	ENST00000551178.1	purinergic receptor P2X, ligand-gated ion channel, 5	260	1	0	0	1	0	-0.24	-0.24
SLC35E3	ENST00000398004.2	solute carrier family 35, member E3	250	1	0	1	0	0	-0.24	-0.54
MFRP	ENST00000555262.1	membrane frizzled-related protein	5	1	0	0	1	2	-0.24	-0.24
MSI2	ENST00000284073.2	musashi RNA-binding protein 2	283	1	0	0	1	0	-0.24	-0.27
NDRG2	ENST00000298687.5	NDRG family member 2	217	1	0	1	0	0	-0.24	-0.25
SLC31A1	ENST00000374212.4	solute carrier family 31 (copper transporter), member 1	171	1	0	1	0	2	-0.24	-0.34
NUBPL	ENST00000281081.7	nucleotide binding protein-like	7	1	0	1	0	0	-0.24	-0.24
ATG9A	ENST00000396761.2	autophagy related 9A	50	1	0	1	0	0	-0.24	-0.24
TRIM29	ENST00000341846.5	tripartite motif containing 29	5	1	0	1	0	0	-0.24	-0.24
BLOC1S6	ENST00000220531.3	biogenesis of lysosomal organelles complex-1, subunit 6, pallidin	1754	1	0	1	0	1	-0.24	-0.25
PROSC	ENST00000328195.3	proline synthetase co-transcribed homolog (bacterial)	414	1	0	1	0	0	-0.24	-0.24
MAP2K3	ENST00000342679.4	mitogen-activated protein kinase kinase 3	34	1	0	1	0	0	-0.24	-0.24
LIN28A	ENST00000326279.6	lin-28 homolog A (C. elegans)	5	1	0	1	0	0	-0.24	-0.24
ZNF106	ENST00000263805.4	zinc finger protein 106	406	2	0	2	0	1	-0.24	-0.24
CDK20	ENST00000375871.4	cyclin-dependent kinase 20	25	1	0	1	0	0	-0.24	-0.24
SLC1A2	ENST00000278379.3	solute carrier family 1 (glial high affinity glutamate transporter), member 2	5	1	0	0	1	0	-0.24	-0.24
MAFK	ENST00000343242.4	v-maf avian musculoaponeurotic fibrosarcoma oncogene homolog K	322	1	0	1	0	0	-0.24	-0.24
NICN1	ENST00000273598.3	nicolin 1	244	2	0	2	0	1	-0.24	-0.37
CHST3	ENST00000373115.4	carbohydrate (chondroitin 6) sulfotransferase 3	217	2	1	1	0	1	-0.24	-0.24
NCBP2	ENST00000447325.1	nuclear cap binding protein subunit 2, 20kDa	4301	1	0	1	0	0	-0.24	-0.26
CCDC106	ENST00000308964.3	coiled-coil domain containing 106	21	1	0	1	0	0	-0.24	-0.24
FAM169B	ENST00000558256.1	family with sequence similarity 169, member B	5	1	0	0	1	0	-0.24	-0.24
YEATS2	ENST00000305135.5	YEATS domain containing 2	499	2	0	2	0	0	-0.24	-0.24
AICDA	ENST00000229335.6	activation-induced cytidine deaminase	5	1	0	1	0	0	-0.24	-0.24
FAM161A	ENST00000404929.1	family with sequence similarity 161, member A	275	1	0	1	0	1	-0.24	-0.24
BLOC1S5	ENST00000397457.2	biogenesis of lysosomal organelles complex-1, subunit 5, muted	187	1	0	1	0	0	-0.24	-0.24
C17orf104	ENST00000409464.1	chromosome 17 open reading frame 104	5	1	0	1	0	0	-0.24	-0.24
REPIN1	ENST00000479668.1	replication initiator 1	2836	1	0	1	0	0	-0.24	-0.24
GABRA3	ENST00000370314.4	gamma-aminobutyric acid (GABA) A receptor, alpha 3	55	1	0	0	1	0	-0.24	-0.24
ELMOD1	ENST00000265840.7	ELMO/CED-12 domain containing 1	24	1	0	1	0	0	-0.24	-0.24
ASB8	ENST00000317697.3	ankyrin repeat and SOCS box containing 8	70	1	0	1	0	0	-0.24	-0.28
TMEM163	ENST00000281924.6	transmembrane protein 163	24	1	0	1	0	0	-0.24	-0.24
IRAK1BP1	ENST00000607739.1	interleukin-1 receptor-associated kinase 1 binding protein 1	30	1	0	1	0	0	-0.24	-0.29
SYT6	ENST00000607941.1	synaptotagmin VI	5	1	0	0	1	0	-0.24	-0.24
PTK6	ENST00000217185.2	protein tyrosine kinase 6	27	1	0	1	0	1	-0.24	-0.25
C5AR1	ENST00000355085.3	complement component 5a receptor 1	5	1	0	1	0	0	-0.23	-0.23
NAV1	ENST00000295624.6	neuron navigator 1	702	1	1	0	0	0	-0.23	-0.24
CRTAP	ENST00000320954.6	cartilage associated protein	3154	3	0	2	1	0	-0.23	-0.55
ZNF346	ENST00000503039.1	zinc finger protein 346	5	1	0	1	0	0	-0.23	-0.23
RASA4	ENST00000262940.7	RAS p21 protein activator 4	5	1	0	1	0	0	-0.23	-0.23
MLLT1	ENST00000252674.7	myeloid/lymphoid or mixed-lineage leukemia (trithorax homolog, Drosophila); translocated to, 1	33	1	0	1	0	0	-0.23	-0.23
AC140061.12	ENST00000598429.1	Uncharacterized protein	11	1	0	1	0	1	-0.23	-0.23
FBXO48	ENST00000377957.3	F-box protein 48	13	3	0	2	1	1	-0.23	-0.68
HSPBP1	ENST00000255631.5	HSPA (heat shock 70kDa) binding protein, cytoplasmic cochaperone 1	368	1	0	1	0	0	-0.23	-0.23
ZYG11A	ENST00000371532.1	zyg-11 family member A, cell cycle regulator	331	1	0	1	0	1	-0.23	-0.24
PIGO	ENST00000298004.5	phosphatidylinositol glycan anchor biosynthesis, class O	152	1	0	1	0	1	-0.23	-0.23
OSBPL10	ENST00000396556.2	oxysterol binding protein-like 10	10	1	0	1	0	0	-0.23	-0.23
IER5L	ENST00000372491.2	immediate early response 5-like	24	1	0	1	0	0	-0.23	-0.23
BNIP3	ENST00000368636.4	BCL2/adenovirus E1B 19kDa interacting protein 3	203	1	0	1	0	0	-0.23	-0.26
PRRG4	ENST00000257836.3	proline rich Gla (G-carboxyglutamic acid) 4 (transmembrane)	47	1	0	1	0	0	-0.23	-0.23
FADS6	ENST00000310226.6	fatty acid desaturase 6	12	1	0	1	0	0	-0.23	-0.23
AC016559.1	ENST00000594347.1	Uncharacterized protein	15	1	0	1	0	0	-0.23	-0.23
NUP62	ENST00000422090.2	nucleoporin 62kDa	3929	1	0	1	0	0	-0.23	-0.23
GDF5	ENST00000374369.3	growth differentiation factor 5	5	1	0	1	0	0	-0.23	-0.23
LAD1	ENST00000391967.2	ladinin 1	89	1	0	1	0	0	-0.23	-0.23
PRRT2	ENST00000300797.6	proline-rich transmembrane protein 2	33	1	0	1	0	0	-0.23	-0.23
ALDH3B1	ENST00000539229.1	aldehyde dehydrogenase 3 family, member B1	1512	1	0	1	0	0	-0.23	-0.23
MLXIP	ENST00000319080.7	MLX interacting protein	69	2	0	2	0	0	-0.23	-0.24
VHLL	ENST00000339922.3	von Hippel-Lindau tumor suppressor-like	18	1	0	1	0	1	-0.23	-0.33
ZNF620	ENST00000314529.6	zinc finger protein 620	78	1	0	1	0	1	-0.23	-0.25
HBEGF	ENST00000230990.6	heparin-binding EGF-like growth factor	28	1	0	0	1	0	-0.23	-0.23
TMEM229A	ENST00000455783.1	transmembrane protein 229A	5	1	0	0	1	0	-0.23	-0.23
TRIM58	ENST00000366481.3	tripartite motif containing 58	68	1	0	1	0	0	-0.23	-0.23
CYP7A1	ENST00000301645.3	cytochrome P450, family 7, subfamily A, polypeptide 1	5	1	0	1	0	0	-0.23	-0.23
QRFPR	ENST00000394427.2	pyroglutamylated RFamide peptide receptor	0	1	0	1	0	0	-0.23	-0.23
RNF115	ENST00000369291.5	ring finger protein 115	757	2	0	2	0	1	-0.23	-0.4
CCDC142	ENST00000393965.3	coiled-coil domain containing 142	8	1	0	1	0	0	-0.23	-0.23
SHROOM2	ENST00000380913.3	shroom family member 2	121	1	0	1	0	0	-0.23	-0.23
BMP3	ENST00000282701.2	bone morphogenetic protein 3	36	1	0	1	0	1	-0.23	-0.35
NOTUM	ENST00000409678.3	notum pectinacetylesterase homolog (Drosophila)	10	1	0	1	0	0	-0.23	-0.23
COPA	ENST00000368069.3	coatomer protein complex, subunit alpha	803	1	0	1	0	0	-0.23	-0.23
BIVM	ENST00000448849.2	basic, immunoglobulin-like variable motif containing	440	1	0	1	0	0	-0.23	-0.23
CDR2L	ENST00000337231.5	cerebellar degeneration-related protein 2-like	28	1	0	1	0	0	-0.23	-0.23
KIAA0513	ENST00000566428.1	KIAA0513	5	1	0	1	0	2	-0.23	-0.23
ZNF677	ENST00000599012.1	zinc finger protein 677	51	1	0	1	0	0	-0.23	-0.25
ZFYVE20	ENST00000253699.3	zinc finger, FYVE domain containing 20	57	2	0	2	0	2	-0.23	-0.36
NDEL1	ENST00000402554.3	nudE neurodevelopment protein 1-like 1	396	1	0	1	0	1	-0.23	-0.23
ZMYM1	ENST00000373330.1	zinc finger, MYM-type 1	215	2	0	2	0	1	-0.22	-0.3
GJD3	ENST00000578689.1	gap junction protein, delta 3, 31.9kDa	0	1	0	1	0	0	-0.22	-0.22
DZANK1	ENST00000262547.5	double zinc ribbon and ankyrin repeat domains 1	102	1	0	1	0	0	-0.22	-0.22
SAMD5	ENST00000367474.1	sterile alpha motif domain containing 5	28	1	0	1	0	0	-0.22	-0.22
NPFFR1	ENST00000277942.6	neuropeptide FF receptor 1	5	1	0	1	0	2	-0.22	-0.22
INA	ENST00000369849.4	internexin neuronal intermediate filament protein, alpha	46	1	0	1	0	0	-0.22	-0.24
CWF19L1	ENST00000354105.4	CWF19-like 1, cell cycle control (S. pombe)	31	1	0	1	0	0	-0.22	-0.29
ORAOV1	ENST00000279147.4	oral cancer overexpressed 1	78	1	0	1	0	0	-0.22	-0.22
EVC	ENST00000382674.2	Ellis van Creveld syndrome	165	1	0	1	0	1	-0.22	-0.22
ST6GALNAC6	ENST00000373146.1	ST6 (alpha-N-acetyl-neuraminyl-2,3-beta-galactosyl-1,3)-N-acetylgalactosaminide alpha-2,6-sialyltransferase 6	28	1	0	1	0	0	-0.22	-0.22
TMEM69	ENST00000372025.4	transmembrane protein 69	20	1	0	1	0	0	-0.22	-0.22
GSTM5	ENST00000369812.5	glutathione S-transferase mu 5	5	1	0	0	1	0	-0.22	-0.22
RINL	ENST00000340740.3	Ras and Rab interactor-like	11	1	0	1	0	0	-0.22	-0.22
ZNF667	ENST00000591790.1	zinc finger protein 667	24	1	0	1	0	0	-0.22	-0.22
EMP2	ENST00000359543.3	epithelial membrane protein 2	1725	1	0	1	0	1	-0.22	-0.23
UGCG	ENST00000374279.3	UDP-glucose ceramide glucosyltransferase	1200	1	0	1	0	0	-0.22	-0.23
SLC35B2	ENST00000393810.1	solute carrier family 35 (adenosine 3'-phospho 5'-phosphosulfate transporter), member B2	3587	1	0	0	1	1	-0.22	-0.22
DUSP5	ENST00000369583.3	dual specificity phosphatase 5	600	1	0	0	1	0	-0.22	-0.22
CSK	ENST00000220003.9	c-src tyrosine kinase	941	1	0	1	0	0	-0.22	-0.22
DAPK1	ENST00000469640.2	death-associated protein kinase 1	92	1	0	1	0	0	-0.22	-0.22
IVL	ENST00000368764.3	involucrin	5	1	0	1	0	0	-0.22	-0.22
PLCXD1	ENST00000381657.2	phosphatidylinositol-specific phospholipase C, X domain containing 1	5	1	0	1	0	0	-0.22	-0.22
OSBPL7	ENST00000007414.3	oxysterol binding protein-like 7	25	1	0	1	0	0	-0.22	-0.22
CNOT6	ENST00000393356.1	CCR4-NOT transcription complex, subunit 6	300	1	0	0	1	1	-0.22	-0.26
FAM83H	ENST00000388913.3	family with sequence similarity 83, member H	39	2	0	2	0	1	-0.22	-0.22
GGT6	ENST00000301395.3	gamma-glutamyltransferase 6	5	1	0	1	0	0	-0.22	-0.22
ZNF383	ENST00000352998.3	zinc finger protein 383	147	2	0	2	0	1	-0.22	-0.33
CCDC6	ENST00000263102.6	coiled-coil domain containing 6	193	1	0	0	1	0	-0.22	-0.22
F2R	ENST00000319211.4	coagulation factor II (thrombin) receptor	1104	1	0	1	0	0	-0.22	-0.23
ZBTB6	ENST00000373659.3	zinc finger and BTB domain containing 6	55	1	0	0	1	0	-0.22	-0.27
PTPN1	ENST00000371621.3	protein tyrosine phosphatase, non-receptor type 1	142	1	0	1	0	1	-0.22	-0.22
EBF3	ENST00000368648.3	early B-cell factor 3	101	1	0	1	0	1	-0.22	-0.28
KANK2	ENST00000586659.1	KN motif and ankyrin repeat domains 2	1735	1	0	1	0	0	-0.22	-0.22
PAQR4	ENST00000318782.8	progestin and adipoQ receptor family member IV	703	1	0	1	0	0	-0.22	-0.22
BARX1	ENST00000253968.6	BARX homeobox 1	10	1	0	1	0	0	-0.22	-0.22
ZNF562	ENST00000293648.4	zinc finger protein 562	130	1	0	1	0	1	-0.22	-0.27
RBBP8NL	ENST00000252998.1	RBBP8 N-terminal like	5	1	0	1	0	0	-0.22	-0.22
CD96	ENST00000352690.4	CD96 molecule	5	1	0	1	0	0	-0.22	-0.22
PTAFR	ENST00000373857.3	platelet-activating factor receptor	5	2	0	2	0	0	-0.22	-0.39
PBXIP1	ENST00000368465.1	pre-B-cell leukemia homeobox interacting protein 1	1080	1	0	0	1	0	-0.21	-0.22
C1orf200	ENST00000377320.3	chromosome 1 open reading frame 200	5	1	0	1	0	0	-0.21	-0.21
KCNK3	ENST00000302909.3	potassium channel, subfamily K, member 3	19	2	0	2	0	0	-0.21	-0.31
SNX29	ENST00000566228.1	sorting nexin 29	266	1	0	1	0	0	-0.21	-0.21
RAB36	ENST00000263116.2	RAB36, member RAS oncogene family	7	1	0	1	0	0	-0.21	-0.21
CDS1	ENST00000295887.5	CDP-diacylglycerol synthase (phosphatidate cytidylyltransferase) 1	720	1	0	0	1	0	-0.21	-0.26
GOLGA7B	ENST00000370602.1	golgin A7 family, member B	5	1	0	1	0	0	-0.21	-0.21
CLHC1	ENST00000406437.2	clathrin heavy chain linker domain containing 1	21	1	0	1	0	0	-0.21	-0.25
RP11-111M22.2	ENST00000530460.1	Homo sapiens putative uncharacterized protein FLJ37770-like (LOC100506127), mRNA.	18	1	0	1	0	0	-0.21	-0.21
SEMA6D	ENST00000355997.3	sema domain, transmembrane domain (TM), and cytoplasmic domain, (semaphorin) 6D	179	1	0	0	1	0	-0.21	-0.21
FBXL18	ENST00000382368.3	F-box and leucine-rich repeat protein 18	92	2	0	2	0	1	-0.21	-0.24
RGS11	ENST00000397770.3	regulator of G-protein signaling 11	5	1	0	1	0	0	-0.21	-0.21
SMCR8	ENST00000406438.3	Smith-Magenis syndrome chromosome region, candidate 8	219	1	0	1	0	1	-0.21	-0.22
RABL5	ENST00000517481.1	RAB, member RAS oncogene family-like 5	170	3	0	3	0	0	-0.21	-0.6
VAT1	ENST00000355653.3	vesicle amine transport 1	2844	2*	0	1	0	1	-0.21	-0.21
ITPRIPL1	ENST00000536814.1	inositol 1,4,5-trisphosphate receptor interacting protein-like 1	131	1	0	1	0	0	-0.21	-0.28
JPH2	ENST00000372980.3	junctophilin 2	76	1	0	1	0	1	-0.21	-0.21
PIWIL2	ENST00000356766.6	piwi-like RNA-mediated gene silencing 2	5	1	0	1	0	0	-0.21	-0.21
RAD23B	ENST00000358015.3	RAD23 homolog B (S. cerevisiae)	1012	1	1	0	0	0	-0.21	-0.44
OSCAR	ENST00000391761.1	osteoclast associated, immunoglobulin-like receptor	5	1	0	0	1	0	-0.21	-0.21
GRK4	ENST00000503518.2	G protein-coupled receptor kinase 4	50	1	0	1	0	2	-0.21	-0.46
LMOD3	ENST00000420581.2	leiomodin 3 (fetal)	5	1	0	1	0	0	-0.21	-0.21
TMEM106A	ENST00000331615.3	transmembrane protein 106A	22	1	0	1	0	0	-0.21	-0.21
NIPAL1	ENST00000295461.5	NIPA-like domain containing 1	137	1	0	1	0	1	-0.21	-0.21
PAFAH2	ENST00000374282.3	platelet-activating factor acetylhydrolase 2, 40kDa	287	1	0	1	0	0	-0.21	-0.23
ATCAY	ENST00000450849.2	ataxia, cerebellar, Cayman type	5	1	0	1	0	1	-0.21	-0.21
CDC40	ENST00000368932.1	cell division cycle 40	741	1	0	1	0	0	-0.21	-0.21
ANKRD13C	ENST00000370944.4	ankyrin repeat domain 13C	369	1	0	0	1	0	-0.21	-0.21
UBE2G1	ENST00000396981.2	ubiquitin-conjugating enzyme E2G 1	5620	1	0	1	0	0	-0.21	-0.25
CTD-2162K18.4	ENST00000590750.1	Uncharacterized protein	51	1	0	1	0	0	-0.21	-0.29
C8orf44-SGK3	ENST00000519289.1	C8orf44-SGK3 readthrough	56	1	0	1	0	0	-0.21	-0.23
PSMG4	ENST00000473000.2	proteasome (prosome, macropain) assembly chaperone 4	1452	1	0	1	0	0	-0.21	-0.21
AC174470.1	ENST00000457257.1		164	1	0	1	0	0	-0.2	-0.2
C12orf61	ENST00000408887.2	chromosome 12 open reading frame 61	5	1	0	1	0	0	-0.2	-0.2
SSR3	ENST00000476217.1	signal sequence receptor, gamma (translocon-associated protein gamma)	6034	1	0	1	0	0	-0.2	-0.24
SLC8A2	ENST00000236877.6	solute carrier family 8 (sodium/calcium exchanger), member 2	5	1	0	0	1	1	-0.2	-0.2
DNAJC14	ENST00000357606.3	DnaJ (Hsp40) homolog, subfamily C, member 14	1293	1	0	1	0	0	-0.2	-0.2
FLG2	ENST00000388718.5	filaggrin family member 2	5	1	0	1	0	0	-0.2	-0.2
METAP2	ENST00000323666.5	methionyl aminopeptidase 2	23	1	0	0	1	0	-0.2	-0.2
KCNJ3	ENST00000295101.2	potassium inwardly-rectifying channel, subfamily J, member 3	21	1	0	1	0	0	-0.2	-0.2
KAZALD1	ENST00000370200.5	Kazal-type serine peptidase inhibitor domain 1	186	1	0	1	0	1	-0.2	-0.26
AVL9	ENST00000318709.4	AVL9 homolog (S. cerevisiase)	246	2	0	2	0	0	-0.2	-0.3
PARK2	ENST00000366898.1	parkin RBR E3 ubiquitin protein ligase	55	1	0	1	0	0	-0.2	-0.2
PUSL1	ENST00000379031.5	pseudouridylate synthase-like 1	1343	1	0	1	0	0	-0.2	-0.2
PLCE1	ENST00000371380.3	phospholipase C, epsilon 1	7	2	0	1	1	1	-0.2	-0.2
ZBTB8B	ENST00000609129.1	zinc finger and BTB domain containing 8B	18	2	0	2	0	2	-0.2	-0.2
SYNPO2L	ENST00000372873.4	synaptopodin 2-like	5	1	0	0	1	0	-0.2	-0.2
GALM	ENST00000272252.5	galactose mutarotase (aldose 1-epimerase)	963	1	0	1	0	0	-0.2	-0.26
DENND5B	ENST00000389082.5	DENN/MADD domain containing 5B	832	2	0	2	0	1	-0.2	-0.22
NTSR1	ENST00000370501.3	neurotensin receptor 1 (high affinity)	37	1	0	1	0	0	-0.2	-0.2
CAV2	ENST00000222693.4	caveolin 2	1191	1	0	1	0	0	-0.2	-0.27
PALM2	ENST00000448454.2	paralemmin 2	35	1	1	0	0	0	-0.2	-0.25
CAMTA2	ENST00000358183.4	calmodulin binding transcription activator 2	424	1	0	1	0	0	-0.2	-0.2
CELSR2	ENST00000271332.3	cadherin, EGF LAG seven-pass G-type receptor 2	2475	1	0	1	0	0	-0.2	-0.2
TNFAIP8L1	ENST00000327473.4	tumor necrosis factor, alpha-induced protein 8-like 1	603	1	0	1	0	1	-0.2	-0.24
TMC5	ENST00000381414.4	transmembrane channel-like 5	6	1	0	1	0	0	-0.2	-0.23
NOP14	ENST00000416614.2	NOP14 nucleolar protein	1237	1	0	1	0	0	-0.2	-0.2
UGDH	ENST00000316423.6	UDP-glucose 6-dehydrogenase	735	1	0	1	0	0	-0.2	-0.24
POM121	ENST00000395270.1	POM121 transmembrane nucleoporin	5	1	0	1	0	0	-0.2	-0.2
KLF2	ENST00000248071.5	Kruppel-like factor 2 (lung)	431	2	0	2	0	0	-0.2	-0.25
TMEM130	ENST00000416379.2	transmembrane protein 130	169	1	0	1	0	0	-0.2	-0.2
GINS2	ENST00000253462.3	GINS complex subunit 2 (Psf2 homolog)	136	2	0	2	0	1	-0.2	-0.43
SRSF10	ENST00000343255.5	serine/arginine-rich splicing factor 10	1920	1	0	1	0	1	-0.2	-0.21
DSG2	ENST00000261590.8	desmoglein 2	810	1	0	1	0	1	-0.2	-0.21
UTP6	ENST00000261708.4	UTP6, small subunit (SSU) processome component, homolog (yeast)	125	1	0	1	0	0	-0.2	-0.23
FAM9C	ENST00000542843.1	family with sequence similarity 9, member C	5	1	0	1	0	0	-0.2	-0.2
RSPH3	ENST00000367069.2	radial spoke 3 homolog (Chlamydomonas)	59	1	0	1	0	2	-0.2	-0.2
SCN4B	ENST00000324727.4	sodium channel, voltage-gated, type IV, beta subunit	13	1	0	1	0	1	-0.2	-0.2
TRIM66	ENST00000299550.6	tripartite motif containing 66	33	1	1	0	0	1	-0.2	-0.24
ZNF669	ENST00000358785.4	zinc finger protein 669	154	1	0	1	0	1	-0.2	-0.25
STXBP1	ENST00000373302.3	syntaxin binding protein 1	295	1	0	1	0	0	-0.2	-0.23
IGDCC3	ENST00000327987.4	immunoglobulin superfamily, DCC subclass, member 3	464	1	0	1	0	0	-0.2	-0.2
KHSRP	ENST00000398148.3	KH-type splicing regulatory protein	4469	1	0	1	0	0	-0.2	-0.23
PRKAR2A	ENST00000265563.8	protein kinase, cAMP-dependent, regulatory, type II, alpha	583	1	0	1	0	0	-0.19	-0.2
TMEM203	ENST00000343666.5	transmembrane protein 203	829	1	0	0	1	0	-0.19	-0.26
CACNA1I	ENST00000402142.3	calcium channel, voltage-dependent, T type, alpha 1I subunit	5	2	0	2	0	0	-0.19	-0.19
FAM131B	ENST00000443739.2	family with sequence similarity 131, member B	5	1	0	1	0	0	-0.19	-0.19
ACACB	ENST00000338432.7	acetyl-CoA carboxylase beta	59	1	0	1	0	0	-0.19	-0.19
MARVELD3	ENST00000268485.3	MARVEL domain containing 3	55	1	0	1	0	0	-0.19	-0.19
ACSL6	ENST00000379264.2	acyl-CoA synthetase long-chain family member 6	7	1	0	1	0	1	-0.19	-0.19
PLEKHA2	ENST00000420274.1	pleckstrin homology domain containing, family A (phosphoinositide binding specific) member 2	3303	1	0	1	0	1	-0.19	-0.19
HRK	ENST00000257572.5	harakiri, BCL2 interacting protein (contains only BH3 domain)	19	1	0	1	0	0	-0.19	-0.29
FKRP	ENST00000318584.5	fukutin related protein	989	1	0	1	0	1	-0.19	-0.22
EPHA4	ENST00000281821.2	EPH receptor A4	64	1	0	0	1	0	-0.19	-0.2
KIAA1191	ENST00000298569.4	KIAA1191	23	1	0	1	0	0	-0.19	-0.26
HELLS	ENST00000394036.1	helicase, lymphoid-specific	329	1	0	0	1	0	-0.19	-0.19
MYO3B	ENST00000334231.6	myosin IIIB	5	1	0	1	0	0	-0.19	-0.19
PAQR7	ENST00000374296.3	progestin and adipoQ receptor family member VII	106	1	0	1	0	0	-0.19	-0.19
AK3	ENST00000381809.3	adenylate kinase 3	323	1	0	1	0	2	-0.19	-0.32
LUC7L	ENST00000337351.4	LUC7-like (S. cerevisiae)	898	1	0	1	0	0	-0.19	-0.21
ABCB5	ENST00000404938.2	ATP-binding cassette, sub-family B (MDR/TAP), member 5	5	1	0	1	0	0	-0.19	-0.19
SGK3	ENST00000345714.4	serum/glucocorticoid regulated kinase family, member 3	56	1	0	1	0	0	-0.19	-0.21
TPRG1L	ENST00000378344.2	tumor protein p63 regulated 1-like	203	1	0	1	0	0	-0.19	-0.24
IRF8	ENST00000268638.5	interferon regulatory factor 8	9	1	0	1	0	0	-0.19	-0.19
TPBGL	ENST00000562197.2	trophoblast glycoprotein-like	8	1	0	1	0	0	-0.19	-0.19
PTPN14	ENST00000366956.5	protein tyrosine phosphatase, non-receptor type 14	301	2	0	2	0	0	-0.19	-0.21
MFSD9	ENST00000258436.5	major facilitator superfamily domain containing 9	395	1	0	1	0	1	-0.19	-0.24
ZNF496	ENST00000294753.4	zinc finger protein 496	391	1	0	1	0	0	-0.19	-0.2
GCM1	ENST00000259803.7	glial cells missing homolog 1 (Drosophila)	5	1	0	1	0	0	-0.19	-0.19
ZCCHC24	ENST00000372336.3	zinc finger, CCHC domain containing 24	359	1	0	1	0	0	-0.19	-0.19
KBTBD6	ENST00000379485.1	kelch repeat and BTB (POZ) domain containing 6	51	1	0	1	0	1	-0.19	-0.19
TREML2	ENST00000483722.1	triggering receptor expressed on myeloid cells-like 2	5	1	0	1	0	0	-0.19	-0.19
ZBED1	ENST00000381223.4	zinc finger, BED-type containing 1	5	1	0	1	0	1	-0.19	-0.19
SLC45A4	ENST00000519067.1	solute carrier family 45, member 4	418	2	0	2	0	0	-0.19	-0.32
B3GNT6	ENST00000533140.1	UDP-GlcNAc:betaGal beta-1,3-N-acetylglucosaminyltransferase 6 (core 3 synthase)	5	2	0	2	0	0	-0.19	-0.4
SFXN4	ENST00000355697.2	sideroflexin 4	304	1	0	1	0	1	-0.19	-0.26
KLHL3	ENST00000541417.1	kelch-like family member 3	40	1	0	1	0	0	-0.19	-0.22
REM2	ENST00000267396.4	RAS (RAD and GEM)-like GTP binding 2	140	1	0	0	1	0	-0.19	-0.19
INPP5E	ENST00000371712.3	inositol polyphosphate-5-phosphatase, 72 kDa	105	1	0	1	0	1	-0.19	-0.19
NCLN	ENST00000246117.4	nicalin	442	1	0	1	0	2	-0.19	-0.31
ICA1L	ENST00000392237.2	islet cell autoantigen 1,69kDa-like	82	1	0	1	0	2	-0.19	-0.2
SDK1	ENST00000404826.2	sidekick cell adhesion molecule 1	60	2	0	2	0	3	-0.19	-0.21
ALG10	ENST00000538927.1	ALG10, alpha-1,2-glucosyltransferase	18	1	0	1	0	0	-0.19	-0.27
IL1R1	ENST00000410023.1	interleukin 1 receptor, type I	1713	1	0	0	1	2	-0.19	-0.19
PPP2R2D	ENST00000422256.2	protein phosphatase 2, regulatory subunit B, delta	169	1	0	1	0	0	-0.19	-0.34
IRAK4	ENST00000431837.1	interleukin-1 receptor-associated kinase 4	223	1	0	1	0	0	-0.18	-0.18
RHOBTB3	ENST00000379982.3	Rho-related BTB domain containing 3	487	1	0	1	0	0	-0.18	-0.18
STAT3	ENST00000585517.1	signal transducer and activator of transcription 3 (acute-phase response factor)	478	1	0	1	0	1	-0.18	-0.27
GPR173	ENST00000332582.4	G protein-coupled receptor 173	99	1	0	1	0	0	-0.18	-0.25
C11orf70	ENST00000434758.2	chromosome 11 open reading frame 70	7	1	0	1	0	1	-0.18	-0.27
TBC1D24	ENST00000567020.1	TBC1 domain family, member 24	269	1	0	1	0	0	-0.18	-0.18
WSCD1	ENST00000574946.1	WSC domain containing 1	403	1	0	1	0	0	-0.18	-0.18
ARHGAP32	ENST00000310343.9	Rho GTPase activating protein 32	16	1	0	1	0	0	-0.18	-0.18
RAVER1	ENST00000293677.6	ribonucleoprotein, PTB-binding 1	362	1	0	1	0	0	-0.18	-0.18
MAML1	ENST00000292599.3	mastermind-like 1 (Drosophila)	910	2	0	2	0	0	-0.18	-0.18
ZNF321P	ENST00000391777.3	zinc finger protein 321, pseudogene	14	3	0	3	0	1	-0.18	-0.48
PNMA3	ENST00000447306.1	paraneoplastic Ma antigen 3	5	1	0	1	0	0	-0.18	-0.18
SKP2	ENST00000274255.6	S-phase kinase-associated protein 2, E3 ubiquitin protein ligase	340	1	0	1	0	0	-0.18	-0.18
SLC25A39	ENST00000225308.8	solute carrier family 25, member 39	2741	1	0	1	0	0	-0.18	-0.18
KDELC2	ENST00000323468.5	KDEL (Lys-Asp-Glu-Leu) containing 2	667	1	0	1	0	0	-0.18	-0.2
GPT2	ENST00000340124.4	glutamic pyruvate transaminase (alanine aminotransferase) 2	1750	2	1	1	0	0	-0.18	-0.63
ATP5G1	ENST00000355938.5	ATP synthase, H+ transporting, mitochondrial Fo complex, subunit C1 (subunit 9)	24	3	0	3	0	2	-0.18	-0.82
CTDSP2	ENST00000398073.2	CTD (carboxy-terminal domain, RNA polymerase II, polypeptide A) small phosphatase 2	991	1	0	0	1	0	-0.18	-0.2
MPLKIP	ENST00000306984.6	M-phase specific PLK1 interacting protein	32	2	0	2	0	0	-0.18	-0.41
SMYD4	ENST00000305513.7	SET and MYND domain containing 4	53	1	0	1	0	0	-0.18	-0.18
PRPF38A	ENST00000257181.9	pre-mRNA processing factor 38A	892	1	0	1	0	1	-0.18	-0.25
WNT10B	ENST00000407467.1	wingless-type MMTV integration site family, member 10B	13	1	0	1	0	0	-0.18	-0.18
NOD2	ENST00000300589.2	nucleotide-binding oligomerization domain containing 2	8	1	0	1	0	0	-0.18	-0.18
ZNF844	ENST00000439326.3	zinc finger protein 844	11	1	0	1	0	2	-0.18	-0.18
GET4	ENST00000407192.1	golgi to ER traffic protein 4 homolog (S. cerevisiae)	532	1	0	1	0	0	-0.18	-0.31
AC008394.1	ENST00000445770.2	Uncharacterized protein	5	1	0	1	0	0	-0.18	-0.18
MCAM	ENST00000392814.1	melanoma cell adhesion molecule	398	1	0	1	0	1	-0.18	-0.18
RNF157	ENST00000269391.6	ring finger protein 157	163	1	0	1	0	0	-0.18	-0.2
STPG1	ENST00000374409.1	sperm-tail PG-rich repeat containing 1	24	1	0	1	0	1	-0.18	-0.26
CLIP2	ENST00000223398.6	CAP-GLY domain containing linker protein 2	2111	1	0	0	1	0	-0.18	-0.18
DENND6A	ENST00000311128.5	DENN/MADD domain containing 6A	139	1	0	1	0	0	-0.18	-0.18
HIST1H3A	ENST00000357647.3	histone cluster 1, H3a	41	1	0	1	0	0	-0.18	-0.35
MCUR1	ENST00000379170.4	mitochondrial calcium uniporter regulator 1	129	1	0	1	0	1	-0.18	-0.18
STX6	ENST00000258301.5	syntaxin 6	348	1	0	0	1	0	-0.18	-0.18
CREBRF	ENST00000540014.1	CREB3 regulatory factor	24	1	0	0	1	0	-0.18	-0.18
FAIM2	ENST00000320634.3	Fas apoptotic inhibitory molecule 2	5	1	0	1	0	1	-0.18	-0.18
PIP5K1C	ENST00000335312.3	phosphatidylinositol-4-phosphate 5-kinase, type I, gamma	13	1	0	1	0	0	-0.18	-0.28
AGMAT	ENST00000375826.3	agmatine ureohydrolase (agmatinase)	331	1	0	1	0	1	-0.18	-0.27
USP54	ENST00000339859.4	ubiquitin specific peptidase 54	143	1	0	1	0	0	-0.18	-0.18
PCDHB17	ENST00000539533.1	Protocadherin-psi1; Uncharacterized protein	5	1	0	0	1	0	-0.18	-0.18
KIAA0930	ENST00000336156.5	KIAA0930	1107	2	0	2	0	0	-0.18	-0.21
SCN4A	ENST00000578147.1	sodium channel, voltage-gated, type IV, alpha subunit	5	1	0	1	0	0	-0.17	-0.17
SLC26A2	ENST00000286298.4	solute carrier family 26 (anion exchanger), member 2	748	1	0	1	0	1	-0.17	-0.17
LIPH	ENST00000296252.4	lipase, member H	18	1	0	1	0	0	-0.17	-0.17
ADAT1	ENST00000307921.3	adenosine deaminase, tRNA-specific 1	597	3	0	3	0	2	-0.17	-0.46
SMIM22	ENST00000586440.1	small integral membrane protein 22	10	1	0	1	0	0	-0.17	-0.37
AL139099.1	ENST00000539688.1	Full-length cDNA clone CS0DK012YO09 of HeLa cells of Homo sapiens (human); Uncharacterized protein	9	1	0	1	0	0	-0.17	-0.33
ILDR1	ENST00000273691.3	immunoglobulin-like domain containing receptor 1	5	1	0	1	0	0	-0.17	-0.17
ECT2L	ENST00000423192.1	epithelial cell transforming sequence 2 oncogene-like	5	1	0	1	0	0	-0.17	-0.17
MCM4	ENST00000523944.1	minichromosome maintenance complex component 4	1525	2	0	2	0	0	-0.17	-0.44
AC079602.1	ENST00000539163.1		8	1	0	1	0	2	-0.17	-0.25
DDX19A	ENST00000302243.7	DEAD (Asp-Glu-Ala-Asp) box polypeptide 19A	148	1	0	1	0	0	-0.17	-0.22
PCYT1B	ENST00000379145.1	phosphate cytidylyltransferase 1, choline, beta	5	1	0	1	0	1	-0.17	-0.17
ZNF154	ENST00000512439.2	zinc finger protein 154	5	1	0	1	0	1	-0.17	-0.17
TLR7	ENST00000380659.3	toll-like receptor 7	5	1	0	1	0	0	-0.17	-0.17
DPYSL2	ENST00000311151.5	dihydropyrimidinase-like 2	3087	1	0	1	0	1	-0.17	-0.17
FAM73A	ENST00000370791.3	family with sequence similarity 73, member A	837	1	0	1	0	0	-0.17	-0.17
FOXN4	ENST00000355216.1	forkhead box N4	16	1	0	1	0	0	-0.17	-0.23
MSANTD3	ENST00000395067.2	Myb/SANT-like DNA-binding domain containing 3	78	1	1	0	0	1	-0.17	-0.35
MEGF9	ENST00000373930.3	multiple EGF-like-domains 9	689	1	0	1	0	0	-0.17	-0.17
KCNJ5	ENST00000529694.1	potassium inwardly-rectifying channel, subfamily J, member 5	12	1	0	1	0	0	-0.17	-0.17
GRM4	ENST00000538487.2	glutamate receptor, metabotropic 4	5	1	0	1	0	1	-0.17	-0.17
LRP2BP	ENST00000362004.3	LRP2 binding protein	5	1	0	1	0	0	-0.17	-0.17
SLC8A3	ENST00000533541.1	solute carrier family 8 (sodium/calcium exchanger), member 3	5	1	0	1	0	0	-0.17	-0.17
SOX4	ENST00000244745.1	SRY (sex determining region Y)-box 4	2736	1	0	1	0	0	-0.17	-0.17
FAM89A	ENST00000366654.4	family with sequence similarity 89, member A	368	1	0	1	0	0	-0.17	-0.26
MAN1B1	ENST00000371589.4	mannosidase, alpha, class 1B, member 1	604	1	0	0	1	0	-0.17	-0.17
TPMT	ENST00000309983.4	thiopurine S-methyltransferase	155	1	0	1	0	0	-0.17	-0.24
IPP	ENST00000396478.3	intracisternal A particle-promoted polypeptide	216	1	0	1	0	1	-0.17	-0.17
NFAM1	ENST00000329021.5	NFAT activating protein with ITAM motif 1	7	1	0	1	0	0	-0.17	-0.17
ABCC4	ENST00000412704.1	ATP-binding cassette, sub-family C (CFTR/MRP), member 4	721	1	0	0	1	0	-0.17	-0.17
GRIK4	ENST00000527524.2	glutamate receptor, ionotropic, kainate 4	5	1	0	0	1	0	-0.17	-0.17
ZNFX1	ENST00000371752.1	zinc finger, NFX1-type containing 1	41	1	0	1	0	0	-0.17	-0.17
ERCC4	ENST00000311895.7	excision repair cross-complementing rodent repair deficiency, complementation group 4	261	1	0	0	1	0	-0.17	-0.17
PRELP	ENST00000343110.2	proline/arginine-rich end leucine-rich repeat protein	5	1	0	1	0	1	-0.17	-0.17
TOMM70A	ENST00000284320.5	translocase of outer mitochondrial membrane 70 homolog A (S. cerevisiae)	639	1	0	0	1	0	-0.17	-0.3
ZNF655	ENST00000394163.2	zinc finger protein 655	709	1	0	1	0	0	-0.17	-0.17
CES4A	ENST00000540947.2	carboxylesterase 4A	30	1	0	1	0	0	-0.17	-0.22
AC022532.1	ENST00000420338.2	Uncharacterized protein	15	1	0	1	0	0	-0.17	-0.26
PRELID2	ENST00000334744.4	PRELI domain containing 2	63	1	0	1	0	0	-0.17	-0.22
RRP36	ENST00000244496.5	ribosomal RNA processing 36 homolog (S. cerevisiae)	748	1	0	1	0	1	-0.17	-0.19
FTO	ENST00000471389.1	fat mass and obesity associated	240	2	0	2	0	0	-0.17	-0.23
CORO2B	ENST00000261861.5	coronin, actin binding protein, 2B	751	1	0	0	1	0	-0.17	-0.17
BCL7B	ENST00000223368.2	B-cell CLL/lymphoma 7B	4037	1	0	0	1	0	-0.17	-0.17
FAM212B	ENST00000357260.5	family with sequence similarity 212, member B	211	1	0	1	0	0	-0.17	-0.21
TMUB1	ENST00000297533.4	transmembrane and ubiquitin-like domain containing 1	79	1	0	1	0	0	-0.17	-0.17
ART4	ENST00000228936.4	ADP-ribosyltransferase 4	5	1	0	1	0	0	-0.17	-0.17
ADAMTS17	ENST00000268070.4	ADAM metallopeptidase with thrombospondin type 1 motif, 17	19	1	0	1	0	0	-0.17	-0.17
FUNDC2	ENST00000369498.3	FUN14 domain containing 2	130	1	0	1	0	1	-0.16	-0.45
HIST1H2BF	ENST00000359985.1	histone cluster 1, H2bf	16	1	0	1	0	0	-0.16	-0.24
CDCA8	ENST00000373055.1	cell division cycle associated 8	1689	1	0	0	1	0	-0.16	-0.16
NOS1AP	ENST00000361897.5	nitric oxide synthase 1 (neuronal) adaptor protein	5	1	0	1	0	0	-0.16	-0.16
DPP9	ENST00000594671.1	dipeptidyl-peptidase 9	422	1	0	1	0	0	-0.16	-0.16
FGF2	ENST00000264498.3	fibroblast growth factor 2 (basic)	123	1	0	1	0	0	-0.16	-0.24
TEAD1	ENST00000361905.4	TEA domain family member 1 (SV40 transcriptional enhancer factor)	740	1	0	1	0	0	-0.16	-0.17
FKTN	ENST00000223528.2	fukutin	153	1	0	1	0	0	-0.16	-0.18
HSPA12B	ENST00000254963.2	heat shock 70kD protein 12B	16	1	0	1	0	1	-0.16	-0.2
STX16	ENST00000355957.5	syntaxin 16	756	1	0	1	0	1	-0.16	-0.21
REXO1	ENST00000170168.4	REX1, RNA exonuclease 1 homolog (S. cerevisiae)	282	1	0	0	1	0	-0.16	-0.16
ARHGAP35	ENST00000404338.3	Rho GTPase activating protein 35	278	1	0	1	0	0	-0.16	-0.16
NFATC2IP	ENST00000320805.4	nuclear factor of activated T-cells, cytoplasmic, calcineurin-dependent 2 interacting protein	754	1	0	1	0	0	-0.16	-0.2
IFNAR1	ENST00000270139.3	interferon (alpha, beta and omega) receptor 1	372	2	0	2	0	0	-0.16	-0.32
KIF1B	ENST00000377086.1	kinesin family member 1B	234	2	0	2	0	1	-0.16	-0.16
SEC14L6	ENST00000402034.2	SEC14-like 6 (S. cerevisiae)	14	1	0	1	0	0	-0.16	-0.16
HEATR5A	ENST00000389961.3	HEAT repeat containing 5A	367	1	0	1	0	0	-0.16	-0.17
C1orf198	ENST00000366663.5	chromosome 1 open reading frame 198	1484	1	0	1	0	0	-0.16	-0.2
BSG	ENST00000346916.4	basigin	6876	1	0	1	0	0	-0.16	-0.18
RGMA	ENST00000543599.1	RGM domain family, member A	145	1	0	1	0	0	-0.16	-0.16
RAPGEF3	ENST00000395358.3	Rap guanine nucleotide exchange factor (GEF) 3	20	1	0	1	0	0	-0.16	-0.16
DGCR8	ENST00000383024.2	DGCR8 microprocessor complex subunit	1018	1	0	1	0	0	-0.16	-0.17
COLQ	ENST00000383785.2	collagen-like tail subunit (single strand of homotrimer) of asymmetric acetylcholinesterase	8	1	0	1	0	0	-0.16	-0.16
KANK4	ENST00000317477.4	KN motif and ankyrin repeat domains 4	80	1	0	1	0	0	-0.16	-0.23
POLR2D	ENST00000272645.4	polymerase (RNA) II (DNA directed) polypeptide D	530	1	0	1	0	0	-0.16	-0.16
FAM83A	ENST00000518448.1	family with sequence similarity 83, member A	22	1	0	1	0	0	-0.16	-0.16
S1PR2	ENST00000590320.1	sphingosine-1-phosphate receptor 2	10	1	0	1	0	0	-0.16	-0.16
CCR5	ENST00000292303.4	chemokine (C-C motif) receptor 5 (gene/pseudogene)	5	1	0	0	1	0	-0.16	-0.16
MRPS10	ENST00000053468.3	mitochondrial ribosomal protein S10	63	1	0	1	0	1	-0.16	-0.32
EIF4EBP1	ENST00000338825.4	eukaryotic translation initiation factor 4E binding protein 1	121	3	0	3	0	0	-0.16	-0.65
CLIP4	ENST00000320081.5	CAP-GLY domain containing linker protein family, member 4	490	1	0	1	0	0	-0.16	-0.17
ACTRT3	ENST00000330368.2	actin-related protein T3	244	2	0	2	0	1	-0.16	-0.43
FITM2	ENST00000396825.3	fat storage-inducing transmembrane protein 2	215	1	0	1	0	0	-0.16	-0.22
FARP2	ENST00000264042.3	FERM, RhoGEF and pleckstrin domain protein 2	19	1	0	0	1	0	-0.15	-0.15
MKNK2	ENST00000591601.1	MAP kinase interacting serine/threonine kinase 2	215	1	0	1	0	1	-0.15	-0.15
ERVFRD-1	ENST00000472091.1	endogenous retrovirus group FRD, member 1	5	1	0	1	0	0	-0.15	-0.15
ITFG3	ENST00000600536.1	Protein ITFG3; Uncharacterized protein; cDNA FLJ60496	5	1	0	1	0	0	-0.15	-0.15
MOCOS	ENST00000261326.5	molybdenum cofactor sulfurase	627	1	0	1	0	0	-0.15	-0.16
CCDC137	ENST00000329214.8	coiled-coil domain containing 137	5	1	0	1	0	0	-0.15	-0.15
GRIN1	ENST00000371561.3	glutamate receptor, ionotropic, N-methyl D-aspartate 1	9	1	0	1	0	0	-0.15	-0.15
FLJ30594	ENST00000391666.2	HCG1990367; Putative uncharacterized protein DKFZp761K2322; Putative uncharacterized protein FLJ30594; cDNA FLJ30594 fis, clone BRAWH2008903	5	1	0	1	0	0	-0.15	-0.15
DPP8	ENST00000341861.5	dipeptidyl-peptidase 8	1293	2	0	2	0	0	-0.15	-0.27
VWA5B1	ENST00000289815.8	von Willebrand factor A domain containing 5B1	5	1	0	1	0	0	-0.15	-0.15
TMEM154	ENST00000304385.3	transmembrane protein 154	5	1	0	1	0	0	-0.15	-0.15
C19orf55	ENST00000544099.1	chromosome 19 open reading frame 55	59	2	0	2	0	1	-0.15	-0.49
ZNHIT6	ENST00000431532.2	zinc finger, HIT-type containing 6	201	1	0	0	1	0	-0.15	-0.15
NOVA2	ENST00000263257.5	neuro-oncological ventral antigen 2	7	1	0	1	0	1	-0.15	-0.22
EMC8	ENST00000435200.2	ER membrane protein complex subunit 8	977	1	0	1	0	0	-0.15	-0.25
GBP4	ENST00000355754.6	guanylate binding protein 4	5	1	0	1	0	1	-0.15	-0.15
GMEB2	ENST00000370069.1	glucocorticoid modulatory element binding protein 2	240	1	0	1	0	1	-0.15	-0.15
ZBTB16	ENST00000335953.4	zinc finger and BTB domain containing 16	73	1	0	1	0	1	-0.15	-0.16
TGOLN2	ENST00000377386.3	trans-golgi network protein 2	1914	1	0	1	0	1	-0.15	-0.17
CX3CL1	ENST00000006053.6	chemokine (C-X3-C motif) ligand 1	218	1	0	0	1	0	-0.15	-0.16
KIF14	ENST00000367350.4	kinesin family member 14	451	1	0	1	0	0	-0.15	-0.15
FLT1	ENST00000282397.4	fms-related tyrosine kinase 1	7	1	0	1	0	0	-0.15	-0.15
XPC	ENST00000285021.7	xeroderma pigmentosum, complementation group C	1827	1	0	1	0	0	-0.15	-0.15
VDR	ENST00000395324.2	vitamin D (1,25- dihydroxyvitamin D3) receptor	416	1	0	1	0	1	-0.15	-0.15
IQSEC3	ENST00000538872.1	IQ motif and Sec7 domain 3	5	1	0	1	0	0	-0.15	-0.15
SHPK	ENST00000225519.3	sedoheptulokinase	40	1	0	1	0	0	-0.15	-0.15
IGF2	ENST00000381395.1	insulin-like growth factor 2 (somatomedin A)	1371	1	0	1	0	0	-0.15	-0.19
SYT7	ENST00000263846.4	synaptotagmin VII	192	1	0	1	0	2	-0.15	-0.22
STRADA	ENST00000245865.5	STE20-related kinase adaptor alpha	366	1	0	1	0	0	-0.15	-0.15
KIAA1456	ENST00000524591.2	KIAA1456	24	1	0	1	0	0	-0.15	-0.18
PITPNM2	ENST00000280562.5	phosphatidylinositol transfer protein, membrane-associated 2	66	1	0	1	0	2	-0.15	-0.18
ORC2	ENST00000234296.2	origin recognition complex, subunit 2	381	1	0	0	1	0	-0.15	-0.15
TUSC5	ENST00000333813.3	tumor suppressor candidate 5	5	1	0	1	0	1	-0.15	-0.15
DDX51	ENST00000397333.3	DEAD (Asp-Glu-Ala-Asp) box polypeptide 51	90	1	0	1	0	1	-0.15	-0.3
KRBA2	ENST00000396267.1	KRAB-A domain containing 2	14	1	0	1	0	0	-0.15	-0.23
AC105020.1	ENST00000435356.1	Uncharacterized protein; cDNA FLJ12988 fis, clone NT2RP3000080	5	1	1	0	0	0	-0.14	-0.14
CSNK1G1	ENST00000303052.7	casein kinase 1, gamma 1	149	1	0	1	0	0	-0.14	-0.14
YIPF4	ENST00000238831.4	Yip1 domain family, member 4	3482	4	0	4	0	4	-0.14	-0.56
LRRC58	ENST00000295628.3	leucine rich repeat containing 58	940	1	0	1	0	1	-0.14	-0.15
POFUT2	ENST00000349485.5	protein O-fucosyltransferase 2	842	2	0	1	1	0	-0.14	-0.37
FOXO3	ENST00000343882.6	forkhead box O3	32	1	0	1	0	0	-0.14	-0.14
CYP20A1	ENST00000356079.4	cytochrome P450, family 20, subfamily A, polypeptide 1	170	3	0	3	0	3	-0.14	-0.4
DLX2	ENST00000234198.4	distal-less homeobox 2	653	1	0	1	0	0	-0.14	-0.14
GMEB1	ENST00000373816.1	glucocorticoid modulatory element binding protein 1	154	1	0	1	0	1	-0.14	-0.17
DOK6	ENST00000382713.5	docking protein 6	8	1	0	1	0	0	-0.14	-0.14
UBE3B	ENST00000434735.2	ubiquitin protein ligase E3B	916	1	0	1	0	1	-0.14	-0.16
ACER3	ENST00000532485.1	alkaline ceramidase 3	295	1	0	1	0	1	-0.14	-0.19
NLRP10	ENST00000328600.2	NLR family, pyrin domain containing 10	21	1	0	1	0	0	-0.14	-0.19
COX19	ENST00000344111.3	cytochrome c oxidase assembly homolog 19 (S. cerevisiae)	734	1	0	1	0	1	-0.14	-0.24
ZNF19	ENST00000288177.5	zinc finger protein 19	18	1	0	1	0	1	-0.14	-0.32
WIPF2	ENST00000323571.4	WAS/WASL interacting protein family, member 2	214	2	0	2	0	1	-0.14	-0.29
DLL4	ENST00000249749.5	delta-like 4 (Drosophila)	605	1	0	0	1	0	-0.14	-0.14
IFT140	ENST00000361339.5	intraflagellar transport 140 homolog (Chlamydomonas)	27	1	0	1	0	0	-0.14	-0.14
PEX5L	ENST00000467460.1	peroxisomal biogenesis factor 5-like	5	1	0	1	0	1	-0.14	-0.14
SORCS2	ENST00000507866.2	sortilin-related VPS10 domain containing receptor 2	85	1	0	1	0	0	-0.14	-0.14
DPYSL5	ENST00000288699.6	dihydropyrimidinase-like 5	315	1	0	1	0	0	-0.14	-0.17
KLF7	ENST00000309446.6	Kruppel-like factor 7 (ubiquitous)	737	1	0	1	0	0	-0.14	-0.14
DHX33	ENST00000225296.3	DEAH (Asp-Glu-Ala-His) box polypeptide 33	724	1	0	1	0	0	-0.14	-0.15
RAP1GAP2	ENST00000254695.8	RAP1 GTPase activating protein 2	123	1	0	0	1	0	-0.14	-0.19
CHRNA4	ENST00000370263.4	cholinergic receptor, nicotinic, alpha 4 (neuronal)	5	1	0	1	0	0	-0.14	-0.14
LGI3	ENST00000306317.2	leucine-rich repeat LGI family, member 3	5	1	0	1	0	0	-0.14	-0.14
GPR75	ENST00000394705.2	G protein-coupled receptor 75	35	1	0	1	0	0	-0.14	-0.16
2016-09-11	ENST00000264893.6	septin 11	515	1	0	1	0	0	-0.14	-0.14
DTX2	ENST00000413936.2	deltex homolog 2 (Drosophila)	76	1	0	1	0	0	-0.14	-0.14
ABL2	ENST00000502732.1	c-abl oncogene 2, non-receptor tyrosine kinase	892	1	0	1	0	2	-0.14	-0.14
SHISA9	ENST00000558583.1	shisa family member 9	5	1	0	1	0	0	-0.14	-0.14
LRRC56	ENST00000270115.7	leucine rich repeat containing 56	60	1	0	1	0	0	-0.14	-0.14
PCGF3	ENST00000362003.5	polycomb group ring finger 3	503	1	0	1	0	1	-0.14	-0.16
OSM	ENST00000215781.2	oncostatin M	5	1	0	1	0	0	-0.14	-0.14
PLBD2	ENST00000280800.3	phospholipase B domain containing 2	1144	1	0	1	0	1	-0.14	-0.23
CCDC127	ENST00000296824.3	coiled-coil domain containing 127	615	1	0	1	0	2	-0.14	-0.18
GOLGA3	ENST00000204726.3	golgin A3	944	1	0	1	0	1	-0.14	-0.15
N4BP2	ENST00000261435.6	NEDD4 binding protein 2	16	1	0	1	0	1	-0.14	-0.14
NXF1	ENST00000531709.2	nuclear RNA export factor 1	1017	1	0	1	0	1	-0.14	-0.14
HELZ2	ENST00000427522.2	helicase with zinc finger 2, transcriptional coactivator	692	1	0	1	0	0	-0.14	-0.14
WNK2	ENST00000395475.2	WNK lysine deficient protein kinase 2	134	1	0	0	1	0	-0.14	-0.14
LRRC61	ENST00000359623.4	leucine rich repeat containing 61	589	1	0	1	0	0	-0.14	-0.14
ZNF34	ENST00000343459.4	zinc finger protein 34	73	1	0	1	0	0	-0.13	-0.24
ADD2	ENST00000264436.4	adducin 2 (beta)	59	1	1	0	0	0	-0.13	-0.32
TONSL	ENST00000409379.3	tonsoku-like, DNA repair protein	42	1	0	1	0	1	-0.13	-0.35
PLXNA3	ENST00000369682.3	plexin A3	2992	1	0	1	0	0	-0.13	-0.13
FPGS	ENST00000373245.1	folylpolyglutamate synthase	117	1	0	1	0	1	-0.13	-0.35
SOCS6	ENST00000397942.3	suppressor of cytokine signaling 6	140	1	0	1	0	0	-0.13	-0.22
CDH5	ENST00000341529.3	cadherin 5, type 2 (vascular endothelium)	8	1	0	0	1	0	-0.13	-0.13
ANKRD63	ENST00000434396.1	ankyrin repeat domain 63	5	1	0	1	0	0	-0.13	-0.13
TIMM22	ENST00000327158.4	translocase of inner mitochondrial membrane 22 homolog (yeast)	290	1	0	0	1	1	-0.13	-0.3
CWC25	ENST00000225428.5	CWC25 spliceosome-associated protein homolog (S. cerevisiae)	300	1	0	1	0	1	-0.13	-0.23
NAIF1	ENST00000373078.4	nuclear apoptosis inducing factor 1	19	1	0	1	0	0	-0.13	-0.22
C20orf144	ENST00000375222.3	chromosome 20 open reading frame 144	10	1	0	1	0	0	-0.13	-0.28
NDUFV3	ENST00000340344.4	NADH dehydrogenase (ubiquinone) flavoprotein 3, 10kDa	1449	1	0	1	0	4	-0.13	-0.49
KSR2	ENST00000425217.1	kinase suppressor of ras 2	22	1	1	0	0	3	-0.13	-0.13
GPR176	ENST00000299092.3	G protein-coupled receptor 176	2683	1	0	1	0	0	-0.13	-0.13
AAK1	ENST00000409085.4	AP2 associated kinase 1	27	1	0	1	0	0	-0.13	-0.13
RP11-156E8.1	ENST00000607453.1		51	1	0	1	0	0	-0.13	-0.17
FAM105B	ENST00000284274.4	family with sequence similarity 105, member B	247	1	0	1	0	0	-0.13	-0.19
WDPCP	ENST00000272321.7	WD repeat containing planar cell polarity effector	92	1	0	1	0	0	-0.13	-0.18
TNFSF4	ENST00000367718.1	tumor necrosis factor (ligand) superfamily, member 4	85	1	0	0	1	0	-0.13	-0.21
WNT3A	ENST00000284523.1	wingless-type MMTV integration site family, member 3A	7	1	0	1	0	0	-0.13	-0.13
TRPV2	ENST00000338560.7	transient receptor potential cation channel, subfamily V, member 2	22341	1	0	1	0	1	-0.13	-0.13
FBXL2	ENST00000484457.1	F-box and leucine-rich repeat protein 2	12	1	0	1	0	1	-0.13	-0.33
PCDHB16	ENST00000361016.2	protocadherin beta 16	36	1	0	0	1	2	-0.13	-0.28
KATNAL1	ENST00000380615.3	katanin p60 subunit A-like 1	335	1	0	1	0	0	-0.13	-0.32
ZNF816	ENST00000357666.4	zinc finger protein 816	16	1	0	1	0	0	-0.13	-0.19
LYRM7	ENST00000507584.1	LYR motif containing 7	217	1	0	1	0	2	-0.13	-0.3
TRIM65	ENST00000269383.3	tripartite motif containing 65	31	1	0	1	0	0	-0.13	-0.21
CC2D1B	ENST00000371586.2	coiled-coil and C2 domain containing 1B	42	1	0	1	0	0	-0.13	-0.14
TIA1	ENST00000433529.2	TIA1 cytotoxic granule-associated RNA binding protein	1370	1	0	0	1	0	-0.13	-0.3
SH2D5	ENST00000375031.1	SH2 domain containing 5	7	1	0	1	0	0	-0.13	-0.13
LRCH3	ENST00000438796.2	leucine-rich repeats and calponin homology (CH) domain containing 3	399	1	0	1	0	0	-0.13	-0.13
RBBP4	ENST00000373493.5	retinoblastoma binding protein 4	486	1	0	1	0	1	-0.13	-0.15
CAPZB	ENST00000375142.1	capping protein (actin filament) muscle Z-line, beta	545	1	0	1	0	0	-0.13	-0.23
VHL	ENST00000256474.2	von Hippel-Lindau tumor suppressor, E3 ubiquitin protein ligase	2386	1	0	1	0	1	-0.13	-0.13
TMC7	ENST00000421369.3	transmembrane channel-like 7	54	1	0	1	0	1	-0.13	-0.21
PSMB2	ENST00000373237.3	proteasome (prosome, macropain) subunit, beta type, 2	19765	1	0	1	0	1	-0.13	-0.32
LEMD2	ENST00000293760.5	LEM domain containing 2	208	1	0	0	1	0	-0.13	-0.13
RAB8A	ENST00000300935.3	RAB8A, member RAS oncogene family	226	1	0	1	0	0	-0.13	-0.13
GUCA1B	ENST00000230361.3	guanylate cyclase activator 1B (retina)	13	1	0	1	0	1	-0.13	-0.22
NT5C1A	ENST00000235628.1	5'-nucleotidase, cytosolic IA	4	1	0	1	0	1	-0.13	-0.13
SEMA6C	ENST00000341697.3	sema domain, transmembrane domain (TM), and cytoplasmic domain, (semaphorin) 6C	44	1	0	1	0	0	-0.13	-0.13
VN1R1	ENST00000321039.3	vomeronasal 1 receptor 1	12	1	0	1	0	1	-0.13	-0.22
AP3D1	ENST00000355272.6	adaptor-related protein complex 3, delta 1 subunit	464	1	0	1	0	0	-0.12	-0.15
DMBX1	ENST00000360032.3	diencephalon/mesencephalon homeobox 1	31	1	0	1	0	0	-0.12	-0.12
KCNG1	ENST00000396017.3	potassium voltage-gated channel, subfamily G, member 1	76	1	0	1	0	0	-0.12	-0.17
PDGFD	ENST00000393158.2	platelet derived growth factor D	52	1	0	1	0	0	-0.12	-0.37
HUNK	ENST00000270112.2	hormonally up-regulated Neu-associated kinase	85	1	0	1	0	0	-0.12	-0.13
DHTKD1	ENST00000263035.4	dehydrogenase E1 and transketolase domain containing 1	621	2	0	2	0	0	-0.12	-0.34
HDAC4	ENST00000345617.3	histone deacetylase 4	48	1	0	1	0	0	-0.12	-0.15
RNASEH2C	ENST00000308418.4	ribonuclease H2, subunit C	1330	1	0	1	0	1	-0.12	-0.35
FAM189A2	ENST00000303068.7	family with sequence similarity 189, member A2	39	1	0	1	0	0	-0.12	-0.12
C2orf15	ENST00000512183.2	chromosome 2 open reading frame 15	246	1	0	0	1	0	-0.12	-0.22
MRPL30	ENST00000338148.3	mitochondrial ribosomal protein L30	246	1	0	0	1	0	-0.12	-0.22
MFAP2	ENST00000375534.3	microfibrillar-associated protein 2	10	1	0	1	0	0	-0.12	-0.27
BCAP29	ENST00000005259.4	B-cell receptor-associated protein 29	326	1	0	0	1	1	-0.12	-0.23
RNF14	ENST00000394520.2	ring finger protein 14	20	1	0	1	0	0	-0.12	-0.2
REL	ENST00000295025.8	v-rel avian reticuloendotheliosis viral oncogene homolog	116	1	0	1	0	0	-0.12	-0.12
USHBP1	ENST00000252597.3	Usher syndrome 1C binding protein 1	10	1	0	1	0	0	-0.12	-0.24
TTL	ENST00000233336.6	tubulin tyrosine ligase	442	2	0	2	0	0	-0.12	-0.23
TMOD2	ENST00000249700.4	tropomodulin 2 (neuronal)	117	1	0	1	0	0	-0.12	-0.14
C1orf106	ENST00000367342.4	chromosome 1 open reading frame 106	24	1	0	1	0	0	-0.12	-0.12
SLC4A5	ENST00000423644.1	solute carrier family 4 (sodium bicarbonate cotransporter), member 5	6	1	0	1	0	1	-0.12	-0.12
DSEL	ENST00000310045.7	dermatan sulfate epimerase-like	26	1	0	1	0	1	-0.12	-0.17
TEX261	ENST00000272438.4	testis expressed 261	359	1	0	1	0	0	-0.12	-0.16
TBC1D20	ENST00000354200.4	TBC1 domain family, member 20	761	1	0	1	0	0	-0.12	-0.17
SLC38A1	ENST00000398637.5	solute carrier family 38, member 1	1967	1	0	1	0	0	-0.12	-0.17
CDC14B	ENST00000265659.2	cell division cycle 14B	2	1	0	1	0	0	-0.12	-0.12
FFAR4	ENST00000371481.4	free fatty acid receptor 4	5	1	0	1	0	0	-0.12	-0.12
NCR3LG1	ENST00000338965.4	natural killer cell cytotoxicity receptor 3 ligand 1	214	1	0	1	0	0	-0.12	-0.12
MMACHC	ENST00000401061.4	methylmalonic aciduria (cobalamin deficiency) cblC type, with homocystinuria	128	1	0	1	0	0	-0.12	-0.27
FHDC1	ENST00000260008.3	FH2 domain containing 1	53	1	0	1	0	0	-0.12	-0.12
SLC43A2	ENST00000301335.5	solute carrier family 43 (amino acid system L transporter), member 2	68	4	0	4	0	4	-0.12	-0.52
SCUBE3	ENST00000274938.7	signal peptide, CUB domain, EGF-like 3	47	1	0	1	0	0	-0.12	-0.21
ARHGAP19	ENST00000358531.4	Rho GTPase activating protein 19	1051	1	0	0	1	1	-0.12	-0.12
OLA1	ENST00000284719.3	Obg-like ATPase 1	11	1	0	1	0	0	-0.11	-0.25
C2orf49	ENST00000258457.2	chromosome 2 open reading frame 49	161	1	0	1	0	0	-0.11	-0.2
SPATA5	ENST00000274008.4	spermatogenesis associated 5	168	1	0	1	0	1	-0.11	-0.14
RNF216	ENST00000425013.2	ring finger protein 216	649	1	0	1	0	0	-0.11	-0.16
ZNF440	ENST00000304060.5	zinc finger protein 440	12	1	0	1	0	0	-0.11	-0.28
NRBP2	ENST00000442628.2	nuclear receptor binding protein 2	1011	1	0	1	0	0	-0.11	-0.11
NDUFA11	ENST00000592634.1	NADH dehydrogenase (ubiquinone) 1 alpha subcomplex, 11, 14.7kDa	32826	1	0	1	0	0	-0.11	-0.11
ESCO2	ENST00000305188.8	establishment of sister chromatid cohesion N-acetyltransferase 2	157	1	0	1	0	1	-0.11	-0.21
CYB5R3	ENST00000361740.4	cytochrome b5 reductase 3	542	1	0	1	0	0	-0.11	-0.12
MOB3B	ENST00000262244.5	MOB kinase activator 3B	52	1	0	1	0	0	-0.11	-0.28
CUEDC1	ENST00000577830.1	CUE domain containing 1	1243	1	0	1	0	0	-0.11	-0.12
AC135178.1	ENST00000535173.1	HCG1985372; Uncharacterized protein; cDNA FLJ37541 fis, clone BRCAN2026340	13	1	0	1	0	0	-0.11	-0.32
UNC13A	ENST00000519716.2	unc-13 homolog A (C. elegans)	5	1	0	1	0	1	-0.11	-0.11
MFSD4	ENST00000367147.4	major facilitator superfamily domain containing 4	5	1	0	1	0	0	-0.11	-0.11
ILF3	ENST00000449870.1	interleukin enhancer binding factor 3, 90kDa	1758	1	0	1	0	0	-0.11	-0.18
PIWIL3	ENST00000332271.5	piwi-like RNA-mediated gene silencing 3	22	1	0	1	0	0	-0.11	-0.15
H2AFV	ENST00000381124.5	H2A histone family, member V	9640	1	0	1	0	1	-0.11	-0.36
SNPH	ENST00000381873.3	syntaphilin	13	1	0	0	1	1	-0.11	-0.11
ZNF813	ENST00000396403.4	zinc finger protein 813	10	1	0	1	0	0	-0.11	-0.16
NPY4R	ENST00000374312.1	neuropeptide Y receptor Y4	10	1	0	1	0	1	-0.11	-0.22
TAF1B	ENST00000263663.5	TATA box binding protein (TBP)-associated factor, RNA polymerase I, B, 63kDa	214	1	0	1	0	0	-0.11	-0.2
TTC26	ENST00000430935.1	tetratricopeptide repeat domain 26	211	1	0	1	0	0	-0.11	-0.15
LCAT	ENST00000264005.5	lecithin-cholesterol acyltransferase	19	1	0	1	0	0	-0.11	-0.28
PTGIS	ENST00000244043.4	prostaglandin I2 (prostacyclin) synthase	192	1	0	1	0	0	-0.11	-0.11
KIF26B	ENST00000366518.4	kinesin family member 26B	25	1	0	0	1	1	-0.11	-0.11
ACHE	ENST00000302913.4	acetylcholinesterase	14	1	0	1	0	0	-0.11	-0.33
CD38	ENST00000226279.3	CD38 molecule	23	1	0	1	0	0	-0.11	-0.33
METTL2A	ENST00000311506.5	methyltransferase like 2A	14	3	0	3	0	1	-0.11	-0.71
ZYG11B	ENST00000294353.6	zyg-11 family member B, cell cycle regulator	975	1	0	1	0	1	-0.11	-0.11
CLSPN	ENST00000318121.3	claspin	92	2	0	2	0	0	-0.11	-0.25
XIAP	ENST00000371199.3	X-linked inhibitor of apoptosis	153	2	0	2	0	0	-0.11	-0.17
SLC35A3	ENST00000465289.1	solute carrier family 35 (UDP-N-acetylglucosamine (UDP-GlcNAc) transporter), member A3	191	1	0	1	0	1	-0.1	-0.19
RHBDD1	ENST00000341329.3	rhomboid domain containing 1	667	1	0	1	0	0	-0.1	-0.2
TMEM181	ENST00000367090.3	transmembrane protein 181	924	1	0	1	0	2	-0.1	-0.1
PRPF4B	ENST00000337659.6	pre-mRNA processing factor 4B	602	1	0	1	0	0	-0.1	-0.15
PANK1	ENST00000322191.6	pantothenate kinase 1	435	1	0	1	0	1	-0.1	-0.23
TEF	ENST00000266304.4	thyrotrophic embryonic factor	60	1	0	0	1	0	-0.1	-0.11
METTL2B	ENST00000480046.1	methyltransferase like 2B	22	3	0	3	0	2	-0.1	-0.51
GPR161	ENST00000367838.1	G protein-coupled receptor 161	1712	1	0	1	0	1	-0.1	-0.12
PLEC	ENST00000345136.3	plectin	7	1	0	1	0	0	-0.1	-0.1
ZNF730	ENST00000593635.1	zinc finger protein 730	8	1	0	1	0	1	-0.1	-0.29
MAP3K9	ENST00000554752.2	mitogen-activated protein kinase kinase kinase 9	44	1	0	1	0	0	-0.1	-0.12
SV2C	ENST00000502798.2	synaptic vesicle glycoprotein 2C	30	1	0	1	0	0	-0.1	-0.12
KLHL5	ENST00000261425.3	kelch-like family member 5	366	1	0	1	0	1	-0.1	-0.28
TTC9	ENST00000256367.2	tetratricopeptide repeat domain 9	39	1	0	1	0	0	-0.1	-0.28
JAK3	ENST00000458235.1	Janus kinase 3	9	1	0	1	0	0	-0.1	-0.1
GPR56	ENST00000388812.4	G protein-coupled receptor 56	44	1	0	1	0	0	-0.1	-0.1
BSN	ENST00000296452.4	bassoon presynaptic cytomatrix protein	31	1	0	1	0	0	-0.1	-0.1
POLR3D	ENST00000397802.4	polymerase (RNA) III (DNA directed) polypeptide D, 44kDa	678	1	0	1	0	1	-0.1	-0.19
RAB10	ENST00000264710.4	RAB10, member RAS oncogene family	998	2	0	2	0	1	-0.1	-0.53
C11orf24	ENST00000304271.6	chromosome 11 open reading frame 24	5168	1	0	1	0	0	-0.1	-0.14
AGO2	ENST00000220592.5	argonaute RISC catalytic component 2	350	1	0	1	0	1	-0.1	-0.84
SLC7A1	ENST00000380752.5	solute carrier family 7 (cationic amino acid transporter, y+ system), member 1	338	1	0	1	0	1	-0.1	-0.1
IQSEC2	ENST00000375365.2	IQ motif and Sec7 domain 2	5	2	0	2	0	0	-0.1	-0.42
AKAP13	ENST00000394518.2	A kinase (PRKA) anchor protein 13	53	1	0	0	1	0	-0.1	-0.11
ZNF234	ENST00000426739.2	zinc finger protein 234	137	1	0	0	1	1	-0.1	-0.17
NDUFA5	ENST00000471770.1	NADH dehydrogenase (ubiquinone) 1 alpha subcomplex, 5	28	1	0	1	0	0	-0.1	-0.2
MIEF1	ENST00000325301.2	mitochondrial elongation factor 1	2319	1	0	1	0	0	-0.1	-0.12
ANKS1A	ENST00000360359.3	ankyrin repeat and sterile alpha motif domain containing 1A	220	1	0	1	0	0	-0.1	-0.1
VPS41	ENST00000310301.4	vacuolar protein sorting 41 homolog (S. cerevisiae)	163	1	0	1	0	1	-0.1	-0.19
TNFRSF10A	ENST00000221132.3	tumor necrosis factor receptor superfamily, member 10a	61	1	0	1	0	1	-0.1	-0.19
ZNF431	ENST00000311048.7	zinc finger protein 431	93	1	0	1	0	1	-0.1	-0.14
WDR45B	ENST00000392325.4	WD repeat domain 45B	962	1	0	1	0	1	-0.1	-0.1
FLJ00104	ENST00000446344.1	HCG1980662; Uncharacterized protein	60	1	0	1	0	0	-0.1	-0.1
SGPP2	ENST00000321276.7	sphingosine-1-phosphate phosphatase 2	182	1	0	1	0	0	-0.09	-0.15
SPTBN2	ENST00000529997.1	spectrin, beta, non-erythrocytic 2	910	1	0	1	0	1	-0.09	-0.12
MAVS	ENST00000428216.2	mitochondrial antiviral signaling protein	211	1	0	1	0	0	-0.09	-0.13
ZNF841	ENST00000594295.1	zinc finger protein 841	21	1	0	1	0	1	-0.09	-0.19
EIF3F	ENST00000533626.1	eukaryotic translation initiation factor 3, subunit F	64	2	0	2	0	0	-0.09	-0.35
ANKRD12	ENST00000262126.4	ankyrin repeat domain 12	11	1	0	1	0	2	-0.09	-0.12
TTYH3	ENST00000258796.7	tweety family member 3	188	1	0	1	0	0	-0.09	-0.09
NME6	ENST00000450160.1	NME/NM23 nucleoside diphosphate kinase 6	511	3	0	3	0	1	-0.09	-0.68
CCNB1IP1	ENST00000398160.2	cyclin B1 interacting protein 1, E3 ubiquitin protein ligase	20	1	0	1	0	1	-0.09	-0.18
SNRNP48	ENST00000342415.5	small nuclear ribonucleoprotein 48kDa (U11/U12)	423	1	0	1	0	0	-0.09	-0.23
FAM210B	ENST00000371384.3	family with sequence similarity 210, member B	55	1	0	1	0	0	-0.09	-0.23
PAWR	ENST00000328827.4	PRKC, apoptosis, WT1, regulator	1872	3	0	2	1	0	-0.09	-0.55
TSTD2	ENST00000341170.4	thiosulfate sulfurtransferase (rhodanese)-like domain containing 2	219	1	0	0	1	0	-0.09	-0.09
ERAP2	ENST00000437043.3	endoplasmic reticulum aminopeptidase 2	19	1	0	1	0	0	-0.09	-0.09
LDHD	ENST00000300051.4	lactate dehydrogenase D	29	1	0	1	0	0	-0.09	-0.13
PLEKHG2	ENST00000425673.1	pleckstrin homology domain containing, family G (with RhoGef domain) member 2	399	1	0	1	0	1	-0.09	-0.29
CDKN1A	ENST00000244741.5	cyclin-dependent kinase inhibitor 1A (p21, Cip1)	1458	1	0	1	0	0	-0.09	-0.09
ZNF726	ENST00000525354.2	zinc finger protein 726	16	1	0	1	0	0	-0.09	-0.22
FEM1A	ENST00000269856.3	fem-1 homolog a (C. elegans)	57	3	0	3	0	1	-0.09	-0.3
AHR	ENST00000242057.4	aryl hydrocarbon receptor	25	1	0	0	1	1	-0.09	-0.09
INTS7	ENST00000366994.3	integrator complex subunit 7	431	2	0	2	0	1	-0.09	-0.39
SH2D4A	ENST00000265807.3	SH2 domain containing 4A	131	3	0	2	1	0	-0.09	-0.51
HIP1	ENST00000336926.6	huntingtin interacting protein 1	37	1	0	1	0	2	-0.09	-0.12
STC2	ENST00000265087.4	stanniocalcin 2	1112	1	0	1	0	0	-0.09	-0.22
FXN	ENST00000396366.2	frataxin	99	2	0	2	0	2	-0.09	-0.52
PTPRS	ENST00000372412.4	protein tyrosine phosphatase, receptor type, S	322	1	0	1	0	0	-0.09	-0.09
EPT1	ENST00000260585.7	ethanolaminephosphotransferase 1 (CDP-ethanolamine-specific)	449	1	0	1	0	0	-0.09	-0.1
SP110	ENST00000258381.6	SP110 nuclear body protein	19	1	0	1	0	0	-0.09	-0.12
PARP8	ENST00000503750.2	poly (ADP-ribose) polymerase family, member 8	80	1	0	0	1	0	-0.09	-0.14
BARHL1	ENST00000263610.2	BarH-like homeobox 1	5	1	0	1	0	0	-0.09	-0.09
GPRIN3	ENST00000609438.1	GPRIN family member 3	213	1	0	1	0	0	-0.09	-0.1
KNOP1	ENST00000219837.7	lysine-rich nucleolar protein 1	157	1	0	1	0	0	-0.09	-0.15
GAN	ENST00000568107.2	gigaxonin	185	3	0	3	0	0	-0.09	-0.15
ACOX1	ENST00000293217.5	acyl-CoA oxidase 1, palmitoyl	287	1	0	1	0	1	-0.09	-0.18
TMEM184A	ENST00000297477.5	transmembrane protein 184A	28	1	0	1	0	0	-0.09	-0.13
ZNF517	ENST00000359971.3	zinc finger protein 517	20	1	0	1	0	0	-0.09	-0.12
KCTD20	ENST00000373731.2	potassium channel tetramerization domain containing 20	88	1	0	1	0	0	-0.09	-0.18
PPARA	ENST00000396000.2	peroxisome proliferator-activated receptor alpha	82	1	0	1	0	0	-0.09	-0.1
CIAO1	ENST00000488633.1	cytosolic iron-sulfur protein assembly 1	1143	1	0	1	0	1	-0.09	-0.24
UVRAG	ENST00000356136.3	UV radiation resistance associated	116	1	0	1	0	0	-0.09	-0.17
MAP7D3	ENST00000316077.9	MAP7 domain containing 3	142	1	0	1	0	0	-0.09	-0.19
KIF1C	ENST00000320785.5	kinesin family member 1C	149	1	0	1	0	2	-0.08	-0.22
PACS1	ENST00000320580.4	phosphofurin acidic cluster sorting protein 1	87	3	0	3	0	1	-0.08	-0.32
MIOX	ENST00000395732.3	myo-inositol oxygenase	16	1	0	1	0	0	-0.08	-0.3
ZNF573	ENST00000590414.2	zinc finger protein 573	12	1	0	1	0	2	-0.08	-0.14
MYO9B	ENST00000595618.1	myosin IXB	413	1	0	1	0	0	-0.08	-0.15
KLHL6	ENST00000341319.3	kelch-like family member 6	5	1	0	1	0	0	-0.08	-0.08
NAPEPLD	ENST00000417955.1	N-acyl phosphatidylethanolamine phospholipase D	13	1	0	1	0	0	-0.08	-0.17
ZFP41	ENST00000520584.1	ZFP41 zinc finger protein	7	1	0	1	0	0	-0.08	-0.28
WDR70	ENST00000265107.4	WD repeat domain 70	23	1	0	1	0	1	-0.08	-0.14
DENND6B	ENST00000413817.3	DENN/MADD domain containing 6B	15	1	0	1	0	1	-0.08	-0.14
TTC9C	ENST00000316461.4	tetratricopeptide repeat domain 9C	475	1	0	1	0	1	-0.08	-0.32
SLC35F6	ENST00000344420.5	solute carrier family 35, member F6	272	2	0	2	0	1	-0.08	-0.44
METTL16	ENST00000263092.6	methyltransferase like 16	8	1	0	1	0	0	-0.08	-0.14
PGR	ENST00000325455.5	progesterone receptor	8	1	0	1	0	0	-0.08	-0.13
AGO3	ENST00000373191.4	argonaute RISC catalytic component 3	198	4	0	4	0	4	-0.08	-0.21
GABPB2	ENST00000368918.3	GA binding protein transcription factor, beta subunit 2	35	1	0	1	0	0	-0.08	-0.12
TRIOBP	ENST00000406386.3	TRIO and F-actin binding protein	1545	3	0	3	0	0	-0.08	-0.23
MACC1	ENST00000400331.5	metastasis associated in colon cancer 1	5	1	0	1	0	0	-0.08	-0.08
USP4	ENST00000351842.4	ubiquitin specific peptidase 4 (proto-oncogene)	253	1	1	0	0	0	-0.08	-0.49
ZNF623	ENST00000501748.2	zinc finger protein 623	247	1	0	1	0	0	-0.08	-0.1
FANCB	ENST00000324138.3	Fanconi anemia, complementation group B	54	1	0	1	0	0	-0.08	-0.31
TMEM259	ENST00000333175.5	transmembrane protein 259	1339	1	0	1	0	0	-0.08	-0.08
CDC42BPA	ENST00000366767.3	CDC42 binding protein kinase alpha (DMPK-like)	122	1	0	1	0	0	-0.08	-0.09
WSB1	ENST00000262394.2	WD repeat and SOCS box containing 1	175	1	0	0	1	0	-0.08	-0.25
COL4A4	ENST00000396625.3	collagen, type IV, alpha 4	133	1	0	1	0	0	-0.08	-0.09
METTL21A	ENST00000448823.2	methyltransferase like 21A	224	1	0	1	0	0	-0.08	-0.22
ALDH5A1	ENST00000357578.3	aldehyde dehydrogenase 5 family, member A1	325	1	0	1	0	0	-0.08	-0.14
DIO2	ENST00000438257.4	deiodinase, iodothyronine, type II	98	1	0	1	0	0	-0.08	-0.14
DNM1L	ENST00000452533.2	dynamin 1-like	399	2	0	2	0	1	-0.08	-0.41
IFFO2	ENST00000455833.2	intermediate filament family orphan 2	139	1	0	1	0	0	-0.08	-0.08
RHOH	ENST00000381799.5	ras homolog family member H	16	1	0	1	0	1	-0.08	-0.26
FZR1	ENST00000441788.2	fizzy/cell division cycle 20 related 1 (Drosophila)	273	1	0	1	0	3	-0.08	-0.18
MDGA1	ENST00000297153.7	MAM domain containing glycosylphosphatidylinositol anchor 1	240	1	0	1	0	0	-0.08	-0.08
FBXO28	ENST00000424254.2	F-box protein 28	461	1	0	1	0	0	-0.08	-0.16
KIAA1549	ENST00000440172.1	KIAA1549	508	2	0	2	0	0	-0.08	-0.09
SMG1	ENST00000446231.2	SMG1 phosphatidylinositol 3-kinase-related kinase	339	1	0	1	0	2	-0.08	-0.1
C20orf194	ENST00000453730.2	chromosome 20 open reading frame 194	1083	1	1	0	0	0	-0.08	-0.08
FAHD2A	ENST00000233379.4	fumarylacetoacetate hydrolase domain containing 2A	9	1	0	1	0	0	-0.08	-0.14
FAM227A	ENST00000535113.1	family with sequence similarity 227, member A	16	1	0	1	0	0	-0.07	-0.16
MUC20	ENST00000320736.6	mucin 20, cell surface associated	11	1	0	1	0	1	-0.07	-0.17
G3BP1	ENST00000394123.3	GTPase activating protein (SH3 domain) binding protein 1	688	1	0	1	0	1	-0.07	-0.33
KIAA1324	ENST00000369939.3	KIAA1324	41	1	0	1	0	0	-0.07	-0.13
ONECUT3	ENST00000382349.4	one cut homeobox 3	5	1	0	1	0	0	-0.07	-0.07
PIK3C2A	ENST00000265970.7	phosphatidylinositol-4-phosphate 3-kinase, catalytic subunit type 2 alpha	280	1	0	1	0	0	-0.07	-0.09
NUCB1	ENST00000405315.4	nucleobindin 1	851	2	0	2	0	1	-0.07	-0.28
UGGT1	ENST00000259253.6	UDP-glucose glycoprotein glucosyltransferase 1	1377	2	0	2	0	1	-0.07	-0.22
BMPR1B	ENST00000515059.1	bone morphogenetic protein receptor, type IB	44	1	0	1	0	0	-0.07	-0.18
GFPT1	ENST00000357308.4	glutamine--fructose-6-phosphate transaminase 1	1313	1	0	1	0	0	-0.07	-0.15
AP5B1	ENST00000532090.2	adaptor-related protein complex 5, beta 1 subunit	22	1	0	1	0	2	-0.07	-0.18
VPS4A	ENST00000254950.11	vacuolar protein sorting 4 homolog A (S. cerevisiae)	430	1	0	1	0	1	-0.07	-0.25
ZNF852	ENST00000436261.1	zinc finger protein 852	26	1	0	1	0	0	-0.07	-0.09
SPHK2	ENST00000245222.4	sphingosine kinase 2	142	1	0	1	0	0	-0.07	-0.07
PAFAH1B1	ENST00000397195.5	platelet-activating factor acetylhydrolase 1b, regulatory subunit 1 (45kDa)	1570	1	0	0	1	0	-0.07	-0.1
SNAP29	ENST00000215730.7	synaptosomal-associated protein, 29kDa	766	1	0	1	0	2	-0.07	-0.32
SPPL3	ENST00000353487.2	signal peptide peptidase like 3	799	1	0	1	0	0	-0.07	-0.21
KLHL28	ENST00000396128.4	kelch-like family member 28	9	2	0	2	0	0	-0.07	-0.34
ZNF85	ENST00000328178.8	zinc finger protein 85	35	1	0	1	0	1	-0.07	-0.12
CDC42BPG	ENST00000342711.5	CDC42 binding protein kinase gamma (DMPK-like)	68	1	0	1	0	1	-0.07	-0.11
UBN2	ENST00000473989.3	ubinuclein 2	238	1	0	1	0	2	-0.07	-0.08
LPP	ENST00000312675.4	LIM domain containing preferred translocation partner in lipoma	1894	1	0	1	0	2	-0.07	-0.07
FKBP14	ENST00000222803.5	FK506 binding protein 14, 22 kDa	939	1	0	1	0	0	-0.07	-0.09
PCDH1	ENST00000503492.1	protocadherin 1	30	1	0	1	0	0	-0.07	-0.08
KLHL26	ENST00000300976.4	kelch-like family member 26	238	1	0	0	1	0	-0.07	-0.15
ZNF527	ENST00000436120.2	zinc finger protein 527	103	1	0	1	0	0	-0.07	-0.13
SLFN5	ENST00000299977.4	schlafen family member 5	195	1	0	1	0	0	-0.07	-0.14
C2CD4C	ENST00000332235.6	C2 calcium-dependent domain containing 4C	70	1	0	1	0	0	-0.07	-0.07
CCDC30	ENST00000342022.4	coiled-coil domain containing 30	6	1	0	1	0	1	-0.07	-0.21
PTCD1	ENST00000292478.4	pentatricopeptide repeat domain 1	22	2	0	2	0	1	-0.07	-0.34
VPS18	ENST00000220509.5	vacuolar protein sorting 18 homolog (S. cerevisiae)	295	3	0	2	1	1	-0.07	-0.28
TSR1	ENST00000301364.5	TSR1, 20S rRNA accumulation, homolog (S. cerevisiae)	559	1	0	1	0	1	-0.07	-0.26
GLIS2	ENST00000262366.3	GLIS family zinc finger 2	17	1	0	1	0	0	-0.07	-0.07
GPR123	ENST00000607359.1	G protein-coupled receptor 123	5	1	0	1	0	0	-0.07	-0.07
NFIX	ENST00000360105.4	nuclear factor I/X (CCAAT-binding transcription factor)	24	2	0	2	0	0	-0.07	-0.35
NUDT3	ENST00000607016.1	nudix (nucleoside diphosphate linked moiety X)-type motif 3	190	1	0	1	0	1	-0.07	-0.16
HSPA4L	ENST00000296464.4	heat shock 70kDa protein 4-like	348	2	0	2	0	2	-0.07	-0.25
ZNF132	ENST00000254166.3	zinc finger protein 132	31	1	0	1	0	0	-0.07	-0.1
INPP5B	ENST00000373027.1	inositol polyphosphate-5-phosphatase, 75kDa	12	1	0	1	0	0	-0.06	-0.08
SNX9	ENST00000392185.3	sorting nexin 9	210	1	0	1	0	1	-0.06	-0.1
PIK3R2	ENST00000222254.8	phosphoinositide-3-kinase, regulatory subunit 2 (beta)	1484	1	0	1	0	1	-0.06	-0.06
EXOSC2	ENST00000372358.5	exosome component 2	852	1	0	1	0	0	-0.06	-0.19
MECP2	ENST00000303391.6	methyl CpG binding protein 2 (Rett syndrome)	1474	2	2	0	0	0	-0.06	-0.37
STK4	ENST00000372801.1	serine/threonine kinase 4	276	1	0	1	0	0	-0.06	-0.07
CORO2A	ENST00000343933.5	coronin, actin binding protein, 2A	493	3	0	3	0	1	-0.06	-0.45
DIEXF	ENST00000491415.2	digestive organ expansion factor homolog (zebrafish)	493	1	0	0	1	1	-0.06	-0.09
RPTOR	ENST00000306801.3	regulatory associated protein of MTOR, complex 1	190	1	0	1	0	0	-0.06	-0.06
MFF	ENST00000304593.9	mitochondrial fission factor	129	1	0	1	0	1	-0.06	-0.29
PHLDA3	ENST00000367311.3	pleckstrin homology-like domain, family A, member 3	82	1	0	1	0	0	-0.06	-0.17
GATAD1	ENST00000287957.3	GATA zinc finger domain containing 1	92	1	0	1	0	1	-0.06	-0.34
PURB	ENST00000395699.2	purine-rich element binding protein B	497	1	0	1	0	1	-0.06	-0.14
ZNF845	ENST00000458035.1	zinc finger protein 845	67	1	0	1	0	0	-0.06	-0.17
SPEM1	ENST00000323675.3	spermatid maturation 1	7	1	0	1	0	0	-0.06	-0.2
TOR4A	ENST00000357503.2	torsin family 4, member A	222	1	0	0	1	0	-0.06	-0.06
TRIP13	ENST00000166345.3	thyroid hormone receptor interactor 13	3078	1	0	1	0	1	-0.06	-0.19
ACTR8	ENST00000335754.3	ARP8 actin-related protein 8 homolog (yeast)	327	1	0	1	0	0	-0.06	-0.17
ZNF285	ENST00000330997.4	zinc finger protein 285	31	1	0	1	0	0	-0.06	-0.17
PRDM16	ENST00000270722.5	PR domain containing 16	64	1	0	1	0	0	-0.06	-0.12
AC018755.1	ENST00000301439.3	HCG2008157; Uncharacterized protein; cDNA FLJ30403 fis, clone BRACE2008480	23	1	0	1	0	0	-0.06	-0.28
ZNF703	ENST00000331569.4	zinc finger protein 703	1557	1	0	0	1	0	-0.06	-0.09
FLJ27365	ENST00000360737.3	hsa-mir-4763	74	2*	0	1	0	1	-0.06	-0.06
ZNF793	ENST00000445217.1	zinc finger protein 793	22	1	0	1	0	0	-0.06	-0.15
RPL37A	ENST00000491306.1	ribosomal protein L37a	5920	1	0	1	0	1	-0.06	-0.41
SMAGP	ENST00000603798.1	small cell adhesion glycoprotein	103	1	0	1	0	1	-0.06	-0.38
SPSB1	ENST00000328089.6	splA/ryanodine receptor domain and SOCS box containing 1	572	1	0	1	0	0	-0.06	-0.06
EFCAB11	ENST00000316738.7	EF-hand calcium binding domain 11	25	1	0	1	0	1	-0.06	-0.29
ZSCAN2	ENST00000541040.1	zinc finger and SCAN domain containing 2	125	2	1	1	0	0	-0.06	-0.59
MRGBP	ENST00000370487.3	MRG/MORF4L binding protein	886	1	0	1	0	0	-0.05	-0.22
ZNF283	ENST00000324461.7	zinc finger protein 283	194	1	0	1	0	2	-0.05	-0.22
RWDD1	ENST00000466444.2	RWD domain containing 1	296	1	0	1	0	1	-0.05	-0.28
C21orf59	ENST00000382549.4	chromosome 21 open reading frame 59	288	1	0	1	0	0	-0.05	-0.21
SORT1	ENST00000256637.6	sortilin 1	2111	1	0	1	0	0	-0.05	-0.06
ZFP30	ENST00000392144.1	ZFP30 zinc finger protein	41	1	0	1	0	2	-0.05	-0.29
TTPAL	ENST00000262605.4	tocopherol (alpha) transfer protein-like	265	1	0	1	0	0	-0.05	-0.16
TMEM45B	ENST00000281441.3	transmembrane protein 45B	67	1	0	1	0	0	-0.05	-0.24
ARHGAP26	ENST00000378004.3	Rho GTPase activating protein 26	131	1	0	1	0	1	-0.05	-0.09
ZNF384	ENST00000319770.3	zinc finger protein 384	8	1	0	1	0	0	-0.05	-0.18
THAP1	ENST00000345117.2	THAP domain containing, apoptosis associated protein 1	196	2	0	2	0	0	-0.05	-0.53
PHF20	ENST00000374012.3	PHD finger protein 20	191	1	0	1	0	0	-0.05	-0.14
C11orf48	ENST00000354588.3	chromosome 11 open reading frame 48	29	3	0	3	0	0	-0.05	-0.58
KCNQ1	ENST00000155840.5	potassium voltage-gated channel, KQT-like subfamily, member 1	196	1	0	1	0	0	-0.05	-0.05
NIPSNAP3B	ENST00000374762.3	nipsnap homolog 3B (C. elegans)	26	1	0	1	0	0	-0.05	-0.18
CEP72	ENST00000444221.1	centrosomal protein 72kDa	230	1	0	1	0	2	-0.05	-0.31
RNF41	ENST00000345093.4	ring finger protein 41	152	2	0	1	1	1	-0.05	-0.38
LARS	ENST00000394434.2	leucyl-tRNA synthetase	1207	1	0	1	0	0	-0.05	-0.23
RAB19	ENST00000275874.5	RAB19, member RAS oncogene family	7	1	0	1	0	0	-0.05	-0.23
C2orf68	ENST00000306336.5	chromosome 2 open reading frame 68	565	2	0	2	0	0	-0.05	-0.51
C17orf75	ENST00000577809.1	chromosome 17 open reading frame 75	2623	2	0	2	0	1	-0.05	-0.44
AC010536.1	ENST00000538868.1	Uncharacterized protein; cDNA FLJ45526 fis, clone BRTHA2027227	18	1	0	1	0	1	-0.05	-0.18
TCHP	ENST00000405876.4	trichoplein, keratin filament binding	140	1	0	1	0	1	-0.05	-0.26
POLR3A	ENST00000372371.3	polymerase (RNA) III (DNA directed) polypeptide A, 155kDa	490	2	0	2	0	2	-0.05	-0.21
HIST1H2BJ	ENST00000541790.1	histone cluster 1, H2bj	383	1	0	1	0	0	-0.05	-0.24
DESI1	ENST00000263256.6	desumoylating isopeptidase 1	1513	1	0	1	0	0	-0.05	-0.23
SF3B1	ENST00000335508.6	splicing factor 3b, subunit 1, 155kDa	3215	1	1	0	0	1	-0.05	-0.31
HCN4	ENST00000261917.3	hyperpolarization activated cyclic nucleotide-gated potassium channel 4	19	1	0	1	0	1	-0.05	-0.14
NFASC	ENST00000401399.1	neurofascin	10	1	0	0	1	0	-0.05	-0.05
NOS1	ENST00000317775.6	nitric oxide synthase 1 (neuronal)	5	2	0	2	0	1	-0.05	-0.05
RPL10A	ENST00000322203.6	ribosomal protein L10a	81	1	0	1	0	0	-0.05	-0.16
NRDE2	ENST00000354366.3	NRDE-2, necessary for RNA interference, domain containing	30	2	0	1	1	1	-0.05	-0.31
KDSR	ENST00000406396.3	3-ketodihydrosphingosine reductase	322	1	0	1	0	0	-0.05	-0.16
TANGO2	ENST00000434570.2	transport and golgi organization 2 homolog (Drosophila)	119	1	0	1	0	0	-0.05	-0.12
HARBI1	ENST00000326737.3	harbinger transposase derived 1	227	2	0	2	0	1	-0.05	-0.5
ST13	ENST00000216218.3	suppression of tumorigenicity 13 (colon carcinoma) (Hsp70 interacting protein)	83	1	0	1	0	0	-0.05	-0.2
CCDC90B	ENST00000529689.1	coiled-coil domain containing 90B	173	1	0	1	0	0	-0.05	-0.23
CKAP2L	ENST00000541405.1	cytoskeleton associated protein 2-like	162	1	0	1	0	0	-0.05	-0.16
MAGOHB	ENST00000539554.1	mago-nashi homolog B (Drosophila)	63	1	0	0	1	0	-0.05	-0.26
STK35	ENST00000381482.3	serine/threonine kinase 35	263	1	0	1	0	0	-0.05	-0.05
TMEM127	ENST00000258439.3	transmembrane protein 127	296	1	0	1	0	1	-0.05	-0.22
VMAC	ENST00000339485.3	vimentin-type intermediate filament associated coiled-coil protein	28	1	0	1	0	0	-0.04	-0.27
ETV7	ENST00000340181.4	ets variant 7	8	1	0	1	0	0	-0.04	-0.12
CYCS	ENST00000305786.2	cytochrome c, somatic	320	1	0	1	0	2	-0.04	-0.31
EIF3L	ENST00000412331.2	eukaryotic translation initiation factor 3, subunit L	113	1	0	0	1	0	-0.04	-0.21
C21orf58	ENST00000397683.1	chromosome 21 open reading frame 58	34	1	0	1	0	1	-0.04	-0.31
MLLT6	ENST00000325718.7	myeloid/lymphoid or mixed-lineage leukemia (trithorax homolog, Drosophila); translocated to, 6	24	2	0	2	0	1	-0.04	-0.14
ZNF701	ENST00000540331.1	zinc finger protein 701	15	1	0	1	0	0	-0.04	-0.14
TECPR1	ENST00000447648.2	tectonin beta-propeller repeat containing 1	493	1	0	1	0	1	-0.04	-0.08
ICMT	ENST00000343813.5	isoprenylcysteine carboxyl methyltransferase	558	1	0	1	0	0	-0.04	-0.23
ZNF276	ENST00000289816.5	zinc finger protein 276	94	1	0	1	0	0	-0.04	-0.2
ABCF2	ENST00000287844.2	ATP-binding cassette, sub-family F (GCN20), member 2	48	1	0	1	0	0	-0.04	-0.26
SFT2D2	ENST00000271375.4	SFT2 domain containing 2	97	1	0	1	0	0	-0.04	-0.21
RALY	ENST00000375114.3	RALY heterogeneous nuclear ribonucleoprotein	1489	1	1	0	0	1	-0.04	-0.35
MBOAT2	ENST00000305997.3	membrane bound O-acyltransferase domain containing 2	1145	1	0	1	0	1	-0.04	-0.13
MRPS16	ENST00000372945.3	mitochondrial ribosomal protein S16	3942	1	0	1	0	0	-0.04	-0.25
SEMA3E	ENST00000307792.3	sema domain, immunoglobulin domain (Ig), short basic domain, secreted, (semaphorin) 3E	54	1	0	1	0	1	-0.04	-0.2
OXA1L	ENST00000285848.5	oxidase (cytochrome c) assembly 1-like	317	1	0	1	0	0	-0.04	-0.25
PDE3A	ENST00000359062.3	phosphodiesterase 3A, cGMP-inhibited	1182	1	0	1	0	0	-0.04	-0.12
ZNF485	ENST00000361807.3	zinc finger protein 485	36	1	0	1	0	1	-0.04	-0.22
IBA57	ENST00000366711.3	IBA57, iron-sulfur cluster assembly homolog (S. cerevisiae)	66	1	0	1	0	1	-0.04	-0.25
TMEM192	ENST00000306480.6	transmembrane protein 192	278	1	0	1	0	1	-0.04	-0.23
ABHD2	ENST00000352732.5	abhydrolase domain containing 2	210	1	0	1	0	1	-0.04	-0.04
CENPC	ENST00000273853.6	centromere protein C	45	1	0	1	0	0	-0.04	-0.16
GTF3C6	ENST00000329970.7	general transcription factor IIIC, polypeptide 6, alpha 35kDa	232	1	0	1	0	2	-0.04	-0.3
NAV2	ENST00000360655.4	neuron navigator 2	337	1	0	1	0	0	-0.04	-0.04
RASSF9	ENST00000361228.3	Ras association (RalGDS/AF-6) domain family (N-terminal) member 9	9	2	0	2	0	0	-0.04	-0.5
UBXN7	ENST00000296328.4	UBX domain protein 7	95	1	0	1	0	1	-0.04	-0.15
GYG2	ENST00000381163.3	glycogenin 2	67	1	0	1	0	0	-0.04	-0.07
STON1	ENST00000309835.3	stonin 1	254	1	0	1	0	1	-0.04	-0.22
ZNF207	ENST00000394670.4	zinc finger protein 207	839	1	0	1	0	2	-0.04	-0.12
RAB11FIP1	ENST00000287263.4	RAB11 family interacting protein 1 (class I)	106	1	0	1	0	0	-0.04	-0.14
SLC35B4	ENST00000378509.4	solute carrier family 35 (UDP-xylose/UDP-N-acetylglucosamine transporter), member B4	899	1	0	1	0	0	-0.04	-0.22
GDF5OS	ENST00000374375.1	growth differentiation factor 5 opposite strand	122	1	0	1	0	1	-0.04	-0.31
SIRPA	ENST00000400068.3	signal-regulatory protein alpha	1235	1	0	0	1	0	-0.04	-0.04
PARVB	ENST00000338758.7	parvin, beta	444	1	0	1	0	1	-0.04	-0.06
MARK3	ENST00000303622.9	MAP/microtubule affinity-regulating kinase 3	1468	1	0	1	0	0	-0.04	-0.21
FOSL2	ENST00000379619.1	FOS-like antigen 2	2255	1	0	1	0	1	-0.04	-0.12
VPS13D	ENST00000358136.3	vacuolar protein sorting 13 homolog D (S. cerevisiae)	290	1	0	1	0	0	-0.04	-0.13
IKZF3	ENST00000346872.3	IKAROS family zinc finger 3 (Aiolos)	7	1	0	1	0	0	-0.04	-0.12
WRN	ENST00000298139.5	Werner syndrome, RecQ helicase-like	560	1	0	1	0	1	-0.04	-0.16
STAT5B	ENST00000293328.3	signal transducer and activator of transcription 5B	329	1	0	1	0	0	-0.04	-0.09
TSPAN17	ENST00000405525.2	tetraspanin 17	849	1	0	1	0	0	-0.04	-0.04
DPY19L4	ENST00000414645.2	dpy-19-like 4 (C. elegans)	362	1	0	1	0	0	-0.04	-0.11
PQLC2	ENST00000375155.3	PQ loop repeat containing 2	94	1	0	1	0	1	-0.04	-0.22
SPEN	ENST00000375759.3	spen homolog, transcriptional regulator (Drosophila)	7	1	0	1	0	1	-0.04	-0.2
STRIP2	ENST00000249344.2	striatin interacting protein 2	87	1	0	1	0	2	-0.03	-0.17
NACC2	ENST00000371753.1	NACC family member 2, BEN and BTB (POZ) domain containing	172	1	0	1	0	2	-0.03	-0.05
BTBD9	ENST00000314100.6	BTB (POZ) domain containing 9	65	1	0	0	1	3	-0.03	-0.2
SHISA7	ENST00000376325.4	shisa family member 7	5	1	0	1	0	0	-0.03	-0.03
WHSC1	ENST00000382895.3	Wolf-Hirschhorn syndrome candidate 1	1148	1*	0	0	0	2	-0.03	-0.03
ZNF347	ENST00000334197.7	zinc finger protein 347	33	1	0	1	0	1	-0.03	-0.15
LRRC1	ENST00000370888.1	leucine rich repeat containing 1	343	1	0	1	0	0	-0.03	-0.39
PPP1R13B	ENST00000423488.2	protein phosphatase 1, regulatory subunit 13B	105	1	0	1	0	0	-0.03	-0.31
C9orf64	ENST00000376344.3	chromosome 9 open reading frame 64	126	2	0	2	0	0	-0.03	-0.4
SPTLC2	ENST00000216484.2	serine palmitoyltransferase, long chain base subunit 2	95	1	0	1	0	0	-0.03	-0.11
RNF170	ENST00000534961.1	ring finger protein 170	203	1	0	1	0	0	-0.03	-0.23
LRFN3	ENST00000588831.1	leucine rich repeat and fibronectin type III domain containing 3	207	1	0	1	0	0	-0.03	-0.23
PIGV	ENST00000078527.4	phosphatidylinositol glycan anchor biosynthesis, class V	122	1	0	1	0	0	-0.03	-0.19
ANKS4B	ENST00000311620.5	ankyrin repeat and sterile alpha motif domain containing 4B	40	1	0	1	0	1	-0.03	-0.17
MED7	ENST00000286317.5	mediator complex subunit 7	356	1	0	1	0	0	-0.03	-0.15
SH3PXD2A	ENST00000369774.4	SH3 and PX domains 2A	152	1	1	0	0	0	-0.03	-0.04
DUSP2	ENST00000288943.4	dual specificity phosphatase 2	41	1	0	0	1	0	-0.03	-0.09
NKX6-2	ENST00000368592.5	NK6 homeobox 2	17	1	0	1	0	1	-0.03	-0.15
MYPN	ENST00000358913.5	myopalladin	73	3	1	1	1	1	-0.03	-0.14
ASXL2	ENST00000435504.4	additional sex combs like 2 (Drosophila)	139	1	1	0	0	0	-0.03	-0.12
ADRBK2	ENST00000324198.6	adrenergic, beta, receptor kinase 2	215	2	0	2	0	1	-0.03	-0.24
MAP1LC3B	ENST00000268607.5	microtubule-associated protein 1 light chain 3 beta	18	1	0	1	0	0	-0.03	-0.28
ATF6	ENST00000367942.3	activating transcription factor 6	382	1	0	1	0	1	-0.03	-0.18
TMBIM4	ENST00000398033.4	transmembrane BAX inhibitor motif containing 4	1749	2	0	2	0	1	-0.03	-0.42
TIGD2	ENST00000317005.2	tigger transposable element derived 2	132	1	0	1	0	1	-0.03	-0.21
LATS1	ENST00000392273.3	large tumor suppressor kinase 1	176	1	0	1	0	1	-0.03	-0.31
INPP4A	ENST00000409016.4	inositol polyphosphate-4-phosphatase, type I, 107kDa	387	1	0	1	0	1	-0.03	-0.2
AL590235.1	ENST00000593823.1	Uncharacterized protein	97	1	0	1	0	0	-0.03	-0.3
CDK9	ENST00000373264.4	cyclin-dependent kinase 9	197	1	0	1	0	0	-0.03	-0.14
XPNPEP3	ENST00000357137.4	X-prolyl aminopeptidase (aminopeptidase P) 3, putative	112	1	0	1	0	1	-0.03	-0.21
NDUFC1	ENST00000394228.1	NADH dehydrogenase (ubiquinone) 1, subcomplex unknown, 1, 6kDa	84	1	1	0	0	0	-0.03	-0.64
HINT3	ENST00000229633.5	histidine triad nucleotide binding protein 3	131	1	0	1	0	0	-0.03	-0.25
CCDC134	ENST00000255784.5	coiled-coil domain containing 134	15	1	0	1	0	0	-0.03	-0.11
NFIC	ENST00000589123.1	nuclear factor I/C (CCAAT-binding transcription factor)	26	1	0	1	0	1	-0.03	-0.03
SNRPD3	ENST00000215829.3	small nuclear ribonucleoprotein D3 polypeptide 18kDa	3251	1	0	1	0	1	-0.03	-0.29
NPR1	ENST00000368680.3	natriuretic peptide receptor A/guanylate cyclase A (atrionatriuretic peptide receptor A)	30	1	0	1	0	0	-0.03	-0.14
GPR156	ENST00000464295.1	G protein-coupled receptor 156	12	1	0	1	0	0	-0.03	-0.15
CHDH	ENST00000315251.6	choline dehydrogenase	249	1	0	1	0	0	-0.03	-0.13
ZNF326	ENST00000370447.3	zinc finger protein 326	162	2	0	1	1	0	-0.03	-0.38
KIAA1958	ENST00000337530.6	KIAA1958	117	1	0	1	0	2	-0.03	-0.11
PNPT1	ENST00000447944.2	polyribonucleotide nucleotidyltransferase 1	562	1	0	1	0	2	-0.03	-0.29
MPV17L	ENST00000396385.3	MPV17 mitochondrial membrane protein-like	23	1	0	1	0	1	-0.03	-0.26
TNFRSF13C	ENST00000291232.3	tumor necrosis factor receptor superfamily, member 13C	36	2*	0	1	0	2	-0.03	-0.16
IRGQ	ENST00000422989.1	immunity-related GTPase family, Q	62	1	0	1	0	0	-0.03	-0.16
KHNYN	ENST00000251343.5	KH and NYN domain containing	421	1	0	1	0	0	-0.03	-0.18
BMPR2	ENST00000374574.2	bone morphogenetic protein receptor, type II (serine/threonine kinase)	287	1	0	1	0	0	-0.03	-0.12
KIAA1551	ENST00000312561.4	KIAA1551	15	3	0	3	0	1	-0.03	-0.31
FOXD3	ENST00000371116.2	forkhead box D3	7	1	0	1	0	0	-0.03	-0.12
MAP2K6	ENST00000590474.1	mitogen-activated protein kinase kinase 6	235	1	0	1	0	1	-0.03	-0.17
CRISPLD2	ENST00000262424.5	cysteine-rich secretory protein LCCL domain containing 2	397	3	0	3	0	2	-0.03	-0.36
AGAP1	ENST00000304032.8	ArfGAP with GTPase domain, ankyrin repeat and PH domain 1	109	1	0	1	0	0	-0.03	-0.04
STARD5	ENST00000302824.6	StAR-related lipid transfer (START) domain containing 5	28	1	0	0	1	0	-0.03	-0.11
RAD51D	ENST00000345365.6	RAD51 paralog D	73	1	0	1	0	3	-0.03	-0.26
OTUD7A	ENST00000307050.4	OTU domain containing 7A	35	1	0	1	0	1	-0.03	-0.04
SNAPC1	ENST00000216294.4	small nuclear RNA activating complex, polypeptide 1, 43kDa	267	1	0	1	0	0	-0.03	-0.3
C15orf38	ENST00000357484.5	chromosome 15 open reading frame 38	325	1	0	1	0	0	-0.03	-0.21
PARVA	ENST00000334956.8	parvin, alpha	1912	1	0	1	0	0	-0.03	-0.16
SWSAP1	ENST00000312423.2	SWIM-type zinc finger 7 associated protein 1	55	1	0	1	0	0	-0.03	-0.32
YIF1A	ENST00000471387.2	Yip1 interacting factor homolog A (S. cerevisiae)	211	1	0	0	1	0	-0.03	-0.23
ZNF430	ENST00000261560.5	zinc finger protein 430	34	1	0	1	0	0	-0.03	-0.21
NEURL	ENST00000369780.4	neuralized homolog (Drosophila)	164	1	0	1	0	0	-0.03	-0.26
AQP2	ENST00000199280.3	aquaporin 2 (collecting duct)	5	1	0	1	0	0	-0.03	-0.03
MAPT	ENST00000344290.5	microtubule-associated protein tau	11	1	0	1	0	0	-0.03	-0.03
NFRKB	ENST00000446488.3	nuclear factor related to kappaB binding protein	21	1	0	1	0	1	-0.03	-0.19
KIF6	ENST00000287152.7	kinesin family member 6	12	1	0	1	0	0	-0.03	-0.06
TMEM151A	ENST00000327259.4	transmembrane protein 151A	163	1	0	1	0	1	-0.03	-0.24
CBX8	ENST00000269385.4	chromobox homolog 8	474	1	0	1	0	0	-0.02	-0.21
ATP1B3	ENST00000539728.1	ATPase, Na+/K+ transporting, beta 3 polypeptide	269	1	0	1	0	0	-0.02	-0.25
FAM177A1	ENST00000280987.4	family with sequence similarity 177, member A1	765	1	0	1	0	0	-0.02	-0.24
ZNF662	ENST00000541208.1	zinc finger protein 662	11	1	0	1	0	0	-0.02	-0.06
MKI67IP	ENST00000285814.4	MKI67 (FHA domain) interacting nucleolar phosphoprotein	215	1	0	1	0	1	-0.02	-0.21
CLUAP1	ENST00000576634.1	clusterin associated protein 1	99	1	0	1	0	0	-0.02	-0.17
FAM151B	ENST00000282226.4	family with sequence similarity 151, member B	35	1	0	1	0	0	-0.02	-0.2
UNC5B	ENST00000335350.6	unc-5 homolog B (C. elegans)	90	1	0	1	0	1	-0.02	-0.02
ISPD	ENST00000407010.2	isoprenoid synthase domain containing	12	1	0	1	0	1	-0.02	-0.2
TSPAN14	ENST00000429989.3	tetraspanin 14	239	2	0	2	0	0	-0.02	-0.44
CARHSP1	ENST00000396593.2	calcium regulated heat stable protein 1, 24kDa	113	1	0	1	0	0	-0.02	-0.23
ANKRD9	ENST00000559651.1	ankyrin repeat domain 9	766	1	0	1	0	0	-0.02	-0.21
FANCA	ENST00000568369.1	Fanconi anemia, complementation group A	348	1	0	1	0	0	-0.02	-0.11
UPK1B	ENST00000264234.3	uroplakin 1B	53	1	0	1	0	0	-0.02	-0.27
SLC16A13	ENST00000308027.6	solute carrier family 16, member 13	137	1	0	1	0	0	-0.02	-0.19
KIAA0101	ENST00000558008.1	KIAA0101	6821	3	0	3	0	2	-0.02	-0.67
C11orf54	ENST00000528288.1	chromosome 11 open reading frame 54	47	1	0	1	0	1	-0.02	-0.27
HSCB	ENST00000398941.2	HscB mitochondrial iron-sulfur cluster co-chaperone	102	1	0	1	0	0	-0.02	-0.36
POLR1A	ENST00000263857.6	polymerase (RNA) I polypeptide A, 194kDa	675	1	0	1	0	3	-0.02	-0.04
GDPGP1	ENST00000558017.1	GDP-D-glucose phosphorylase 1	65	1	0	1	0	1	-0.02	-0.21
PRIM1	ENST00000338193.6	primase, DNA, polypeptide 1 (49kDa)	178	2	0	2	0	1	-0.02	-0.42
MEMO1	ENST00000295065.5	mediator of cell motility 1	89	1	0	1	0	1	-0.02	-0.23
MAD2L1	ENST00000296509.6	MAD2 mitotic arrest deficient-like 1 (yeast)	3013	1	0	1	0	1	-0.02	-0.21
DNAL1	ENST00000553645.2	dynein, axonemal, light chain 1	81	1	0	1	0	2	-0.02	-0.25
API5	ENST00000534600.1	apoptosis inhibitor 5	17	1	0	1	0	1	-0.02	-0.29
COQ7	ENST00000321998.5	coenzyme Q7 homolog, ubiquinone (yeast)	315	1	0	1	0	0	-0.02	-0.14
UTP23	ENST00000309822.2	UTP23, small subunit (SSU) processome component, homolog (yeast)	54	1	0	1	0	0	-0.02	-0.22
RUNDC1	ENST00000361677.1	RUN domain containing 1	927	1	0	0	1	1	-0.02	-0.2
IFNAR2	ENST00000404220.3	interferon (alpha, beta and omega) receptor 2	470	1	1	0	0	0	-0.02	-0.5
HSPA6	ENST00000309758.4	heat shock 70kDa protein 6 (HSP70B')	27	1	0	1	0	0	-0.02	-0.03
GTPBP10	ENST00000222511.6	GTP-binding protein 10 (putative)	489	1	0	1	0	0	-0.02	-0.19
SENP8	ENST00000544411.1	SUMO/sentrin specific peptidase family member 8	80	1	0	1	0	0	-0.02	-0.18
UNKL	ENST00000389221.4	unkempt homolog (Drosophila)-like	308	2	0	2	0	0	-0.02	-0.28
MTL5	ENST00000255087.5	metallothionein-like 5, testis-specific (tesmin)	30	1	0	1	0	0	-0.02	-0.15
NANOS1	ENST00000425699.1	nanos homolog 1 (Drosophila)	158	1	0	1	0	0	-0.02	-0.14
SAR1A	ENST00000373242.2	SAR1 homolog A (S. cerevisiae)	253	1	0	1	0	2	-0.02	-0.21
GJC1	ENST00000426548.1	gap junction protein, gamma 1, 45kDa	195	1	0	1	0	1	-0.02	-0.12
RPL14	ENST00000416518.1	ribosomal protein L14	8294	1	0	1	0	0	-0.02	-0.24
TXNL4A	ENST00000588162.1	thioredoxin-like 4A	4755	2	0	2	0	1	-0.02	-0.66
ZNRF1	ENST00000335325.4	zinc and ring finger 1, E3 ubiquitin protein ligase	519	1	0	1	0	0	-0.02	-0.03
PIK3CA	ENST00000263967.3	phosphatidylinositol-4,5-bisphosphate 3-kinase, catalytic subunit alpha	112	1	0	1	0	0	-0.02	-0.27
TFCP2L1	ENST00000263707.5	transcription factor CP2-like 1	36	1	0	0	1	0	-0.02	-0.15
WDR5B	ENST00000330689.4	WD repeat domain 5B	23	1	0	1	0	0	-0.02	-0.23
CDH4	ENST00000360469.5	cadherin 4, type 1, R-cadherin (retinal)	33	1	0	1	0	0	-0.02	-0.02
PLEKHG4B	ENST00000283426.6	pleckstrin homology domain containing, family G (with RhoGef domain) member 4B	5	1	0	1	0	0	-0.02	-0.02
RUSC2	ENST00000455600.1	RUN and SH3 domain containing 2	575	1	0	1	0	0	-0.02	-0.02
RPS6KA2	ENST00000265678.4	ribosomal protein S6 kinase, 90kDa, polypeptide 2	1043	1	0	1	0	1	-0.02	-0.02
OPHN1	ENST00000355520.5	oligophrenin 1	54	1	0	1	0	0	-0.02	-0.02
ELK1	ENST00000247161.3	ELK1, member of ETS oncogene family	11	1	0	1	0	0	-0.02	-0.02
ZNF212	ENST00000335870.2	zinc finger protein 212	7	1	0	1	0	0	-0.02	-0.02
CEP104	ENST00000378230.3	centrosomal protein 104kDa	73	1	0	1	0	1	-0.02	-0.02
CBX2	ENST00000310942.4	chromobox homolog 2	1816	1	0	1	0	0	-0.02	-0.02
IER2	ENST00000292433.3	immediate early response 2	81	1	0	0	1	0	-0.02	-0.36
RPS6KA3	ENST00000379565.3	ribosomal protein S6 kinase, 90kDa, polypeptide 3	769	1	0	1	0	0	-0.02	-0.12
PLXND1	ENST00000393239.1	plexin D1	211	1	0	1	0	0	-0.02	-0.02
ZNF708	ENST00000356929.3	zinc finger protein 708	16	1	0	1	0	0	-0.02	-0.09
TBXA2R	ENST00000375190.4	thromboxane A2 receptor	169	1	0	1	0	0	-0.02	-0.21
CCDC93	ENST00000376300.2	coiled-coil domain containing 93	395	1	0	1	0	1	-0.02	-0.07
STRN3	ENST00000355683.5	striatin, calmodulin binding protein 3	697	1	0	1	0	2	-0.02	-0.19
TIGD5	ENST00000504548.2	tigger transposable element derived 5	823	1	0	1	0	0	-0.02	-0.16
THG1L	ENST00000231198.7	tRNA-histidine guanylyltransferase 1-like (S. cerevisiae)	232	1	0	1	0	0	-0.02	-0.21
C15orf40	ENST00000304177.5	chromosome 15 open reading frame 40	133	1	0	1	0	2	-0.02	-0.26
MUM1	ENST00000344663.3	melanoma associated antigen (mutated) 1	415	1	0	1	0	0	-0.02	-0.06
LIMS1	ENST00000393310.1	LIM and senescent cell antigen-like domains 1	68	1	0	1	0	1	-0.02	-0.27
LAYN	ENST00000525126.1	layilin	175	1	0	1	0	0	-0.02	-0.12
MYCBP	ENST00000397572.2	MYC binding protein	85	1	0	1	0	0	-0.02	-0.18
TRIM33	ENST00000358465.2	tripartite motif containing 33	201	1	0	1	0	0	-0.02	-0.03
MIPOL1	ENST00000327441.7	mirror-image polydactyly 1	45	1	0	1	0	0	-0.02	-0.17
DDX19B	ENST00000288071.6	DEAD (Asp-Glu-Ala-Asp) box polypeptide 19B	690	1	0	1	0	2	-0.02	-0.23
C17orf85	ENST00000158149.3	chromosome 17 open reading frame 85	718	2	1	0	1	0	-0.02	-0.36
TNRC6B	ENST00000335727.9	trinucleotide repeat containing 6B	69	1	0	1	0	1	-0.02	-0.02
NABP1	ENST00000410026.2	nucleic acid binding protein 1	938	3	0	3	0	1	-0.02	-0.44
KDELR1	ENST00000330720.2	KDEL (Lys-Asp-Glu-Leu) endoplasmic reticulum protein retention receptor 1	675	2	0	2	0	0	-0.02	-0.4
SOX11	ENST00000322002.3	SRY (sex determining region Y)-box 11	1100	1	0	1	0	1	-0.02	-0.09
C11orf58	ENST00000228136.4	chromosome 11 open reading frame 58	1782	1	0	0	1	0	-0.02	-0.23
CACNB2	ENST00000396576.2	calcium channel, voltage-dependent, beta 2 subunit	52	1	0	1	0	0	-0.02	-0.18
ZBTB7A	ENST00000322357.4	zinc finger and BTB domain containing 7A	37	1	0	1	0	0	-0.02	-0.02
UBA5	ENST00000264991.4	ubiquitin-like modifier activating enzyme 5	489	1	0	1	0	0	-0.02	-0.2
SSR1	ENST00000244763.4	signal sequence receptor, alpha	12917	2	1	1	0	0	-0.02	-0.48
TMEM120B	ENST00000449592.2	transmembrane protein 120B	60	1	0	1	0	0	-0.02	-0.1
SEC14L2	ENST00000312932.9	SEC14-like 2 (S. cerevisiae)	187	1	0	1	0	0	-0.02	-0.02
WWC3	ENST00000380861.4	WWC family member 3	11	1	0	1	0	0	-0.02	-0.02
WDR12	ENST00000261015.4	WD repeat domain 12	444	1	0	1	0	1	-0.02	-0.19
GDE1	ENST00000353258.3	glycerophosphodiester phosphodiesterase 1	2741	1	0	1	0	1	-0.02	-0.21
SBNO1	ENST00000420886.2	strawberry notch homolog 1 (Drosophila)	87	1	0	1	0	1	-0.02	-0.1
C12orf52	ENST00000548278.1	chromosome 12 open reading frame 52	1319	1	0	1	0	0	-0.02	-0.14
HDLBP	ENST00000391975.1	high density lipoprotein binding protein	1755	1	0	1	0	0	-0.02	-0.07
MTMR10	ENST00000435680.1	myotubularin related protein 10	30	1	0	1	0	0	-0.02	-0.15
SUMO2	ENST00000420826.2	small ubiquitin-like modifier 2	75	1	0	1	0	1	-0.01	-0.33
PSPH	ENST00000275605.3	phosphoserine phosphatase	3231	1	0	1	0	0	-0.01	-0.2
RPL24	ENST00000495401.1	ribosomal protein L24	67	1	0	1	0	0	-0.01	-0.23
CLYBL	ENST00000376355.3	citrate lyase beta like	108	2	0	2	0	0	-0.01	-0.36
ICOSLG	ENST00000407780.3	inducible T-cell co-stimulator ligand	47	1	0	1	0	1	-0.01	-0.14
TPST2	ENST00000338754.4	tyrosylprotein sulfotransferase 2	1220	1	0	1	0	0	-0.01	-0.19
CEP78	ENST00000424347.2	centrosomal protein 78kDa	423	1	0	1	0	2	-0.01	-0.09
LRP3	ENST00000253193.7	low density lipoprotein receptor-related protein 3	135	1	0	1	0	0	-0.01	-0.14
URM1	ENST00000372850.1	ubiquitin related modifier 1	345	1	0	1	0	0	-0.01	-0.24
APOPT1	ENST00000556253.2	apoptogenic 1, mitochondrial	242	2	0	2	0	1	-0.01	-0.56
KIAA1244	ENST00000251691.4	KIAA1244	169	1	0	1	0	0	-0.01	-0.02
CHRNA5	ENST00000559554.1	cholinergic receptor, nicotinic, alpha 5 (neuronal)	908	1	0	1	0	0	-0.01	-0.27
B3GALT6	ENST00000379198.2	UDP-Gal:betaGal beta 1,3-galactosyltransferase polypeptide 6	2444	1	0	1	0	0	-0.01	-0.19
MAP4K4	ENST00000413150.2	mitogen-activated protein kinase kinase kinase kinase 4	1551	1	0	1	0	1	-0.01	-0.31
SMIM15	ENST00000339020.3	small integral membrane protein 15	1037	1	0	1	0	1	-0.01	-0.33
RAB13	ENST00000368575.3	RAB13, member RAS oncogene family	26	1	0	1	0	0	-0.01	-0.25
PMPCA	ENST00000371717.3	peptidase (mitochondrial processing) alpha	105	1	0	1	0	2	-0.01	-0.13
LYPLA1	ENST00000316963.3	lysophospholipase I	57	2	0	2	0	1	-0.01	-0.39
KAZN	ENST00000422387.2	kazrin, periplakin interacting protein	34	1	0	1	0	0	-0.01	-0.09
SCIN	ENST00000297029.5	scinderin	23	1	0	1	0	1	-0.01	-0.14
ZNF747	ENST00000395094.3	zinc finger protein 747	101	1	0	1	0	0	-0.01	-0.19
LRRC47	ENST00000378251.1	leucine rich repeat containing 47	168	1	0	1	0	0	-0.01	-0.1
KLHL7	ENST00000339077.5	kelch-like family member 7	90	2	0	2	0	0	-0.01	-0.26
CFD	ENST00000327726.6	complement factor D (adipsin)	58	1	0	1	0	1	-0.01	-0.27
IPPK	ENST00000287996.3	inositol 1,3,4,5,6-pentakisphosphate 2-kinase	211	1	0	1	0	2	-0.01	-0.2
XPR1	ENST00000367590.4	xenotropic and polytropic retrovirus receptor 1	544	1	0	1	0	0	-0.01	-0.13
YARS2	ENST00000324868.8	tyrosyl-tRNA synthetase 2, mitochondrial	192	1	0	1	0	0	-0.01	-0.19
GAS7	ENST00000437099.2	growth arrest-specific 7	186	1	0	1	0	0	-0.01	-0.13
SRCAP	ENST00000262518.4	Snf2-related CREBBP activator protein	643	2	0	2	0	0	-0.01	-0.14
RSU1	ENST00000377921.3	Ras suppressor protein 1	10596	1	0	1	0	1	-0.01	-0.19
PFAS	ENST00000314666.6	phosphoribosylformylglycinamidine synthase	901	2	0	2	0	0	-0.01	-0.41
EXOC8	ENST00000360394.2	exocyst complex component 8	129	1	0	1	0	0	-0.01	-0.12
PDE7B	ENST00000308191.6	phosphodiesterase 7B	148	1	0	1	0	1	-0.01	-0.23
ZNF250	ENST00000292579.7	zinc finger protein 250	67	1	0	1	0	0	-0.01	-0.17
SLC35F5	ENST00000245680.2	solute carrier family 35, member F5	136	1	0	1	0	1	-0.01	-0.23
MAGIX	ENST00000376338.3	MAGI family member, X-linked	118	1	0	1	0	1	-0.01	-0.31
RSBN1L	ENST00000334955.8	round spermatid basic protein 1-like	640	1	0	1	0	0	-0.01	-0.14
ZNF180	ENST00000391956.4	zinc finger protein 180	195	1	0	0	1	0	-0.01	-0.21
MMADHC	ENST00000303319.5	methylmalonic aciduria (cobalamin deficiency) cblD type, with homocystinuria	250	1	0	1	0	0	-0.01	-0.13
RBBP5	ENST00000264515.6	retinoblastoma binding protein 5	166	1	0	1	0	0	-0.01	-0.21
SLCO1B3	ENST00000261196.2	solute carrier organic anion transporter family, member 1B3	119	1	0	0	1	0	-0.01	-0.18
TRIM67	ENST00000444294.3	tripartite motif containing 67	41	1	0	1	0	0	-0.01	-0.02
RPL34	ENST00000394668.2	ribosomal protein L34	624	1	0	1	0	1	-0.01	-0.39
SLC25A33	ENST00000302692.6	solute carrier family 25 (pyrimidine nucleotide carrier), member 33	2021	1	0	1	0	0	-0.01	-0.22
EFTUD2	ENST00000426333.2	elongation factor Tu GTP binding domain containing 2	3704	1	0	1	0	0	-0.01	-0.28
PRKCA	ENST00000413366.3	protein kinase C, alpha	726	1	0	1	0	0	-0.01	-0.02
TBCD	ENST00000355528.4	tubulin folding cofactor D	148	1	0	1	0	0	-0.01	-0.13
POU6F1	ENST00000389243.4	POU class 6 homeobox 1	135	1	0	1	0	0	-0.01	-0.2
C19orf47	ENST00000582783.1	chromosome 19 open reading frame 47	94	1	0	1	0	0	-0.01	-0.22
RNF19B	ENST00000356990.5	ring finger protein 19B	45	2	0	2	0	2	-0.01	-0.21
P4HA2	ENST00000401867.1	prolyl 4-hydroxylase, alpha polypeptide II	1077	1	0	0	1	0	-0.01	-0.2
ERCC6L2	ENST00000407474.3	excision repair cross-complementing rodent repair deficiency, complementation group 6-like 2	118	1	0	1	0	0	-0.01	-0.18
GJA9	ENST00000454994.2	gap junction protein, alpha 9, 59kDa	85	1	0	1	0	0	-0.01	-0.1
SFPQ	ENST00000357214.5	splicing factor proline/glutamine-rich	4735	1	0	1	0	0	-0.01	-0.23
RBM4B	ENST00000531036.2	RNA binding motif protein 4B	199	1	0	1	0	0	-0.01	-0.21
MASTL	ENST00000342386.6	microtubule associated serine/threonine kinase-like	317	1	0	1	0	1	-0.01	-0.21
C5orf55	ENST00000408966.2	chromosome 5 open reading frame 55	195	1	0	1	0	1	-0.01	-0.47
LPAR2	ENST00000586703.1	lysophosphatidic acid receptor 2	45	1	0	1	0	0	-0.01	-0.22
USP1	ENST00000339950.4	ubiquitin specific peptidase 1	436	1	0	1	0	1	-0.01	-0.23
ASTN2	ENST00000341734.4	astrotactin 2	39	1	0	1	0	0	-0.01	-0.18
DNAJC21	ENST00000382021.2	DnaJ (Hsp40) homolog, subfamily C, member 21	528	1	0	1	0	1	-0.01	-0.22
HIST1H2BG	ENST00000244601.3	histone cluster 1, H2bg	31	1	0	1	0	2	-0.01	-0.33
HSDL2	ENST00000398805.3	hydroxysteroid dehydrogenase like 2	151	1	0	1	0	0	-0.01	-0.17
FCRLB	ENST00000336830.5	Fc receptor-like B	87	1	0	1	0	0	-0.01	-0.3
PHKG2	ENST00000563588.1	phosphorylase kinase, gamma 2 (testis)	283	1	0	1	0	0	-0.01	-0.24
IRF1	ENST00000245414.4	interferon regulatory factor 1	266	1	0	1	0	1	-0.01	-0.22
SMNDC1	ENST00000369603.5	survival motor neuron domain containing 1	949	1	0	1	0	0	-0.01	-0.21
SLC8A1	ENST00000406785.2	solute carrier family 8 (sodium/calcium exchanger), member 1	61	2	1	0	1	0	-0.01	-0.12
ZFPM1	ENST00000319555.3	zinc finger protein, FOG family member 1	168	1	0	1	0	0	-0.01	-0.1
PCM1	ENST00000524226.1	pericentriolar material 1	220	1	0	1	0	0	-0.01	-0.08
CD84	ENST00000534968.1	CD84 molecule	5	1	0	1	0	1	-0.01	-0.2
ACTR1A	ENST00000487599.1	ARP1 actin-related protein 1 homolog A, centractin alpha (yeast)	190	1	0	1	0	0	-0.01	-0.15
FAM83D	ENST00000217429.4	family with sequence similarity 83, member D	600	3	0	3	0	2	-0.01	-0.51
SDHAF1	ENST00000378887.2	succinate dehydrogenase complex assembly factor 1	2317	1	0	1	0	0	-0.01	-0.2
FANCM	ENST00000267430.5	Fanconi anemia, complementation group M	38	1	0	1	0	0	-0.01	-0.16
TNFAIP8	ENST00000504771.2	tumor necrosis factor, alpha-induced protein 8	608	1	0	1	0	0	-0.01	-0.2
PRAP1	ENST00000433452.2	proline-rich acidic protein 1	197	1	0	1	0	0	-0.01	-0.39
ANGEL1	ENST00000251089.2	angel homolog 1 (Drosophila)	299	1	0	1	0	0	-0.01	-0.25
GTPBP4	ENST00000360803.4	GTP binding protein 4	739	1	0	1	0	0	-0.01	-0.17
2016-03-07	ENST00000259050.4	membrane-associated ring finger (C3HC4) 7, E3 ubiquitin protein ligase	537	1	0	1	0	0	-0.01	-0.14
SLC38A9	ENST00000396865.2	solute carrier family 38, member 9	156	1	0	1	0	0	-0.01	-0.18
RBM28	ENST00000223073.2	RNA binding motif protein 28	297	1	0	1	0	1	-0.01	-0.04
TTF2	ENST00000369466.4	transcription termination factor, RNA polymerase II	837	1	0	1	0	1	-0.01	-0.09
POLR1B	ENST00000409894.3	polymerase (RNA) I polypeptide B, 128kDa	996	1	0	1	0	0	-0.01	-0.12
ADH5	ENST00000296412.8	alcohol dehydrogenase 5 (class III), chi polypeptide	217	1	0	0	1	0	-0.01	-0.1
TYW5	ENST00000354611.4	tRNA-yW synthesizing protein 5	148	1	0	1	0	0	-0.01	-0.23
NUP43	ENST00000367403.3	nucleoporin 43kDa	113	1	0	1	0	1	-0.01	-0.19
MSANTD4	ENST00000301919.4	Myb/SANT-like DNA-binding domain containing 4 with coiled-coils	304	2	0	2	0	0	-0.01	-0.32
EXO5	ENST00000296380.4	exonuclease 5	237	1	0	1	0	0	-0.01	-0.23
KDM5A	ENST00000399788.2	lysine (K)-specific demethylase 5A	118	1	0	1	0	0	-0.01	-0.03
HDAC2	ENST00000519065.1	histone deacetylase 2	1701	1	1	0	0	1	-0.01	-0.4
LRRC27	ENST00000392638.2	leucine rich repeat containing 27	68	1	0	1	0	1	-0.01	-0.1
SRC	ENST00000373578.2	v-src avian sarcoma (Schmidt-Ruppin A-2) viral oncogene homolog	170	1	0	0	1	0	-0.01	-0.27
RPS14	ENST00000401695.3	ribosomal protein S14	2353	1	0	1	0	0	-0.01	-0.17
GFM1	ENST00000486715.1	G elongation factor, mitochondrial 1	586	1	0	1	0	0	-0.01	-0.11
GPKOW	ENST00000156109.5	G patch domain and KOW motifs	420	1	0	1	0	0	-0.01	-0.2
CENPM	ENST00000404067.1	centromere protein M	68	1	0	1	0	1	-0.01	-0.21
SUSD1	ENST00000374263.3	sushi domain containing 1	68	1	0	1	0	0	-0.01	-0.06
TEAD3	ENST00000402886.3	TEA domain family member 3	137	1	0	1	0	1	-0.01	-0.33
PRPSAP1	ENST00000446526.3	phosphoribosyl pyrophosphate synthetase-associated protein 1	2649	1	0	1	0	0	-0.01	-0.24
TCIRG1	ENST00000265686.3	T-cell, immune regulator 1, ATPase, H+ transporting, lysosomal V0 subunit A3	2756	1	0	0	1	0	-0.01	-0.16
NTMT1	ENST00000372481.3	N-terminal Xaa-Pro-Lys N-methyltransferase 1	1628	2	0	2	0	0	-0.01	-0.6
NME1-NME2	ENST00000512737.1	NME1-NME2 readthrough	191	1	0	1	0	0	-0.01	-0.28
ZNF189	ENST00000374861.3	zinc finger protein 189	202	2	0	1	1	0	-0.01	-0.32
GFRA1	ENST00000439649.3	GDNF family receptor alpha 1	69	1	0	1	0	0	-0.01	-0.09
RTN2	ENST00000245923.4	reticulon 2	254	1	0	1	0	0	-0.01	-0.17
SMIM12	ENST00000521580.2	small integral membrane protein 12	1091	1	0	1	0	1	-0.01	-0.23
FHL2	ENST00000409177.1	four and a half LIM domains 2	3097	1	0	1	0	1	-0.01	-0.27
SLC47A1	ENST00000270570.4	solute carrier family 47 (multidrug and toxin extrusion), member 1	204	1	0	1	0	2	-0.01	-0.19
ZNF639	ENST00000326361.3	zinc finger protein 639	614	1	0	1	0	0	-0.01	-0.19
WDR37	ENST00000358220.1	WD repeat domain 37	107	1	0	0	1	0	-0.01	-0.18
SRSF9	ENST00000229390.3	serine/arginine-rich splicing factor 9	946	2	0	1	1	1	-0.01	-0.43
FAXC	ENST00000389677.5	failed axon connections homolog (Drosophila)	95	1	0	1	0	0	-0.01	-0.12
NME2	ENST00000376392.6	NME/NM23 nucleoside diphosphate kinase 2	191	1	0	1	0	0	-0.01	-0.27
TROVE2	ENST00000432079.1	TROVE domain family, member 2	380	1	0	0	1	0	-0.01	-0.17
CNKSR3	ENST00000607772.1	CNKSR family member 3	567	2	0	2	0	1	-0.01	-0.09
EMC7	ENST00000256545.4	ER membrane protein complex subunit 7	672	1	0	1	0	0	-0.01	-0.23
TRPM7	ENST00000560955.1	transient receptor potential cation channel, subfamily M, member 7	281	2	0	2	0	0	-0.01	-0.21
APEX2	ENST00000374987.3	APEX nuclease (apurinic/apyrimidinic endonuclease) 2	972	1	0	1	0	0	-0.01	-0.12
TGS1	ENST00000260129.5	trimethylguanosine synthase 1	662	1	0	1	0	0	-0.01	-0.16
PCSK9	ENST00000302118.5	proprotein convertase subtilisin/kexin type 9	2345	1	0	1	0	1	-0.01	-0.07
MTG2	ENST00000370823.3	mitochondrial ribosome-associated GTPase 2	509	1	0	1	0	1	-0.01	-0.34
ESCO1	ENST00000269214.5	establishment of sister chromatid cohesion N-acetyltransferase 1	94	1	0	1	0	0	-0.01	-0.18
KIAA1715	ENST00000272748.4	KIAA1715	858	1	0	1	0	1	-0.01	-0.13
C7orf55	ENST00000297534.6	chromosome 7 open reading frame 55	304	1	0	1	0	0	-0.01	-0.38
MRGPRF	ENST00000441623.1	MAS-related GPR, member F	140	1	0	1	0	0	-0.01	-0.18
PEX26	ENST00000329627.7	peroxisomal biogenesis factor 26	157	1	0	1	0	1	-0.01	-0.04
MMS19	ENST00000327277.7	MMS19 nucleotide excision repair homolog (S. cerevisiae)	1062	1	0	1	0	1	-0.01	-0.27
CCDC171	ENST00000380701.3	coiled-coil domain containing 171	25	1	0	0	1	0	-0.01	-0.09
DBN1	ENST00000512501.1	drebrin 1	9937	1	0	1	0	0	-0.01	-0.13
AQR	ENST00000156471.5	aquarius intron-binding spliceosomal factor	314	1	0	1	0	0	-0.01	-0.08
TPCN2	ENST00000294309.3	two pore segment channel 2	629	1	0	1	0	2	-0.01	-0.2
MRPS30	ENST00000507110.1	mitochondrial ribosomal protein S30	4883	1	0	1	0	0	-0.01	-0.2
DNAJC19	ENST00000486355.1	DnaJ (Hsp40) homolog, subfamily C, member 19	223	1	0	0	1	0	-0.01	-0.34
C12orf5	ENST00000179259.4	chromosome 12 open reading frame 5	520	1	0	0	1	0	-0.01	-0.2
KCNMB4	ENST00000258111.4	potassium large conductance calcium-activated channel, subfamily M, beta member 4	486	1	0	1	0	0	-0.01	-0.26
REPS1	ENST00000450536.2	RALBP1 associated Eps domain containing 1	725	1	0	0	1	0	-0.01	-0.25
C18orf21	ENST00000592875.1	chromosome 18 open reading frame 21	410	1	0	1	0	0	0	-0.09
POC1A	ENST00000296484.2	POC1 centriolar protein A	1025	1	0	1	0	2	0	-0.23
ASCC1	ENST00000342444.4	activating signal cointegrator 1 complex subunit 1	293	1	0	1	0	0	0	-0.14
ITPA	ENST00000380113.3	inosine triphosphatase (nucleoside triphosphate pyrophosphatase)	187	1	0	1	0	0	0	-0.21
CCDC149	ENST00000504487.1	coiled-coil domain containing 149	187	1	0	1	0	1	0	-0.24
UBE2B	ENST00000265339.2	ubiquitin-conjugating enzyme E2B	3421	1	0	1	0	0	0	-0.21
FOXK2	ENST00000335255.5	forkhead box K2	450	1	0	1	0	0	0	-0.24
RAB40B	ENST00000571995.1	RAB40B, member RAS oncogene family	495	1	0	1	0	0	0	-0.24
F10	ENST00000375551.3	coagulation factor X	208	1	0	1	0	2	0	-0.08
CORO7	ENST00000251166.4	coronin 7	113	1	0	1	0	0	0	-0.18
NCAPG2	ENST00000541468.1	non-SMC condensin II complex, subunit G2	752	1	0	1	0	0	0	-0.15
FOXP1	ENST00000318789.4	forkhead box P1	264	1	0	0	1	1	0	-0.2
MSRB1	ENST00000399753.2	methionine sulfoxide reductase B1	2102	1	0	1	0	1	0	-0.23
DYNLRB1	ENST00000357156.2	dynein, light chain, roadblock-type 1	970	1	0	1	0	0	0	-0.55
MED17	ENST00000251871.3	mediator complex subunit 17	197	1	0	0	1	1	0	-0.19
SPRYD4	ENST00000338146.5	SPRY domain containing 4	1999	1	0	1	0	0	0	-0.23
ID3	ENST00000374561.5	inhibitor of DNA binding 3, dominant negative helix-loop-helix protein	1295	1	0	1	0	0	0	-0.3
RFFL	ENST00000315249.7	ring finger and FYVE-like domain containing E3 ubiquitin protein ligase	670	2	0	1	1	0	0	-0.41
OIP5	ENST00000220514.3	Opa interacting protein 5	178	1	0	1	0	2	0	-0.2
MRPL17	ENST00000288937.6	mitochondrial ribosomal protein L17	1447	1	0	1	0	1	0	-0.15
DR1	ENST00000370272.4	down-regulator of transcription 1, TBP-binding (negative cofactor 2)	2994	2	0	1	1	0	0	-0.34
FLYWCH2	ENST00000396958.3	FLYWCH family member 2	720	1	0	1	0	0	0	-0.27
FADS2	ENST00000257261.6	fatty acid desaturase 2	285	3	0	3	0	2	0	-0.59
GRK5	ENST00000392870.2	G protein-coupled receptor kinase 5	337	1	0	0	1	0	0	-0.23
ACO1	ENST00000309951.6	aconitase 1, soluble	738	1	0	1	0	1	0	-0.14
FAM216A	ENST00000377673.5	family with sequence similarity 216, member A	1234	1	0	1	0	1	0	-0.3
ADAL	ENST00000428046.3	adenosine deaminase-like	105	1	0	1	0	0	0	-0.14
CALCOCO2	ENST00000258947.3	calcium binding and coiled-coil domain 2	1160	1	0	1	0	0	0	-0.18
PRKD2	ENST00000601806.1	protein kinase D2	287	1	0	1	0	0	0	-0.15
ZNF526	ENST00000301215.3	zinc finger protein 526	256	1	0	1	0	0	0	-0.2
RRAGD	ENST00000369415.4	Ras-related GTP binding D	644	1	0	1	0	1	0	-0.11
TM4SF5	ENST00000270560.3	transmembrane 4 L six family member 5	214	2	0	2	0	1	0	-0.6
HINFP	ENST00000350777.2	histone H4 transcription factor	410	1	0	1	0	1	0	-0.3
MTHFR	ENST00000376592.1	methylenetetrahydrofolate reductase (NAD(P)H)	207	1	0	1	0	1	0	-0.14
MTA3	ENST00000407270.3	metastasis associated 1 family, member 3	285	1	0	0	1	1	0	-0.19
CPE	ENST00000402744.4	carboxypeptidase E	282	1	0	1	0	1	0	-0.27
KB-1507C5.2	ENST00000524007.1	HCG15011, isoform CRA_a; Protein LOC100996457	103	1	0	1	0	0	0	-0.24
PAN2	ENST00000425394.2	PAN2 poly(A) specific ribonuclease subunit homolog (S. cerevisiae)	310	1	0	1	0	1	0	-0.21
NCAPD3	ENST00000534548.2	non-SMC condensin II complex, subunit D3	990	1	0	0	1	0	0	-0.19
SMDT1	ENST00000331479.3	single-pass membrane protein with aspartate-rich tail 1	567	1	0	1	0	0	0	-0.41
ANKH	ENST00000284268.6	ANKH inorganic pyrophosphate transport regulator	770	1	0	1	0	0	0	-0.17
ATP5S	ENST00000245448.6	ATP synthase, H+ transporting, mitochondrial Fo complex, subunit s (factor B)	310	1	0	0	1	0	0	-0.14
PCF11	ENST00000298281.4	PCF11 cleavage and polyadenylation factor subunit	218	1	0	1	0	0	0	-0.14
FIG4	ENST00000230124.3	FIG4 homolog, SAC1 lipid phosphatase domain containing (S. cerevisiae)	138	1	0	1	0	1	0	-0.2
TBC1D15	ENST00000550746.1	TBC1 domain family, member 15	1164	1	0	1	0	1	0	-0.16
NFYB	ENST00000240055.3	nuclear transcription factor Y, beta	375	1	0	1	0	0	0	-0.21
DOCK7	ENST00000251157.5	dedicator of cytokinesis 7	66	2	0	2	0	1	0	-0.28
EMC2	ENST00000220853.3	ER membrane protein complex subunit 2	756	1	0	1	0	0	0	-0.26
SPHAR	ENST00000366688.3	S-phase response (cyclin related)	202	1	0	1	0	0	0	-0.28
LRPAP1	ENST00000500728.2	low density lipoprotein receptor-related protein associated protein 1	1109	1	0	1	0	0	0	-0.16
MAP4K2	ENST00000294066.2	mitogen-activated protein kinase kinase kinase kinase 2	181	2	0	1	1	1	0	-0.38
BOD1	ENST00000311086.4	biorientation of chromosomes in cell division 1	1465	1	0	0	1	0	0	-0.21
RPS6KA6	ENST00000262752.2	ribosomal protein S6 kinase, 90kDa, polypeptide 6	156	1	0	1	0	1	0	-0.14
EIF4E	ENST00000450253.2	eukaryotic translation initiation factor 4E	876	3	0	3	0	0	0	-0.53
BRMS1L	ENST00000216807.7	breast cancer metastasis-suppressor 1-like	230	1	0	1	0	1	0	-0.13
ORAI2	ENST00000356387.2	ORAI calcium release-activated calcium modulator 2	217	1	0	1	0	0	0	-0.11
COA4	ENST00000355693.4	cytochrome c oxidase assembly factor 4 homolog (S. cerevisiae)	5127	1	0	1	0	0	0	-0.29
NUP155	ENST00000231498.3	nucleoporin 155kDa	814	1	0	1	0	0	0	-0.06
PHAX	ENST00000297540.4	phosphorylated adaptor for RNA export	309	1	1	0	0	0	0	-0.35
RABAC1	ENST00000601891.1	Rab acceptor 1 (prenylated)	2218	1	0	1	0	0	0	-0.13
HAS2	ENST00000303924.4	hyaluronan synthase 2	398	1	0	1	0	1	0	-0.16
C4orf32	ENST00000309733.5	chromosome 4 open reading frame 32	325	1	0	1	0	0	0	-0.16
MAPK14	ENST00000229795.3	mitogen-activated protein kinase 14	1191	2	0	2	0	2	0	-0.21
C11orf83	ENST00000377953.3	chromosome 11 open reading frame 83	6352	1	0	1	0	0	0	-0.31
SRSF3	ENST00000373715.6	serine/arginine-rich splicing factor 3	2593	1	0	1	0	0	0	-0.23
SGOL1	ENST00000442720.1	shugoshin-like 1 (S. pombe)	766	1	0	1	0	0	0	-0.2
THOC5	ENST00000490103.1	THO complex 5	587	1	0	1	0	2	0	-0.27
NPEPPS	ENST00000322157.4	aminopeptidase puromycin sensitive	2194	1	0	1	0	1	0	-0.19
SLC1A5	ENST00000542575.2	solute carrier family 1 (neutral amino acid transporter), member 5	681	1	0	1	0	0	0	-0.11
IPO9	ENST00000361565.4	importin 9	3549	1	0	1	0	0	0	-0.08
RNF11	ENST00000242719.3	ring finger protein 11	5881	1	0	1	0	0	0	-0.21
UROS	ENST00000368797.4	uroporphyrinogen III synthase	221	1	0	1	0	0	0	-0.14
GATA6	ENST00000269216.3	GATA binding protein 6	691	1	0	1	0	0	0	-0.09
CAPN7	ENST00000253693.2	calpain 7	76	1	0	0	1	0	0	-0.02
SCO1	ENST00000255390.5	SCO1 cytochrome c oxidase assembly protein	1776	1	0	1	0	2	0	-0.14
CMBL	ENST00000296658.3	carboxymethylenebutenolidase homolog (Pseudomonas)	2602	1	0	1	0	0	0	-0.25
ARHGAP29	ENST00000260526.6	Rho GTPase activating protein 29	451	1	0	1	0	0	0	-0.09
NSMCE1	ENST00000361439.4	non-SMC element 1 homolog (S. cerevisiae)	1418	1	0	1	0	0	0	-0.22
TMED4	ENST00000457408.2	transmembrane emp24 protein transport domain containing 4	3117	1	0	1	0	0	0	-0.08
BET1L	ENST00000325147.9	Bet1 golgi vesicular membrane trafficking protein-like	702	1	0	1	0	0	0	-0.25
DUSP1	ENST00000239223.3	dual specificity phosphatase 1	37211	1	0	1	0	0	0	-0.28
FAM63A	ENST00000312210.5	family with sequence similarity 63, member A	915	1	0	1	0	0	0	-0.3
RNF20	ENST00000389120.3	ring finger protein 20, E3 ubiquitin protein ligase	772	1	0	1	0	0	0	-0.02
CDX2	ENST00000381020.7	caudal type homeobox 2	563	1	0	1	0	0	0	-0.12
NSUN4	ENST00000474844.1	NOP2/Sun domain family, member 4	422	1	0	1	0	0	0	-0.17
KLHL36	ENST00000564996.1	kelch-like family member 36	483	1	0	1	0	1	0	-0.22
MED16	ENST00000269814.4	mediator complex subunit 16	3677	2	0	2	0	3	0	-0.26
WEE1	ENST00000299613.6	WEE1 homolog (S. pombe)	331	1	0	1	0	0	0	-0.16
KARS	ENST00000568378.1	lysyl-tRNA synthetase	2738	2	0	2	0	1	0	-0.44
BFAR	ENST00000261658.2	bifunctional apoptosis regulator	376	1	0	1	0	1	0	-0.18
RAD51L3-RFFL	ENST00000593039.1	Uncharacterized protein	670	2	0	1	1	0	0	-0.33
PRR13	ENST00000549068.1	proline rich 13	387	1	0	1	0	1	0	-0.27
GPR137B	ENST00000366592.3	G protein-coupled receptor 137B	389	1	1	0	0	0	0	-0.37
TSPYL1	ENST00000368608.3	TSPY-like 1	2195	1	0	1	0	0	0	-0.14
ROMO1	ENST00000374072.1	reactive oxygen species modulator 1	1945	1	0	1	0	1	0	-0.29
MBD2	ENST00000256429.3	methyl-CpG binding domain protein 2	823	1	1	0	0	0	0	-0.36
BRD9	ENST00000323510.4	bromodomain containing 9	281	1	0	1	0	0	0	-0.13
SPTY2D1	ENST00000336349.5	SPT2, Suppressor of Ty, domain containing 1 (S. cerevisiae)	241	1	0	1	0	0	0	-0.05
C3	ENST00000245907.6	complement component 3	932	1	0	1	0	0	0	-0.08
TMEM106B	ENST00000396667.3	transmembrane protein 106B	615	1	0	1	0	1	0	-0.17
NEK9	ENST00000238616.5	NIMA-related kinase 9	733	1	0	1	0	1	0	-0.2
C5orf28	ENST00000500337.2	chromosome 5 open reading frame 28	1711	1	0	1	0	0	0	-0.25
PLA2G5	ENST00000375108.3	phospholipase A2, group V	5	1	1	0	0	0	0	-0.75
CYB5D1	ENST00000571846.1	cytochrome b5 domain containing 1	546	1	0	0	1	0	0	-0.18
CCDC167	ENST00000373408.3	coiled-coil domain containing 167	1611	1	0	1	0	0	0	-0.44
MRP63	ENST00000309594.4	mitochondrial ribosomal protein 63	1352	1	0	1	0	0	0	-0.38
IGFBP4	ENST00000269593.4	insulin-like growth factor binding protein 4	4053	1	0	1	0	0	0	-0.21
NLN	ENST00000380985.5	neurolysin (metallopeptidase M3 family)	885	2	0	1	1	0	0	-0.22
TFCP2	ENST00000257915.5	transcription factor CP2	1274	1	0	1	0	0	0	-0.16
AGBL5	ENST00000323064.8	ATP/GTP binding protein-like 5	354	1	0	1	0	0	0	-0.2
GNB2L1	ENST00000514455.1	guanine nucleotide binding protein (G protein), beta polypeptide 2-like 1	1980	1	0	0	1	0	0	-0.19
DDHD2	ENST00000397166.2	DDHD domain containing 2	961	1	0	1	0	0	0	-0.23
AKR7A2	ENST00000235835.3	aldo-keto reductase family 7, member A2 (aflatoxin aldehyde reductase)	1134	2	0	2	0	2	0	-0.24
HMG20A	ENST00000336216.4	high mobility group 20A	391	1	0	1	0	1	0	-0.28
SEC31B	ENST00000370345.3	SEC31 homolog B (S. cerevisiae)	43	1	0	1	0	0	0	-0.03
LILRA2	ENST00000251377.3	leukocyte immunoglobulin-like receptor, subfamily A (with TM domain), member 2	5	3	0	3	0	1	0	-0.6
TMEM134	ENST00000393877.3	transmembrane protein 134	826	1	0	1	0	0	0	-0.2
WDR73	ENST00000434634.2	WD repeat domain 73	117	1	0	1	0	0	0	-0.17
MMP15	ENST00000219271.3	matrix metallopeptidase 15 (membrane-inserted)	605	1	1	0	0	0	0	-0.21
LSM10	ENST00000315732.2	LSM10, U7 small nuclear RNA associated	1508	1	0	1	0	1	0	-0.27
MSH3	ENST00000265081.6	mutS homolog 3	443	1	0	1	0	0	0	-0.15
ZNF607	ENST00000355202.4	zinc finger protein 607	667	1	0	1	0	0	0	-0.12
NCEH1	ENST00000475381.1	neutral cholesterol ester hydrolase 1	1779	1	0	1	0	0	0	-0.38
NR2F6	ENST00000291442.3	nuclear receptor subfamily 2, group F, member 6	814	1	0	1	0	0	0	-0.21
LILRA1	ENST00000453777.1	leukocyte immunoglobulin-like receptor, subfamily A (with TM domain), member 1	5	2	0	0	2	1	0	-0.52
FAM114A1	ENST00000358869.2	family with sequence similarity 114, member A1	1504	1	0	1	0	0	0	-0.14
FOS	ENST00000303562.4	FBJ murine osteosarcoma viral oncogene homolog	3716	1	0	1	0	0	0	-0.29
PRMT6	ENST00000370078.1	protein arginine methyltransferase 6	270	1	0	1	0	0	0	-0.16
ORMDL2	ENST00000243045.5	ORM1-like 2 (S. cerevisiae)	1649	1	0	1	0	0	0	-0.29
RNF149	ENST00000295317.3	ring finger protein 149	318	1	0	1	0	1	0	-0.17
METTL22	ENST00000381920.3	methyltransferase like 22	553	1	0	1	0	1	0	-0.21
PANK2	ENST00000497424.1	pantothenate kinase 2	1244	1	0	1	0	1	0	-0.21
ZNF281	ENST00000294740.3	zinc finger protein 281	595	1	0	1	0	0	0	-0.11
TIMM10	ENST00000257245.4	translocase of inner mitochondrial membrane 10 homolog (yeast)	2518	1	0	1	0	1	0	-0.27
VEZT	ENST00000436874.1	vezatin, adherens junctions transmembrane protein	1054	1	0	1	0	2	0	-0.15
COX6B1	ENST00000246554.3	cytochrome c oxidase subunit VIb polypeptide 1 (ubiquitous)	1779	1	0	1	0	1	0	-0.24
ARGFX	ENST00000334384.3	arginine-fifty homeobox	5	2	0	2	0	1	0	-0.48
TCF23	ENST00000296096.5	transcription factor 23	5	2	0	1	1	0	0	-0.39
CCS	ENST00000533244.1	copper chaperone for superoxide dismutase	2980	2	0	2	0	1	0	-0.4
PDK1	ENST00000282077.3	pyruvate dehydrogenase kinase, isozyme 1	637	1	0	1	0	0	0	-0.09
GPR25	ENST00000304244.2	G protein-coupled receptor 25	5	1	0	1	0	0	0	-0.4
NCF1	ENST00000289473.4	neutrophil cytosolic factor 1	5	1	1	0	0	0	0	-0.4
TAB1	ENST00000216160.6	TGF-beta activated kinase 1/MAP3K7 binding protein 1	577	1	0	1	0	0	0	-0.09
RAB11B	ENST00000328024.6	RAB11B, member RAS oncogene family	920	1	0	1	0	0	0	-0.14
ABCF3	ENST00000429586.2	ATP-binding cassette, sub-family F (GCN20), member 3	710	1	0	1	0	0	0	-0.02
PGLS	ENST00000252603.2	6-phosphogluconolactonase	14824	1	0	1	0	1	0	-0.34
ZNF843	ENST00000315678.5	zinc finger protein 843	5	2	0	1	1	0	0	-0.32
UGGT2	ENST00000376747.3	UDP-glucose glycoprotein glucosyltransferase 2	423	1	0	1	0	0	0	-0.17
FAM163B	ENST00000496132.1	family with sequence similarity 163, member B	5	1	0	1	0	0	0	-0.34
LILRA6	ENST00000440558.2	leukocyte immunoglobulin-like receptor, subfamily A (with TM domain), member 6	5	1	0	1	0	1	0	-0.33
DGCR14	ENST00000252137.6	DiGeorge syndrome critical region gene 14	269	1	0	0	1	0	0	-0.03
LETMD1	ENST00000380123.2	LETM1 domain containing 1	1619	1	0	1	0	0	0	-0.2
G6PC	ENST00000253801.2	glucose-6-phosphatase, catalytic subunit	5	2	1	1	0	0	0	-0.34
SPATS2	ENST00000553127.1	spermatogenesis associated, serine-rich 2	779	1	0	1	0	0	0	-0.22
LHPP	ENST00000368839.1	phospholysine phosphohistidine inorganic pyrophosphate phosphatase	2365	1	1	0	0	0	0	-0.39
IDO1	ENST00000518237.1	indoleamine 2,3-dioxygenase 1	5	1	0	1	0	1	0	-0.34
VGLL2	ENST00000352536.3	vestigial like 2 (Drosophila)	5	1	0	1	0	0	0	-0.31
CENPI	ENST00000372927.1	centromere protein I	379	1	0	1	0	0	0	-0.06
AKR1D1	ENST00000432161.1	aldo-keto reductase family 1, member D1	5	1	0	1	0	1	0	-0.28
DTHD1	ENST00000456874.2	death domain containing 1	5	1	0	1	0	0	0	-0.26
TTC13	ENST00000366661.4	tetratricopeptide repeat domain 13	3928	1	0	1	0	0	0	-0.12
TTPA	ENST00000260116.4	tocopherol (alpha) transfer protein	5	1	0	1	0	1	0	-0.25
CD99	ENST00000381184.1	CD99 molecule	5	1	0	1	0	1	0	-0.3
CTD-2545M3.6	ENST00000599632.1		10	1	1	0	0	3	0	-0.56
MSH2	ENST00000233146.2	mutS homolog 2	1468	1	0	1	0	0	0	-0.16
IGSF6	ENST00000268389.4	immunoglobulin superfamily, member 6	5	1	0	1	0	0	0	-0.28
MELK	ENST00000536987.1	maternal embryonic leucine zipper kinase	5978	1	0	1	0	0	0	-0.14
GTF2H5	ENST00000607778.1	general transcription factor IIH, polypeptide 5	4166	2	0	2	0	0	0	-0.45
CACNG2	ENST00000300105.6	calcium channel, voltage-dependent, gamma subunit 2	5	1	1	0	0	0	0	-0.27
MB	ENST00000401702.1	myoglobin	5	1	0	1	0	0	0	-0.27
SCIMP	ENST00000574081.1	SLP adaptor and CSK interacting membrane protein	5	1	0	1	0	1	0	-0.26
RAB4A	ENST00000366690.4	RAB4A, member RAS oncogene family	850	1	0	1	0	0	0	-0.2
CHID1	ENST00000449825.1	chitinase domain containing 1	7326	1	0	1	0	0	0	-0.22
CEACAM5	ENST00000221992.6	carcinoembryonic antigen-related cell adhesion molecule 5	5	1	0	1	0	0	0	-0.27
CAPZA2	ENST00000361183.3	capping protein (actin filament) muscle Z-line, alpha 2	2065	1	0	1	0	0	0	-0.23
PNRC1	ENST00000336032.3	proline-rich nuclear receptor coactivator 1	413	1	0	1	0	0	0	-0.16
CAND1	ENST00000545606.1	cullin-associated and neddylation-dissociated 1	1568	1	0	1	0	0	0	-0.02
MS4A2	ENST00000278888.3	membrane-spanning 4-domains, subfamily A, member 2	5	1	0	1	0	0	0	-0.23
DUXA	ENST00000554048.2	double homeobox A	5	1	0	1	0	0	0	-0.23
AC002472.13	ENST00000543388.1	Leucine-rich repeat-containing protein LOC400891	5	1	0	1	0	0	0	-0.19
ZNF581	ENST00000587252.1	zinc finger protein 581	1889	1	0	0	1	0	0	-0.19
RAD51	ENST00000423169.2	RAD51 recombinase	838	2	0	2	0	2	0	-0.48
ERVV-1	ENST00000602168.1	endogenous retrovirus group V, member 1	5	1	0	1	0	0	0	-0.23
CYTIP	ENST00000264192.3	cytohesin 1 interacting protein	8	1	1	0	0	0	0	-0.41
NXPE1	ENST00000536271.1	neurexophilin and PC-esterase domain family, member 1	5	1	0	1	0	0	0	-0.24
STAR	ENST00000276449.4	steroidogenic acute regulatory protein	5	1	0	1	0	0	0	-0.23
TRAT1	ENST00000295756.6	T cell receptor associated transmembrane adaptor 1	5	1	0	1	0	0	0	-0.19
LDLRAD1	ENST00000371362.3	low density lipoprotein receptor class A domain containing 1	5	1	0	1	0	0	0	-0.22
KY	ENST00000508956.1	kyphoscoliosis peptidase	5	1	0	1	0	1	0	-0.22
BTN3A2	ENST00000396948.1	butyrophilin, subfamily 3, member A2	5	1	0	1	0	0	0	-0.23
CENPW	ENST00000368326.1	centromere protein W	10103	1	0	0	1	0	0	-0.32
TRAF1	ENST00000373887.3	TNF receptor-associated factor 1	5	1	0	1	0	0	0	-0.15
CD3D	ENST00000300692.4	CD3d molecule, delta (CD3-TCR complex)	8	1	0	1	0	0	0	-0.23
ERGIC1	ENST00000393784.3	endoplasmic reticulum-golgi intermediate compartment (ERGIC) 1	4614	1	0	1	0	1	0	-0.19
EPHX2	ENST00000521400.1	epoxide hydrolase 2, cytoplasmic	6881	1	0	1	0	0	0	-0.19
GRAP2	ENST00000344138.4	GRB2-related adaptor protein 2	5	1	0	1	0	1	0	-0.17
HLA-DOB	ENST00000438763.2	major histocompatibility complex, class II, DO beta	5	1	0	1	0	0	0	-0.16
SLC24A4	ENST00000393265.2	solute carrier family 24 (sodium/potassium/calcium exchanger), member 4	5	1	0	1	0	0	0	-0.15
RGPD8	ENST00000302558.3	RANBP2-like and GRIP domain containing 8	5	1	0	1	0	0	0	-0.14
SERF2	ENST00000600633.1	small EDRK-rich factor 2	5939	1	0	1	0	0	0	-0.34
MYADM	ENST00000391770.4	myeloid-associated differentiation marker	3436	2	1	1	0	0	0	-0.57
RGPD6	ENST00000329516.3	RANBP2-like and GRIP domain containing 6	5	1	0	1	0	0	0	-0.16
EPS8	ENST00000543523.1	epidermal growth factor receptor pathway substrate 8	2643	1	0	0	1	0	0	-0.15
NDUFA9	ENST00000266544.5	NADH dehydrogenase (ubiquinone) 1 alpha subcomplex, 9, 39kDa	1307	1	0	1	0	0	0	-0.08
RGPD5	ENST00000016946.3	RANBP2-like and GRIP domain containing 5	5	1	0	1	0	0	0	-0.16
FDFT1	ENST00000220584.4	farnesyl-diphosphate farnesyltransferase 1	9868	1	0	1	0	0	0	-0.22
DNAH9	ENST00000262442.4	dynein, axonemal, heavy chain 9	5	1	0	1	0	0	0	-0.09
TRIM72	ENST00000322122.3	tripartite motif containing 72	8	1	0	1	0	0	0	-0.2
POU2F2	ENST00000342301.4	POU class 2 homeobox 2	5	1	0	1	0	2	0	-0.1
ACOT2	ENST00000538782.1	acyl-CoA thioesterase 2	5	1	0	1	0	2	0	-0.11
OMD	ENST00000375550.4	osteomodulin	5	1	0	1	0	0	0	-0.13
FHL5	ENST00000541107.1	four and a half LIM domains 5	5	1	0	1	0	0	0	-0.11
DNAJC10	ENST00000264065.7	DnaJ (Hsp40) homolog, subfamily C, member 10	709	1	0	1	0	2	0	-0.02
CRP	ENST00000255030.5	C-reactive protein, pentraxin-related	5	1	0	1	0	0	0	-0.1
HYPK	ENST00000458412.1	huntingtin interacting protein K	5939	1	0	1	0	0	0	-0.3
SVOP	ENST00000299134.5	SV2 related protein homolog (rat)	8	1	0	1	0	0	0	-0.17
ABCB11	ENST00000263817.6	ATP-binding cassette, sub-family B (MDR/TAP), member 11	5	1	0	1	0	0	0	-0.08
TRNP1	ENST00000522111.2	TMF1-regulated nuclear protein 1	4046	1	0	1	0	1	0	-0.21
UBC	ENST00000536769.1	ubiquitin C	11613	1	1	0	0	1	0	-0.31
ZNF141	ENST00000240499.7	zinc finger protein 141	19	2	0	2	0	0	0	-0.32
UQCR11	ENST00000589880.1	ubiquinol-cytochrome c reductase, complex III subunit XI	34490	1	0	1	0	1	0	-0.23
KLHL38	ENST00000325995.7	kelch-like family member 38	13	1	0	1	0	0	0	-0.12
BCDIN3D	ENST00000333924.4	BCDIN3 domain containing	19	1	0	1	0	1	0	-0.25
MAG	ENST00000392213.3	myelin associated glycoprotein	22	1	0	0	1	0	0	-0.15
AKAP6	ENST00000557272.1	A kinase (PRKA) anchor protein 6	5	1	0	1	0	0	0	-0.06
ATP5J2-PTCD1	ENST00000413834.1	ATP5J2-PTCD1 readthrough	22	2	0	2	0	1	0	-0.33
SMTNL2	ENST00000338859.4	smoothelin-like 2	23	1	0	1	0	0	0	-0.14
NQO2	ENST00000338130.2	NAD(P)H dehydrogenase, quinone 2	62	1	0	1	0	0	0	-0.36
APOBEC3F	ENST00000308521.5	apolipoprotein B mRNA editing enzyme, catalytic polypeptide-like 3F	10	1	0	1	0	0	0	-0.13
PRR11	ENST00000262293.4	proline rich 11	56	2	0	2	0	1	0	-0.33
CCT7	ENST00000540468.1	chaperonin containing TCP1, subunit 7 (eta)	13211	1	0	1	0	0	0	-0.21
KLHL30	ENST00000409223.1	kelch-like family member 30	5	1	0	1	0	1	0	-0.07
ALDOA	ENST00000569798.1	aldolase A, fructose-bisphosphate	21644	3	0	3	0	2	0	-0.45
SELPLG	ENST00000388962.3	selectin P ligand	20	1	0	1	0	1	0	-0.18
ATIC	ENST00000236959.9	5-aminoimidazole-4-carboxamide ribonucleotide formyltransferase/IMP cyclohydrolase	5791	1	0	1	0	1	0	-0.21
PCNXL2	ENST00000258229.9	pecanex-like 2 (Drosophila)	49	3	0	2	1	0	0	-0.29
COL23A1	ENST00000390654.3	collagen, type XXIII, alpha 1	15	1	0	1	0	2	0	-0.11
FKBP5	ENST00000536438.1	FK506 binding protein 5	32	1	0	1	0	0	0	-0.17
FAM115A	ENST00000355951.2	family with sequence similarity 115, member A	5	1	0	1	0	0	0	-0.18
OASL	ENST00000339275.5	2'-5'-oligoadenylate synthetase-like	5	1	0	1	0	0	0	-0.23
NLRP9	ENST00000332836.2	NLR family, pyrin domain containing 9	5	1	0	0	1	1	0	-0.01
BRIP1	ENST00000259008.2	BRCA1 interacting protein C-terminal helicase 1	21	1	0	1	0	1	0	-0.07
POLD4	ENST00000312419.3	polymerase (DNA-directed), delta 4, accessory subunit	6724	1	0	1	0	0	0	-0.27
SC5D	ENST00000264027.4	sterol-C5-desaturase	1299	1	0	1	0	0	0	-0.27
CYB5D2	ENST00000301391.3	cytochrome b5 domain containing 2	668	1	0	1	0	0	0	-0.27
HSD11B1	ENST00000367028.2	hydroxysteroid (11-beta) dehydrogenase 1	61	1	0	1	0	0	0	-0.09
ZNF426	ENST00000253115.2	zinc finger protein 426	70	1	0	1	0	0	0	-0.16
IL21R	ENST00000395755.1	interleukin 21 receptor	5	1	0	1	0	0	0	-0.02
HSPA1B	ENST00000375650.3	heat shock 70kDa protein 1B	488	1	0	1	0	0	0	-0.2
LRRC40	ENST00000370952.3	leucine rich repeat containing 40	88	1	0	1	0	0	0	-0.1
CRCP	ENST00000415001.2	CGRP receptor component	1776	2	0	2	0	1	0	-0.45
PRR15L	ENST00000300557.2	proline rich 15-like	159	1	0	1	0	1	0	-0.36
VWA1	ENST00000338660.5	von Willebrand factor A domain containing 1	145	1	0	1	0	2	0	-0.27
MFSD2A	ENST00000372811.5	major facilitator superfamily domain containing 2A	113	1	0	1	0	0	0	-0.21
ANGPTL3	ENST00000371129.3	angiopoietin-like 3	59	1	0	1	0	0	0	-0.13
YAE1D1	ENST00000223273.2	Yae1 domain containing 1	49	1	0	1	0	0	0	-0.13
PDE7A	ENST00000401827.3	phosphodiesterase 7A	84	1	0	0	1	0	0	-0.22
CAPRIN1	ENST00000341394.4	cell cycle associated protein 1	650	1	0	1	0	0	0	-0.19
ACOX3	ENST00000356406.5	acyl-CoA oxidase 3, pristanoyl	551	1	0	1	0	0	0	-0.16
PSMB9	ENST00000395330.1	proteasome (prosome, macropain) subunit, beta type, 9	64	1	0	1	0	0	0	-0.15
KCNK5	ENST00000359534.3	potassium channel, subfamily K, member 5	143	1	1	0	0	0	0	-0.29
PTPN4	ENST00000263708.2	protein tyrosine phosphatase, non-receptor type 4 (megakaryocyte)	215	1	0	1	0	0	0	-0.05
FKBP15	ENST00000238256.3	FK506 binding protein 15, 133kDa	119	1	0	1	0	0	0	-0.02
CCR7	ENST00000246657.2	chemokine (C-C motif) receptor 7	5	1	0	1	0	0	0	-0.02
MCTS1	ENST00000371317.5	malignant T cell amplified sequence 1	6611	2	1	0	1	1	0	-0.54
PPDPF	ENST00000370179.3	pancreatic progenitor cell differentiation and proliferation factor	17979	1	0	1	0	0	0	-0.21
CNTNAP5	ENST00000431078.1	contactin associated protein-like 5	5	1	0	0	1	0	0	-0.01
EMC3	ENST00000245046.2	ER membrane protein complex subunit 3	4423	1	0	1	0	0	0	-0.12
ZFAND4	ENST00000344646.5	zinc finger, AN1-type domain 4	74	2	0	1	1	0	0	-0.32
RLIM	ENST00000332687.6	ring finger protein, LIM domain interacting	662	1	0	1	0	0	0	-0.05
MSRB2	ENST00000376510.3	methionine sulfoxide reductase B2	6585	1	0	1	0	1	0	-0.28
NAA50	ENST00000240922.3	N(alpha)-acetyltransferase 50, NatE catalytic subunit	260	1	0	1	0	2	0	-0.15
ARFIP2	ENST00000254584.2	ADP-ribosylation factor interacting protein 2	798	1	0	1	0	0	0	-0.15
PIK3AP1	ENST00000339364.5	phosphoinositide-3-kinase adaptor protein 1	14	1	0	1	0	0	0	-0.06
SEMA4F	ENST00000357877.2	sema domain, immunoglobulin domain (Ig), transmembrane domain (TM) and short cytoplasmic domain, (semaphorin) 4F	32	1	0	1	0	1	0	-0.14
CRHR2	ENST00000506074.2	corticotropin releasing hormone receptor 2	5	1	0	1	0	0	0	-0.37
ZNF511	ENST00000368554.4	zinc finger protein 511	197	1	0	1	0	0	0	-0.36
PDCL	ENST00000259467.4	phosducin-like	154	1	0	0	1	0	0	-0.11
HCFC2	ENST00000229330.4	host cell factor C2	46	1	0	1	0	0	0	-0.1
PEX13	ENST00000295030.5	peroxisomal biogenesis factor 13	484	1	0	1	0	0	0	-0.2
SPRY1	ENST00000394339.2	sprouty homolog 1, antagonist of FGF signaling (Drosophila)	150	1	0	1	0	0	0	-0.19
ABHD15	ENST00000307201.4	abhydrolase domain containing 15	240	1	0	1	0	1	0	-0.11
TAOK1	ENST00000261716.3	TAO kinase 1	164	1	0	1	0	3	0	-0.07
SPPL2A	ENST00000261854.5	signal peptide peptidase like 2A	240	1	0	1	0	0	0	-0.17
ZNF461	ENST00000588268.1	zinc finger protein 461	164	1	0	1	0	0	0	-0.23
HEYL	ENST00000372852.3	hairy/enhancer-of-split related with YRPW motif-like	37	2	0	2	0	2	0	-0.18
FTL	ENST00000331825.6	ferritin, light polypeptide	9158	1	0	1	0	0	0	-0.32
POLA2	ENST00000265465.3	polymerase (DNA directed), alpha 2, accessory subunit	2627	1	0	1	0	0	0	-0.02
S100A16	ENST00000368704.1	S100 calcium binding protein A16	88	1	0	1	0	1	0	-0.3
KIAA0430	ENST00000396368.3	KIAA0430	461	1	0	0	1	0	0	-0.11
NUP93	ENST00000542526.1	nucleoporin 93kDa	1604	1	1	0	0	1	0	-0.26
ENPP5	ENST00000371383.2	ectonucleotide pyrophosphatase/phosphodiesterase 5 (putative)	15	1	0	1	0	0	0	-0.07
DNAJB4	ENST00000370763.5	DnaJ (Hsp40) homolog, subfamily B, member 4	633	1	0	1	0	0	0	-0.17
FOXO1	ENST00000379561.5	forkhead box O1	480	1*	0	0	0	1	N/A	N/A
EHD1	ENST00000320631.3	EH-domain containing 1	335	1*	0	0	0	1	N/A	N/A
NUTM2E	ENST00000602967.1	NUT family member 2E	5	1*	0	0	0	1	N/A	N/A
CLDN7	ENST00000538261.3	claudin 7	29	1*	0	0	0	1	N/A	N/A
ZFPL1	ENST00000294258.3	zinc finger protein-like 1	160	1*	0	0	0	1	N/A	N/A
HSD17B8	ENST00000374662.3	hydroxysteroid (17-beta) dehydrogenase 8	51	1*	0	0	0	1	N/A	N/A
FZD7	ENST00000286201.1	frizzled family receptor 7	319	1*	0	0	0	1	N/A	N/A

## Sheet: miR-483-3p.2
hsa-miR-483-3p.2
Target gene	Representative transcript	Gene name	Number of 3P-seq tags supporting UTR + 5	Conserved sites				Poorly conserved sites					Cumulative weighted context++ score	Total context++ score
				total	8mer	7mer-m8	7mer-A1	total	8mer	7mer-m8	7mer-A1	6mer sites
ZNF740	ENST00000416904.3	zinc finger protein 740	2137	1	1	0	0	3	0	2	1	1	-0.57	-0.58
IGF1	ENST00000337514.6	insulin-like growth factor 1 (somatomedin C)	19	1	1	0	0	1	0	0	1	1	-0.54	-0.54
ASH2L	ENST00000343823.6	ash2 (absent, small, or homeotic)-like (Drosophila)	140	1	1	0	0	0	0	0	0	1	-0.49	-0.49
ZBTB26	ENST00000373656.3	zinc finger and BTB domain containing 26	83	1	1	0	0	1	0	0	1	2	-0.49	-0.49
NFATC2IP	ENST00000320805.4	nuclear factor of activated T-cells, cytoplasmic, calcineurin-dependent 2 interacting protein	754	1	1	0	0	1	0	0	1	0	-0.47	-0.47
LCMT2	ENST00000567039.1	leucine carboxyl methyltransferase 2	274	2	0	1	1	0	0	0	0	0	-0.46	-0.46
ZBTB7B	ENST00000368426.3	zinc finger and BTB domain containing 7B	179	1	1	0	0	0	0	0	0	0	-0.45	-0.45
RPE	ENST00000429907.1	ribulose-5-phosphate-3-epimerase	333	1	1	0	0	0	0	0	0	0	-0.44	-0.44
SURF4	ENST00000545297.1	surfeit 4	3667	1	0	1	0	1	0	0	1	0	-0.41	-0.41
GUCY1B3	ENST00000264424.8	guanylate cyclase 1, soluble, beta 3	729	1	1	0	0	0	0	0	0	0	-0.4	-0.4
SOX3	ENST00000370536.2	SRY (sex determining region Y)-box 3	5	1	1	0	0	0	0	0	0	0	-0.39	-0.39
MAPKAPK2	ENST00000294981.4	mitogen-activated protein kinase-activated protein kinase 2	178	1	1	0	0	1	1	0	0	0	-0.38	-0.42
CREBL2	ENST00000228865.2	cAMP responsive element binding protein-like 2	218	1	1	0	0	1	0	0	1	0	-0.38	-0.59
PATZ1	ENST00000215919.3	POZ (BTB) and AT hook containing zinc finger 1	210	1	1	0	0	0	0	0	0	0	-0.37	-0.37
ZBTB38	ENST00000514251.1	zinc finger and BTB domain containing 38	1270	1	1	0	0	1	0	0	1	0	-0.35	-0.35
WDR44	ENST00000254029.3	WD repeat domain 44	392	1	1	0	0	0	0	0	0	0	-0.34	-0.36
HELLS	ENST00000394036.1	helicase, lymphoid-specific	329	1	1	0	0	1	0	1	0	1	-0.34	-0.45
LUC7L	ENST00000337351.4	LUC7-like (S. cerevisiae)	898	1	1	0	0	0	0	0	0	2	-0.33	-0.37
TEAD2	ENST00000598810.1	TEA domain family member 2	589	1	1	0	0	0	0	0	0	0	-0.33	-0.33
U2AF2	ENST00000450554.2	U2 small nuclear RNA auxiliary factor 2	1093	1	1	0	0	0	0	0	0	0	-0.33	-0.33
FTCD	ENST00000355384.2	formimidoyltransferase cyclodeaminase	17	1	1	0	0	0	0	0	0	0	-0.33	-0.33
NEK9	ENST00000238616.5	NIMA-related kinase 9	733	1	1	0	0	0	0	0	0	3	-0.32	-0.33
ACBD5	ENST00000396271.3	acyl-CoA binding domain containing 5	77	1	1	0	0	0	0	0	0	0	-0.32	-0.34
H3F3B	ENST00000591890.1	H3 histone, family 3B (H3.3B)	336	1	1	0	0	0	0	0	0	0	-0.32	-0.38
CNOT6L	ENST00000504123.1	CCR4-NOT transcription complex, subunit 6-like	23	1	1	0	0	1	0	1	0	1	-0.31	-0.32
ANKRD13A	ENST00000261739.4	ankyrin repeat domain 13A	1644	1	1	0	0	0	0	0	0	0	-0.31	-0.31
SH2D5	ENST00000375031.1	SH2 domain containing 5	7	1	1	0	0	2	0	0	2	1	-0.31	-0.31
DIXDC1	ENST00000440460.2	DIX domain containing 1	307	1	1	0	0	0	0	0	0	2	-0.28	-0.3
TIMELESS	ENST00000229201.4	timeless circadian clock	3085	1	1	0	0	1	0	0	1	2	-0.28	-0.29
ZDHHC5	ENST00000287169.3	zinc finger, DHHC-type containing 5	1505	1	0	1	0	1	0	1	0	0	-0.28	-0.4
VEZF1	ENST00000584396.1	vascular endothelial zinc finger 1	209	1	1	0	0	0	0	0	0	0	-0.27	-0.28
CCNT1	ENST00000261900.3	cyclin T1	86	2	2	0	0	0	0	0	0	0	-0.26	-0.31
DCTN3	ENST00000447983.2	dynactin 3 (p22)	1816	1	1	0	0	0	0	0	0	2	-0.25	-0.25
GANAB	ENST00000346178.4	glucosidase, alpha; neutral AB	539	1	1	0	0	0	0	0	0	0	-0.25	-0.27
MFN1	ENST00000471841.1	mitofusin 1	502	1	0	1	0	0	0	0	0	2	-0.25	-0.3
TTC13	ENST00000366661.4	tetratricopeptide repeat domain 13	3928	1	0	1	0	0	0	0	0	1	-0.24	-0.24
IPO7	ENST00000379719.3	importin 7	1331	1	1	0	0	0	0	0	0	0	-0.24	-0.24
PIWIL1	ENST00000245255.3	piwi-like RNA-mediated gene silencing 1	5	1	1	0	0	0	0	0	0	0	-0.23	-0.23
HNRNPA0	ENST00000314940.4	heterogeneous nuclear ribonucleoprotein A0	22668	1	0	0	1	1	0	0	1	1	-0.23	-0.33
TSPYL4	ENST00000420283.1	TSPY-like 4	5	1	1	0	0	0	0	0	0	0	-0.23	-0.23
CNOT7	ENST00000361272.4	CCR4-NOT transcription complex, subunit 7	415	1	0	1	0	0	0	0	0	0	-0.22	-0.22
INO80	ENST00000361937.3	INO80 complex subunit	279	2	1	0	1	1	0	1	0	1	-0.22	-0.26
PEX19	ENST00000368072.5	peroxisomal biogenesis factor 19	1804	1	0	1	0	1	0	1	0	0	-0.21	-0.28
NAALADL2	ENST00000454872.1	N-acetylated alpha-linked acidic dipeptidase-like 2	5	1	1	0	0	0	0	0	0	0	-0.21	-0.21
CAMK2N2	ENST00000296238.3	calcium/calmodulin-dependent protein kinase II inhibitor 2	39	1	0	1	0	0	0	0	0	0	-0.21	-0.21
BZRAP1	ENST00000268893.6	benzodiazapine receptor (peripheral) associated protein 1	26	1	1	0	0	0	0	0	0	0	-0.2	-0.2
NMUR1	ENST00000305141.4	neuromedin U receptor 1	5	1	1	0	0	0	0	0	0	0	-0.2	-0.2
STOX2	ENST00000308497.4	storkhead box 2	379	1	1	0	0	2	0	1	1	1	-0.2	-0.2
RNF24	ENST00000336095.6	ring finger protein 24	448	1	0	1	0	0	0	0	0	3	-0.2	-0.21
TNPO2	ENST00000425528.1	transportin 2	1620	1	1	0	0	0	0	0	0	2	-0.19	-0.19
OGT	ENST00000373719.3	O-linked N-acetylglucosamine (GlcNAc) transferase	1036	1	1	0	0	0	0	0	0	0	-0.18	-0.39
HOMER1	ENST00000334082.6	homer homolog 1 (Drosophila)	394	1	1	0	0	0	0	0	0	0	-0.18	-0.18
MITF	ENST00000328528.6	microphthalmia-associated transcription factor	593	1	1	0	0	1	0	0	1	0	-0.18	-0.19
RCHY1	ENST00000451788.1	ring finger and CHY zinc finger domain containing 1, E3 ubiquitin protein ligase	821	1	1	0	0	1	0	1	0	0	-0.18	-0.47
MED1	ENST00000300651.6	mediator complex subunit 1	87	1	1	0	0	1	0	0	1	0	-0.18	-0.19
GABBR1	ENST00000376977.3	gamma-aminobutyric acid (GABA) B receptor, 1	213	1	0	1	0	0	0	0	0	0	-0.18	-0.18
CANX	ENST00000247461.4	calnexin	17053	1	1	0	0	0	0	0	0	0	-0.18	-0.18
RAN	ENST00000543796.1	RAN, member RAS oncogene family	1418	1	0	0	1	0	0	0	0	0	-0.18	-0.18
GAN	ENST00000568107.2	gigaxonin	185	1	1	0	0	2	1	1	0	3	-0.17	-0.22
ACER3	ENST00000532485.1	alkaline ceramidase 3	295	1	1	0	0	0	0	0	0	1	-0.17	-0.17
MDM4	ENST00000391947.2	Mdm4 p53 binding protein homolog (mouse)	443	1	0	1	0	1	0	0	1	5	-0.17	-0.17
ZBTB4	ENST00000380599.4	zinc finger and BTB domain containing 4	1039	1	0	1	0	0	0	0	0	1	-0.16	-0.16
GDNF	ENST00000326524.2	glial cell derived neurotrophic factor	7	1	0	1	0	0	0	0	0	0	-0.16	-0.16
MYH9	ENST00000216181.5	myosin, heavy chain 9, non-muscle	1317	1	1	0	0	1	0	1	0	1	-0.16	-0.18
MFAP3L	ENST00000393704.3	microfibrillar-associated protein 3-like	69	1	1	0	0	0	0	0	0	0	-0.16	-0.16
KPNB1	ENST00000290158.4	karyopherin (importin) beta 1	465	1	0	1	0	0	0	0	0	0	-0.15	-0.15
BMP8A	ENST00000331593.5	bone morphogenetic protein 8a	13	1	0	0	1	1	0	1	0	3	-0.15	-0.19
CAMK2G	ENST00000351293.3	calcium/calmodulin-dependent protein kinase II gamma	14	1	1	0	0	0	0	0	0	0	-0.15	-0.15
WDR82	ENST00000296490.3	WD repeat domain 82	319	1	1	0	0	0	0	0	0	1	-0.15	-0.16
ERBB4	ENST00000342788.4	v-erb-b2 avian erythroblastic leukemia viral oncogene homolog 4	27	1	0	0	1	1	0	1	0	0	-0.15	-0.16
SMARCD1	ENST00000394963.4	SWI/SNF related, matrix associated, actin dependent regulator of chromatin, subfamily d, member 1	952	1	1	0	0	1	0	0	1	2	-0.15	-0.17
LEPROTL1	ENST00000321250.8	leptin receptor overlapping transcript-like 1	1242	1	0	1	0	1	0	1	0	1	-0.15	-0.39
RIOK3	ENST00000339486.3	RIO kinase 3	757	1	0	1	0	0	0	0	0	1	-0.14	-0.15
PDGFB	ENST00000331163.6	platelet-derived growth factor beta polypeptide	5	1	0	0	1	0	0	0	0	1	-0.14	-0.14
AIFM1	ENST00000535724.1	apoptosis-inducing factor, mitochondrion-associated, 1	2582	1	0	0	1	0	0	0	0	1	-0.14	-0.14
UQCC1	ENST00000349714.5	ubiquinol-cytochrome c reductase complex assembly factor 1	500	1	0	0	1	0	0	0	0	1	-0.14	-0.19
ZNFX1	ENST00000371752.1	zinc finger, NFX1-type containing 1	41	1	1	0	0	0	0	0	0	0	-0.14	-0.14
KIAA1644	ENST00000381176.4	KIAA1644	10	1	0	1	0	0	0	0	0	0	-0.13	-0.28
SRSF1	ENST00000258962.4	serine/arginine-rich splicing factor 1	1430	1	0	1	0	1	0	0	1	1	-0.13	-0.2
BAZ2B	ENST00000392782.1	bromodomain adjacent to zinc finger domain, 2B	25	1	0	1	0	0	0	0	0	0	-0.13	-0.17
VPS4A	ENST00000254950.11	vacuolar protein sorting 4 homolog A (S. cerevisiae)	430	1	0	1	0	0	0	0	0	0	-0.13	-0.13
NR6A1	ENST00000487099.2	nuclear receptor subfamily 6, group A, member 1	1082	1	0	1	0	0	0	0	0	1	-0.12	-0.12
DDX6	ENST00000264018.4	DEAD (Asp-Glu-Ala-Asp) box helicase 6	11	1	1	0	0	1	0	1	0	0	-0.12	-0.24
RNF4	ENST00000511859.1	ring finger protein 4	33	1	0	1	0	0	0	0	0	0	-0.12	-0.17
SLC6A8	ENST00000253122.5	solute carrier family 6 (neurotransmitter transporter), member 8	5	1	0	1	0	0	0	0	0	0	-0.12	-0.12
RAB5B	ENST00000553116.1	RAB5B, member RAS oncogene family	14	1	1	0	0	1	0	1	0	2	-0.11	-0.41
TET3	ENST00000409262.3	tet methylcytosine dioxygenase 3	1437	1	1	0	0	0	0	0	0	3	-0.11	-0.11
PHF20L1	ENST00000395386.2	PHD finger protein 20-like 1	169	1	1	0	0	0	0	0	0	0	-0.11	-0.11
ATP2C1	ENST00000505330.1	ATPase, Ca++ transporting, type 2C, member 1	771	1	0	1	0	0	0	0	0	0	-0.1	-0.11
TMEM178B	ENST00000565468.1	transmembrane protein 178B	129	1	0	1	0	3	1	2	0	3	-0.1	-0.1
BMP8B	ENST00000372827.3	bone morphogenetic protein 8b	88	1	0	0	1	0	0	0	0	1	-0.1	-0.1
COLQ	ENST00000383785.2	collagen-like tail subunit (single strand of homotrimer) of asymmetric acetylcholinesterase	8	1	0	1	0	0	0	0	0	0	-0.1	-0.1
KLF7	ENST00000309446.6	Kruppel-like factor 7 (ubiquitous)	737	1	0	1	0	1	0	0	1	1	-0.09	-0.13
TPD52	ENST00000379096.5	tumor protein D52	4585	1	0	0	1	1	0	1	0	1	-0.09	-0.23
ZNF286B	ENST00000285274.5	zinc finger protein 286B	5	1	0	0	1	0	0	0	0	1	-0.09	-0.09
NUDT13	ENST00000372997.3	nudix (nucleoside diphosphate linked moiety X)-type motif 13	10	1	0	1	0	0	0	0	0	0	-0.09	-0.09
AHR	ENST00000242057.4	aryl hydrocarbon receptor	25	1	0	1	0	0	0	0	0	2	-0.09	-0.09
PDP2	ENST00000311765.2	pyruvate dehyrogenase phosphatase catalytic subunit 2	102	1	1	0	0	0	0	0	0	2	-0.09	-0.16
BAHD1	ENST00000416165.1	bromo adjacent homology domain containing 1	76	1	0	1	0	0	0	0	0	2	-0.09	-0.09
SATB1	ENST00000338745.6	SATB homeobox 1	312	1	0	1	0	1	0	0	1	0	-0.08	-0.17
ZNF446	ENST00000335841.4	zinc finger protein 446	44	1	0	1	0	0	0	0	0	0	-0.08	-0.08
NPLOC4	ENST00000572760.1	nuclear protein localization 4 homolog (S. cerevisiae)	1360	1	0	0	1	0	0	0	0	1	-0.08	-0.1
DCAF12	ENST00000361264.4	DDB1 and CUL4 associated factor 12	2075	1	0	0	1	0	0	0	0	0	-0.08	-0.08
GLP2R	ENST00000262441.5	glucagon-like peptide 2 receptor	247	1	0	1	0	1	0	1	0	2	-0.08	-0.1
CALCOCO1	ENST00000548263.1	calcium binding and coiled-coil domain 1	68	1	0	1	0	0	0	0	0	0	-0.08	-0.08
MAP3K9	ENST00000554752.2	mitogen-activated protein kinase kinase kinase 9	44	1	1	0	0	1	0	1	0	0	-0.08	-0.09
RAB10	ENST00000264710.4	RAB10, member RAS oncogene family	998	1	1	0	0	0	0	0	0	0	-0.08	-0.36
ATP8A2	ENST00000381655.2	ATPase, aminophospholipid transporter, class I, type 8A, member 2	22	2	1	0	1	2	0	2	0	2	-0.07	-0.15
ZNF292	ENST00000369577.3	zinc finger protein 292	230	1	1	0	0	1	0	1	0	1	-0.07	-0.24
SHC3	ENST00000375835.4	SHC (Src homology 2 domain containing) transforming protein 3	18	1	0	1	0	1	0	0	1	4	-0.07	-0.17
AFF1	ENST00000395146.4	AF4/FMR2 family, member 1	28	2	1	1	0	1	0	1	0	1	-0.07	-0.18
XPO1	ENST00000401558.2	exportin 1 (CRM1 homolog, yeast)	404	1	0	1	0	0	0	0	0	0	-0.07	-0.08
KIF21B	ENST00000332129.2	kinesin family member 21B	12	1	1	0	0	1	0	1	0	2	-0.06	-0.06
B4GALT5	ENST00000371711.4	UDP-Gal:betaGlcNAc beta 1,4- galactosyltransferase, polypeptide 5	1000	1	0	0	1	1	0	0	1	2	-0.06	-0.06
AMN	ENST00000299155.5	amnion associated transmembrane protein	71	1	0	1	0	1	0	1	0	0	-0.06	-0.13
HIVEP2	ENST00000367604.1	human immunodeficiency virus type I enhancer binding protein 2	137	1	0	1	0	0	0	0	0	0	-0.06	-0.2
RALGPS2	ENST00000367635.3	Ral GEF with PH domain and SH3 binding motif 2	201	1	0	1	0	1	0	1	0	0	-0.06	-0.1
FOSL2	ENST00000379619.1	FOS-like antigen 2	2255	1	0	0	1	3*	0	1	1	7	-0.06	-0.23
NKIRAS2	ENST00000307641.5	NFKB inhibitor interacting Ras-like 2	9685	1	0	1	0	0	0	0	0	1	-0.06	-0.06
STON2	ENST00000267540.2	stonin 2	40	1	0	1	0	0	0	0	0	4	-0.05	-0.06
MAP2K6	ENST00000590474.1	mitogen-activated protein kinase kinase 6	235	1	1	0	0	1	0	0	1	0	-0.05	-0.3
PRUNE2	ENST00000376718.3	prune homolog 2 (Drosophila)	121	1	1	0	0	0	0	0	0	0	-0.05	-0.06
KPNA4	ENST00000334256.4	karyopherin alpha 4 (importin alpha 3)	111	1	0	0	1	0	0	0	0	2	-0.05	-0.07
LPHN2	ENST00000370715.1	latrophilin 2	407	1	1	0	0	0	0	0	0	1	-0.05	-0.05
UBN2	ENST00000473989.3	ubinuclein 2	238	1	0	1	0	0	0	0	0	1	-0.04	-0.05
ZNF226	ENST00000588883.1	zinc finger protein 226	327	3	0	3	0	2	0	2	0	3	-0.04	-0.34
FADS6	ENST00000310226.6	fatty acid desaturase 6	12	1	1	0	0	1	0	0	1	1	-0.04	-0.21
CLSTN2	ENST00000458420.3	calsyntenin 2	119	1	0	1	0	2	1	1	0	3	-0.04	-0.07
MLLT6	ENST00000325718.7	myeloid/lymphoid or mixed-lineage leukemia (trithorax homolog, Drosophila); translocated to, 6	24	1	0	1	0	0	0	0	0	1	-0.04	-0.04
ANKFY1	ENST00000341657.4	ankyrin repeat and FYVE domain containing 1	969	1	0	1	0	2	1	1	0	3	-0.04	-0.07
FAM117B	ENST00000392238.2	family with sequence similarity 117, member B	245	1	0	1	0	0	0	0	0	1	-0.04	-0.04
HHIP	ENST00000296575.3	hedgehog interacting protein	65	1	0	0	1	0	0	0	0	0	-0.04	-0.07
KSR1	ENST00000398988.3	kinase suppressor of ras 1	256	1	0	1	0	0	0	0	0	2	-0.03	-0.03
NDOR1	ENST00000427047.2	NADPH dependent diflavin oxidoreductase 1	1044	1	0	1	0	0	0	0	0	0	-0.03	-0.04
CEP85	ENST00000252992.4	centrosomal protein 85kDa	471	1	0	0	1	0	0	0	0	0	-0.03	-0.03
PELI3	ENST00000320740.7	pellino E3 ubiquitin protein ligase family member 3	257	1	0	0	1	1	1	0	0	0	-0.03	-0.16
DCT	ENST00000377028.5	dopachrome tautomerase	5	1	1	0	0	0	0	0	0	0	-0.03	-0.03
NEURL1B	ENST00000369800.5	neuralized homolog 1B (Drosophila)	5	1	0	0	1	0	0	0	0	1	-0.03	-0.03
FAM126B	ENST00000418596.3	family with sequence similarity 126, member B	132	1	0	1	0	0	0	0	0	0	-0.03	-0.03
ENTPD1	ENST00000371207.3	ectonucleoside triphosphate diphosphohydrolase 1	15	1	0	0	1	1	1	0	0	3	-0.02	-0.04
ZZEF1	ENST00000381638.2	zinc finger, ZZ-type with EF-hand domain 1	83	1	1	0	0	0	0	0	0	1	-0.02	-0.03
STK40	ENST00000359297.2	serine/threonine kinase 40	214	1	0	1	0	0	0	0	0	0	-0.02	-0.02
SON	ENST00000290239.6	SON DNA binding protein	161	1	0	1	0	0	0	0	0	0	-0.02	-0.02
FAT2	ENST00000261800.5	FAT atypical cadherin 2	5	1	0	1	0	0	0	0	0	0	-0.02	-0.02
MYO1C	ENST00000359786.5	myosin IC	1073	1	0	1	0	0	0	0	0	1	-0.02	-0.02
NRG2	ENST00000394770.1	neuregulin 2	9	1	0	1	0	0	0	0	0	0	-0.02	-0.02
CDH4	ENST00000360469.5	cadherin 4, type 1, R-cadherin (retinal)	33	1	0	1	0	0	0	0	0	2	-0.02	-0.02
PAQR3	ENST00000512733.1	progestin and adipoQ receptor family member III	217	1	1	0	0	2	0	0	2	0	-0.02	-0.25
C9orf69	ENST00000561457.1	chromosome 9 open reading frame 69	134	1	0	0	1	0	0	0	0	1	-0.02	-0.12
PGAM1	ENST00000334828.5	phosphoglycerate mutase 1 (brain)	927	1	1	0	0	1	0	1	0	0	-0.02	-0.55
P2RY2	ENST00000311131.2	purinergic receptor P2Y, G-protein coupled, 2	66	1	1	0	0	1	0	0	1	1	-0.01	-0.05
PLEKHM3	ENST00000427836.2	pleckstrin homology domain containing, family M, member 3	11	1	0	1	0	0	0	0	0	1	-0.01	-0.03
USP46	ENST00000441222.3	ubiquitin specific peptidase 46	180	1	1	0	0	0	0	0	0	2	-0.01	-0.06
EXOC7	ENST00000607838.1	exocyst complex component 7	1483	1	0	1	0	0	0	0	0	0	-0.01	-0.02
FMNL3	ENST00000335154.5	formin-like 3	132	1	0	1	0	1	0	1	0	0	-0.01	-0.04
HIC2	ENST00000407464.2	hypermethylated in cancer 2	28	1	0	1	0	1	1	0	0	1	-0.01	-0.05
GINM1	ENST00000367419.5	glycoprotein integral membrane 1	428	1	1	0	0	0	0	0	0	1	-0.01	-0.34
FRS2	ENST00000550389.1	fibroblast growth factor receptor substrate 2	176	1	0	0	1	0	0	0	0	0	-0.01	-0.01
USP24	ENST00000294383.6	ubiquitin specific peptidase 24	306	1	1	0	0	0	0	0	0	0	-0.01	-0.12
SPRYD4	ENST00000338146.5	SPRY domain containing 4	1999	1	0	1	0	0	0	0	0	1	0	-0.09
MXD4	ENST00000337190.2	MAX dimerization protein 4	1173	1	0	1	0	0	0	0	0	0	0	-0.17
G6PC3	ENST00000269097.4	glucose 6 phosphatase, catalytic, 3	429	1	0	1	0	1	0	1	0	0	0	-0.17
AHSA2	ENST00000394457.3	AHA1, activator of heat shock 90kDa protein ATPase homolog 2 (yeast)	820	1	0	0	1	0	0	0	0	3	0	-0.08
BAG1	ENST00000472232.3	BCL2-associated athanogene	8934	1	1	0	0	0	0	0	0	0	0	-0.23
PSMB9	ENST00000395330.1	proteasome (prosome, macropain) subunit, beta type, 9

## Sheet: miR-483-3p.1
hsa-miR-483-3p.1
Target gene	Representative transcript	Gene name	Number of 3P-seq tags supporting UTR + 5	Conserved sites				Poorly conserved sites					Cumulative weighted context++ score	Total context++ score
				total	8mer	7mer-m8	7mer-A1	total	8mer	7mer-m8	7mer-A1	6mer sites
LCMT2	ENST00000567039.1	leucine carboxyl methyltransferase 2	274	1	0	1	0	1	1	0	0	1	-0.84	-0.9
DAD1	ENST00000250498.4	defender against cell death 1	1191	1	1	0	0	0	0	0	0	0	-0.8	-0.8
RAMP2	ENST00000588576.1	receptor (G protein-coupled) activity modifying protein 2	47	1	1	0	0	0	0	0	0	0	-0.72	-0.72
SS18L2	ENST00000447630.1	synovial sarcoma translocation gene on chromosome 18-like 2	137	1	1	0	0	0	0	0	0	0	-0.7	-0.77
NHP2	ENST00000314397.4	NHP2 ribonucleoprotein	77	1	1	0	0	0	0	0	0	0	-0.67	-0.67
TSPAN3	ENST00000267970.4	tetraspanin 3	9328	1	1	0	0	1	1	0	0	1	-0.57	-1
FGFR2	ENST00000369061.4	fibroblast growth factor receptor 2	75	1	1	0	0	0	0	0	0	1	-0.56	-0.56
HELLS	ENST00000394036.1	helicase, lymphoid-specific	329	1	1	0	0	1	0	1	0	1	-0.55	-0.55
TGIF2LY	ENST00000321217.4	TGFB-induced factor homeobox 2-like, Y-linked	5	1	1	0	0	0	0	0	0	1	-0.54	-0.56
FBXO28	ENST00000424254.2	F-box protein 28	461	2	0	2	0	0	0	0	0	0	-0.49	-0.49
NRG1	ENST00000341377.5	neuregulin 1	113	1	1	0	0	1	0	1	0	2	-0.48	-0.49
ISM2	ENST00000493585.1	isthmin 2	7	2	1	0	1	0	0	0	0	0	-0.47	-0.47
UQCRQ	ENST00000378670.3	ubiquinol-cytochrome c reductase, complex III subunit VII, 9.5kDa	13502	1	0	1	0	0	0	0	0	0	-0.45	-0.46
PIP4K2C	ENST00000354947.5	phosphatidylinositol-5-phosphate 4-kinase, type II, gamma	457	1	0	1	0	1	1	0	0	0	-0.43	-0.45
GPC2	ENST00000292377.2	glypican 2	52	1	0	1	0	1	0	1	0	0	-0.42	-0.42
VPS54	ENST00000409558.4	vacuolar protein sorting 54 homolog (S. cerevisiae)	312	1	1	0	0	0	0	0	0	0	-0.41	-0.41
SLC18A1	ENST00000437980.1	solute carrier family 18 (vesicular monoamine transporter), member 1	5	1	1	0	0	0	0	0	0	0	-0.41	-0.41
NPFFR1	ENST00000277942.6	neuropeptide FF receptor 1	5	1	1	0	0	3	1	2	0	3	-0.41	-0.41
NUP62CL	ENST00000372461.3	nucleoporin 62kDa C-terminal like	73	1	0	1	0	1	0	0	1	0	-0.39	-0.5
SEMA3A	ENST00000265362.4	sema domain, immunoglobulin domain (Ig), short basic domain, secreted, (semaphorin) 3A	162	1	1	0	0	0	0	0	0	1	-0.39	-0.41
RPE	ENST00000429907.1	ribulose-5-phosphate-3-epimerase	333	1	0	1	0	1	0	0	1	1	-0.38	-0.45
STAT1	ENST00000540176.1	signal transducer and activator of transcription 1, 91kDa	326	1	0	1	0	2	0	1	1	0	-0.37	-0.38
TIFAB	ENST00000537858.1	TRAF-interacting protein with forkhead-associated domain, family member B	5	1	1	0	0	0	0	0	0	4	-0.37	-0.37
UPF3B	ENST00000276201.2	UPF3 regulator of nonsense transcripts homolog B (yeast)	11	1	1	0	0	0	0	0	0	1	-0.35	-0.35
PMEPA1	ENST00000341744.3	prostate transmembrane protein, androgen induced 1	736	1	0	0	1	1	0	1	0	0	-0.35	-0.35
AGPAT4	ENST00000366911.5	1-acylglycerol-3-phosphate O-acyltransferase 4	142	1	1	0	0	1	0	1	0	1	-0.33	-0.34
ZBTB12	ENST00000375527.2	zinc finger and BTB domain containing 12	18	1	1	0	0	1	0	1	0	1	-0.33	-0.55
DCTN3	ENST00000447983.2	dynactin 3 (p22)	1816	1	0	1	0	1	0	1	0	0	-0.33	-0.33
SEC14L2	ENST00000312932.9	SEC14-like 2 (S. cerevisiae)	187	1	1	0	0	0	0	0	0	2	-0.33	-0.39
CTNNB1	ENST00000349496.5	catenin (cadherin-associated protein), beta 1, 88kDa	7257	1	1	0	0	0	0	0	0	0	-0.33	-0.33
CPD	ENST00000225719.4	carboxypeptidase D	1766	1	1	0	0	0	0	0	0	0	-0.31	-0.32
SLC6A6	ENST00000454876.2	solute carrier family 6 (neurotransmitter transporter), member 6	280	1	0	1	0	1	1	0	0	1	-0.31	-0.33
MSL2	ENST00000309993.2	male-specific lethal 2 homolog (Drosophila)	175	1	1	0	0	1	0	0	1	1	-0.31	-0.36
AC174470.1	ENST00000457257.1		164	1	1	0	0	0	0	0	0	0	-0.31	-0.31
CTDSPL2	ENST00000260327.4	CTD (carboxy-terminal domain, RNA polymerase II, polypeptide A) small phosphatase like 2	457	1	1	0	0	0	0	0	0	0	-0.31	-0.34
GAP43	ENST00000305124.6	growth associated protein 43	5	1	0	1	0	0	0	0	0	0	-0.3	-0.3
PAM	ENST00000438793.3	peptidylglycine alpha-amidating monooxygenase	17149	1	0	1	0	1	0	1	0	0	-0.3	-0.43
IQSEC2	ENST00000375365.2	IQ motif and Sec7 domain 2	5	1	1	0	0	0	0	0	0	0	-0.29	-0.29
U2AF2	ENST00000450554.2	U2 small nuclear RNA auxiliary factor 2	1093	1	0	1	0	0	0	0	0	0	-0.29	-0.29
HM13	ENST00000335574.5	histocompatibility (minor) 13	4848	1	0	1	0	1	0	0	1	1	-0.29	-0.33
RPS24	ENST00000435275.1	ribosomal protein S24	39029	1	0	0	1	0	0	0	0	0	-0.28	-0.28
HSH2D	ENST00000588246.1	hematopoietic SH2 domain containing	5	1	1	0	0	0	0	0	0	3	-0.28	-0.28
DBN1	ENST00000512501.1	drebrin 1	9937	1	0	1	0	0	0	0	0	0	-0.28	-0.28
CNOT7	ENST00000361272.4	CCR4-NOT transcription complex, subunit 7	415	1	0	1	0	0	0	0	0	1	-0.27	-0.27
MEX3C	ENST00000592416.1	mex-3 RNA binding family member C	5	1	0	0	1	1	0	1	0	1	-0.27	-0.27
PCBD2	ENST00000512783.1	pterin-4 alpha-carbinolamine dehydratase/dimerization cofactor of hepatocyte nuclear factor 1 alpha (TCF1) 2	95	1	0	1	0	0	0	0	0	3	-0.26	-0.26
RGAG4	ENST00000545866.1	retrotransposon gag domain containing 4	34	1	0	1	0	0	0	0	0	0	-0.25	-0.25
CHSY3	ENST00000305031.4	chondroitin sulfate synthase 3	221	1	0	1	0	1	0	0	1	0	-0.25	-0.3
RNF32	ENST00000311822.8	ring finger protein 32	15	1	0	1	0	0	0	0	0	0	-0.25	-0.25
CDK4	ENST00000312990.6	cyclin-dependent kinase 4	290	1	0	1	0	0	0	0	0	1	-0.25	-0.26
RNF24	ENST00000336095.6	ring finger protein 24	448	1	0	1	0	0	0	0	0	2	-0.25	-0.25
CYP3A5	ENST00000339843.2	cytochrome P450, family 3, subfamily A, polypeptide 5	5	1	0	1	0	0	0	0	0	0	-0.24	-0.24
NDOR1	ENST00000427047.2	NADPH dependent diflavin oxidoreductase 1	1044	2	0	2	0	0	0	0	0	0	-0.24	-0.27
TAL1	ENST00000371884.2	T-cell acute lymphocytic leukemia 1	5	1	1	0	0	0	0	0	0	0	-0.23	-0.23
C5orf20	ENST00000503143.2	chromosome 5 open reading frame 20	5	1	1	0	0	0	0	0	0	1	-0.23	-0.23
ZBTB4	ENST00000380599.4	zinc finger and BTB domain containing 4	1039	1	0	1	0	1	0	1	0	0	-0.23	-0.23
SDF4	ENST00000263741.7	stromal cell derived factor 4	2036	1	0	1	0	0	0	0	0	0	-0.23	-0.23
DIP2B	ENST00000301180.5	DIP2 disco-interacting protein 2 homolog B (Drosophila)	1613	1	0	1	0	1	0	1	0	0	-0.22	-0.23
BBC3	ENST00000341983.4	BCL2 binding component 3	87	1	0	1	0	0	0	0	0	0	-0.22	-0.22
MDM4	ENST00000391947.2	Mdm4 p53 binding protein homolog (mouse)	443	1	0	1	0	0	0	0	0	2	-0.22	-0.22
CDK20	ENST00000375871.4	cyclin-dependent kinase 20	25	1	0	1	0	0	0	0	0	0	-0.21	-0.21
DDX6	ENST00000264018.4	DEAD (Asp-Glu-Ala-Asp) box helicase 6	11	1	0	1	0	1	0	1	0	1	-0.21	-0.25
RCAN2	ENST00000330430.6	regulator of calcineurin 2	32	1	0	1	0	0	0	0	0	0	-0.2	-0.2
ZNF449	ENST00000339249.4	zinc finger protein 449	345	1	0	1	0	0	0	0	0	0	-0.2	-0.21
ABCA9	ENST00000370732.2	ATP-binding cassette, sub-family A (ABC1), member 9	5	1	1	0	0	0	0	0	0	0	-0.2	-0.2
MYO18A	ENST00000354329.4	myosin XVIIIA	159	1	0	1	0	1	0	1	0	0	-0.2	-0.22
AAED1	ENST00000375234.3	AhpC/TSA antioxidant enzyme domain containing 1	5	1	0	1	0	0	0	0	0	0	-0.2	-0.2
ZCCHC24	ENST00000372336.3	zinc finger, CCHC domain containing 24	359	1	0	1	0	0	0	0	0	0	-0.19	-0.19
S100A2	ENST00000368707.4	S100 calcium binding protein A2	1140	1	0	0	1	0	0	0	0	0	-0.18	-0.18
AEBP2	ENST00000266508.9	AE binding protein 2	1228	1	0	1	0	0	0	0	0	1	-0.18	-0.2
LUC7L	ENST00000337351.4	LUC7-like (S. cerevisiae)	898	1	0	1	0	1	0	0	1	3	-0.18	-0.19
KLF7	ENST00000309446.6	Kruppel-like factor 7 (ubiquitous)	737	2	1	1	0	0	0	0	0	2	-0.18	-0.18
HNRNPA3	ENST00000411529.2	heterogeneous nuclear ribonucleoprotein A3	329	1	0	1	0	0	0	0	0	0	-0.17	-0.17
TENM3	ENST00000511685.1	teneurin transmembrane protein 3	30	1	0	1	0	0	0	0	0	0	-0.17	-0.17
LRRC8C	ENST00000370454.4	leucine rich repeat containing 8 family, member C	544	1	0	0	1	0	0	0	0	1	-0.17	-0.17
PEG10	ENST00000482108.1	paternally expressed 10	8778	1	0	1	0	0	0	0	0	0	-0.17	-0.17
TNPO3	ENST00000393245.1	transportin 3	30	1	0	1	0	2	1	1	0	3	-0.17	-0.25
FOSL2	ENST00000379619.1	FOS-like antigen 2	2255	1	1	0	0	2*	0	0	1	4	-0.17	-0.34
AAK1	ENST00000409085.4	AP2 associated kinase 1	27	1	0	1	0	4	1	1	2	5	-0.16	-0.24
NRGN	ENST00000412681.2	neurogranin (protein kinase C substrate, RC3)	60	1	0	1	0	0	0	0	0	0	-0.16	-0.16
TPM3	ENST00000368531.2	tropomyosin 3	669	1	0	1	0	0	0	0	0	0	-0.15	-0.16
DYRK2	ENST00000344096.3	dual-specificity tyrosine-(Y)-phosphorylation regulated kinase 2	1091	1	0	0	1	3	0	1	2	1	-0.15	-0.43
ETV3	ENST00000368192.4	ets variant 3	37	1	0	1	0	0	0	0	0	1	-0.15	-0.15
AFF1	ENST00000395146.4	AF4/FMR2 family, member 1	28	1	0	1	0	2	0	1	1	1	-0.15	-0.4
RTFDC1	ENST00000395881.3	replication termination factor 2 domain containing 1	15783	1	0	1	0	0	0	0	0	0	-0.14	-0.14
TNPO2	ENST00000425528.1	transportin 2	1620	1	0	1	0	0	0	0	0	0	-0.14	-0.14
AHR	ENST00000242057.4	aryl hydrocarbon receptor	25	1	0	1	0	0	0	0	0	0	-0.14	-0.14
HOMEZ	ENST00000357460.5	homeobox and leucine zipper encoding	100	1	1	0	0	1	0	0	1	0	-0.14	-0.33
CLCN6	ENST00000312413.6	chloride channel, voltage-sensitive 6	227	1	0	1	0	0	0	0	0	2	-0.14	-0.14
TYRO3	ENST00000263798.3	TYRO3 protein tyrosine kinase	70	1	0	1	0	1	0	1	0	3	-0.13	-0.14
ZNF446	ENST00000335841.4	zinc finger protein 446	44	1	0	1	0	0	0	0	0	0	-0.13	-0.13
CNIH2	ENST00000311445.6	cornichon family AMPA receptor auxiliary protein 2	158	1	0	1	0	0	0	0	0	0	-0.13	-0.13
CXorf56	ENST00000320339.4	chromosome X open reading frame 56	279	1	0	1	0	0	0	0	0	3	-0.13	-0.23
GDF11	ENST00000257868.5	growth differentiation factor 11	847	2	1	1	0	0	0	0	0	1	-0.13	-0.39
MLLT1	ENST00000252674.7	myeloid/lymphoid or mixed-lineage leukemia (trithorax homolog, Drosophila); translocated to, 1	33	1	0	1	0	0	0	0	0	1	-0.13	-0.23
TP73	ENST00000378280.1	tumor protein p73	831	1	0	1	0	0	0	0	0	0	-0.13	-0.13
HNRNPR	ENST00000478691.1	heterogeneous nuclear ribonucleoprotein R	6629	1	0	0	1	0	0	0	0	0	-0.12	-0.12
ITPRIPL1	ENST00000536814.1	inositol 1,4,5-trisphosphate receptor interacting protein-like 1	131	1	0	1	0	0	0	0	0	2	-0.12	-0.16
ATXN1	ENST00000244769.4	ataxin 1	106	1	1	0	0	0	0	0	0	1	-0.12	-0.17
COLQ	ENST00000383785.2	collagen-like tail subunit (single strand of homotrimer) of asymmetric acetylcholinesterase	8	1	0	1	0	0	0	0	0	0	-0.12	-0.12
RAB15	ENST00000436278.2	RAB15, member RAS oncogene family	23	1	0	0	1	0	0	0	0	0	-0.11	-0.11
CCDC85C	ENST00000380243.4	coiled-coil domain containing 85C	86	1	0	0	1	0	0	0	0	2	-0.1	-0.13
XPO1	ENST00000401558.2	exportin 1 (CRM1 homolog, yeast)	404	1	0	1	0	0	0	0	0	0	-0.1	-0.13
C17orf85	ENST00000158149.3	chromosome 17 open reading frame 85	718	1	0	1	0	1	0	1	0	2	-0.1	-0.3
SMARCD1	ENST00000394963.4	SWI/SNF related, matrix associated, actin dependent regulator of chromatin, subfamily d, member 1	952	1	0	1	0	1	0	1	0	1	-0.1	-0.2
RGS9BP	ENST00000334176.3	regulator of G protein signaling 9 binding protein	13	1	0	1	0	0	0	0	0	1	-0.09	-0.09
FRMPD4	ENST00000380682.1	FERM and PDZ domain containing 4	25	1	0	1	0	0	0	0	0	2	-0.09	-0.12
EXOC7	ENST00000607838.1	exocyst complex component 7	1483	1	0	1	0	1	0	1	0	1	-0.09	-0.15
RP11-766F14.2	ENST00000511828.1	Protein LOC285556	5	1	0	1	0	0	0	0	0	0	-0.08	-0.09
XYLT1	ENST00000261381.6	xylosyltransferase I	159	1	0	0	1	0	0	0	0	0	-0.08	-0.08
KRT77	ENST00000341809.3	keratin 77	5	1	0	1	0	0	0	0	0	1	-0.08	-0.08
RAB6B	ENST00000285208.4	RAB6B, member RAS oncogene family	669	1	0	0	1	0	0	0	0	2	-0.08	-0.09
SPTSSA	ENST00000298130.4	serine palmitoyltransferase, small subunit A	27	1	0	0	1	1	0	0	1	0	-0.08	-0.25
PLXND1	ENST00000393239.1	plexin D1	211	1	0	1	0	0	0	0	0	0	-0.07	-0.07
SRGAP1	ENST00000355086.3	SLIT-ROBO Rho GTPase activating protein 1	64	1	0	1	0	0	0	0	0	1	-0.06	-0.1
CAPRIN1	ENST00000341394.4	cell cycle associated protein 1	650	1	0	0	1	1	1	0	0	2	-0.06	-0.24
RAB10	ENST00000264710.4	RAB10, member RAS oncogene family	998	1	0	1	0	0	0	0	0	1	-0.06	-0.25
VSIG4	ENST00000455586.2	V-set and immunoglobulin domain containing 4	5	1	0	0	1	0	0	0	0	0	-0.05	-0.05
ZZEF1	ENST00000381638.2	zinc finger, ZZ-type with EF-hand domain 1	83	1	0	1	0	0	0	0	0	1	-0.05	-0.07
KRAS	ENST00000256078.4	Kirsten rat sarcoma viral oncogene homolog	40	1	0	0	1	0	0	0	0	0	-0.04	-0.12
VPS53	ENST00000437048.2	vacuolar protein sorting 53 homolog (S. cerevisiae)	1332	1	0	1	0	2	0	1	1	5	-0.04	-0.14
MTMR3	ENST00000333027.3	myotubularin related protein 3	123	1	0	1	0	1	0	0	1	1	-0.03	-0.04
FRRS1L	ENST00000561981.2	ferric-chelate reductase 1-like	11	1	0	0	1	0	0	0	0	2	-0.03	-0.03
POLR2F	ENST00000442738.2	polymerase (RNA) II (DNA directed) polypeptide F	134	1	0	0	1	0	0	0	0	0	-0.02	-0.05
ROCK1	ENST00000399799.2	Rho-associated, coiled-coil containing protein kinase 1	7	1	0	0	1	0	0	0	0	1	-0.02	-0.02
STK40	ENST00000359297.2	serine/threonine kinase 40	214	1	0	1	0	0	0	0	0	0	-0.02	-0.02
ROBO2	ENST00000461745.1	roundabout, axon guidance receptor, homolog 2 (Drosophila)	22	1	0	0	1	0	0	0	0	0	-0.02	-0.02
KCMF1	ENST00000409785.4	potassium channel modulatory factor 1	1285	1	0	0	1	0	0	0	0	1	-0.02	-0.15
ZNF226	ENST00000588883.1	zinc finger protein 226	327	3	0	3	0	1	0	1	0	1	-0.01	-0.49
SHB	ENST00000377707.3	Src homology 2 domain containing adaptor protein B	1436	1	0	1	0	1	0	1	0	0	-0.01	-0.28
MRPL17	ENST00000288937.6	mitochondrial ribosomal protein L17	1447	1	1	0	0	1*	0	0	0	1	-0.01	-0.3
QSOX1	ENST00000367602.3	quiescin Q6 sulfhydryl oxidase 1	9246	1	0	1	0	1	0	0	1	2	0	-0.4
SMC1A	ENST00000322213.4	structural maintenance of chromosomes 1A	1626	1	1	0	0	0	0	0	0	3	0	-0.17
AHSA2	ENST00000394457.3	AHA1, activator of heat shock 90kDa protein ATPase homolog 2 (yeast)	820	1	0	1	0	0	0	0	0	0	0	-0.14
IER5	ENST00000367577.4	immediate early response 5	11212	1	1	0	0	0	0	0	0	2	0	-0.28
ACOT13	ENST00000537591.1	acyl-CoA thioesterase 13	1489	1	0	0	1	0	0	0	0	1	0	-0.02
SHC3	ENST00000375835.4	SHC (Src homology 2 domain containing) transforming protein 3	18	1	0	1	0	2	1	1	0	1	0	-0.19
