# Supplementary material for: Comprehensive RNA-Sequencing Analysis in Serum and Muscle Reveals Novel Small RNA Signatures with Biomarker Potential for DMD
Source: Mol Ther Nucleic Acids. 2018 Aug 17;13:1–15. doi: 10.1016/j.omtn.2018.08.005 (PMC6140421; doi:10.1016/j.omtn.2018.08.005)
Supplement: Data S4. ncRNA Master Data File [file mmc5.xls]

## Sheet: Serum
miBase	raw counts												normalized counts												DESeq output
ID	C57/BL10				mdx				PPMO				C57/BL10				mdx				PPMO				base mean (counts)			mdx vs C57		negative binomial test
	C57-1	C57-2	C57-3	C57-4	mdx-1	mdx-2	mdx-3	mdx-4	PPMO-1	PPMO-2	PPMO-3	PPMO-4	C57-1	C57-2	C57-3	C57-4	mdx-1	mdx-2	mdx-3	mdx-4	PPMO-1	PPMO-2	PPMO-3	PPMO-4	All samples	C57/BL10	mdx	ratio	log2 ratio	pval	padj
mmu-miR-206-3p	367	509	620	529	3076	2338	6123	3006	1349	1216	162	73912	734.252	496.189	260.047	310.354	3809.19	2504.66	3699.63	4461.55	1213.22	1005.52	4046.99	4829.4	2102.28	494.648	3709.91	7.50011	2.90691	1.20094e-11	2.57461e-09
mmu-miR-483-3p	1	1	0	1	40	18	121	50	15	11	0	155	2.00069	0.974831	0	0.586681	49.5343	19.2831	73.1104	74.2107	13.4902	9.096	0	10.1277	27.7016	0.988244	54.4149	55.0622	5.78299	1.97288e-11	2.57461e-09
mmu-miR-133b-3p	142	138	316	295	586	1173	1741	901	191	198	24	29729	284.097	134.527	132.54	173.071	725.678	1256.61	1051.94	1337.28	171.775	163.728	599.554	1942.49	666.48	199.825	1133.14	5.67064	2.50351	1.09795e-08	9.55219e-07
mmu-miR-22-3p	995	1411	3932	2855	5044	4818	15059	6457	1688	2232	77	57631	1990.68	1375.49	1649.2	1674.97	6246.28	5161.44	9098.92	9583.57	1518.1	1845.66	1923.57	3765.6	4751.41	1833.55	7669.26	4.18274	2.06445	1.81851e-06	0.000118658
mmu-miR-149-5p	50	60	216	115	284	292	528	332	75	111	1	2071	100.034	58.4898	90.5972	67.4683	351.694	312.814	319.027	492.759	67.4511	91.7869	24.9814	135.319	233.706	86.8553	380.556	4.3815	2.13142	9.68308e-06	0.000505457
mmu-miR-133a-3p	707	682	1537	1428	1690	3313	3447	2010	756	813	160	169852	1414.49	664.835	644.666	837.78	2092.83	3549.16	2082.74	2983.27	679.907	672.277	3997.02	11098.1	1893.14	982.908	2803.37	2.85212	1.51203	0.000438612	0.0170554
mmu-miR-22-5p	9	12	49	41	44	51	136	68	23	28	2	798	18.0062	11.698	20.5521	24.0539	54.4878	54.6354	82.1736	100.927	20.685	23.1535	49.9628	52.1412	47.4954	20.3725	74.6183	3.66269	1.8729	0.000457424	0.0170554
mmu-miR-128-3p	427	1433	3211	1611	1752	2203	7485	3167	5951	4588	36	10046	854.293	1396.93	1346.79	945.142	2169.6	2360.03	4522.57	4700.51	5352.02	3793.86	899.331	656.404	2360.06	1229.42	3490.69	2.8393	1.50554	0.000566282	0.0184749
mmu-miR-378b	20	13	34	39	34	44	143	73	17	18	12	6165	40.0137	12.6728	14.2607	22.8805	42.1042	47.1364	86.4031	108.348	15.2889	14.8844	299.777	402.82	48.4908	24.9269	72.0547	2.89064	1.53139	0.000967839	0.0280673
mmu-miR-378c	162	151	297	262	298	322	757	397	169	196	34	24956	324.111	147.199	124.571	153.71	369.031	344.953	457.393	589.233	151.99	162.074	849.368	1630.62	329.138	207.084	451.192	2.17879	1.12353	0.00237488	0.0619844
mmu-miR-199a-3p	216	332	1266	619	135	290	257	101	263	220	25	15792	432.148	323.644	531	363.155	167.178	310.672	155.284	149.906	236.528	181.92	624.535	1031.85	329.009	450.918	207.099	0.459283	-1.12255	0.00466802	0.0852785
mmu-miR-199b-3p	216	332	1266	619	135	290	257	101	263	220	25	15792	432.148	323.644	531	363.155	167.178	310.672	155.284	149.906	236.528	181.92	624.535	1031.85	329.009	450.918	207.099	0.459283	-1.12255	0.00466802	0.0852785
mmu-miR-328-3p	532	3388	4825	2369	4626	2555	9295	3880	6929	6618	14	1376	1064.37	3302.73	2023.76	1389.85	5728.64	2737.13	5616.2	5758.75	6231.58	5472.48	349.74	89.9076	3573.8	2086.31	5061.29	2.42595	1.27855	0.00426536	0.0852785
mmu-miR-434-5p	19	19	145	38	6	11	15	9	13	4	0	462	38.013	18.5218	60.8176	22.2939	7.43015	11.7841	9.06327	13.3579	11.6915	3.30764	0	30.187	24.5152	38.2267	10.8037	0.282621	-1.82306	0.00516618	0.0852785
mmu-miR-574-3p	74	95	330	151	37	32	94	34	83	69	1	66	148.051	92.6089	138.412	88.5888	45.8193	34.281	56.7965	50.4633	74.6459	57.0567	24.9814	4.31243	88.0465	128.153	47.9402	0.374087	-1.41856	0.00439915	0.0852785
mmu-miR-615-3p	85	54	453	68	273	186	1035	524	92	95	0	704	170.058	52.6409	190.002	39.8943	338.072	199.258	625.365	777.728	82.74	78.5564	0	45.9992	306.37	124.581	488.159	3.91841	1.97027	0.0052278	0.0852785
mmu-miR-127-3p	103	201	804	272	86	176	98	67	83	62	3	2924	206.071	195.941	337.223	159.577	106.499	188.546	59.2133	99.4424	74.6459	51.2684	74.9442	191.054	182.694	244.597	120.791	0.493837	-1.01789	0.00599374	0.0920216
mmu-miR-541-5p	12	9	79	50	7	15	6	9	11	12	0	269	24.0082	8.77348	33.1351	29.334	8.66851	16.0692	3.62531	13.3579	9.89282	9.92291	0	17.5764	18.6256	26.1892	11.062	0.422388	-1.24336	0.00734269	0.106469
mmu-miR-1964-3p	64	160	339	222	169	145	833	271	342	326	2	69	128.044	155.973	142.187	130.243	209.283	155.336	503.313	402.222	307.577	269.572	49.9628	4.50845	235.281	151.283	319.28	2.11048	1.07757	0.0119133	0.163163
mmu-miR-30b-5p	20	43	84	104	17	27	26	8	8	38	1	910	40.0137	41.9177	35.2322	61.0148	21.0521	28.9246	15.7097	11.8737	7.19478	31.4225	24.9814	59.4592	34.5855	48.6601	20.5109	0.421514	-1.24635	0.0131281	0.163163
mmu-miR-378a-3p	929	931	1871	1657	1642	1898	3670	1857	971	1080	150	174240	1858.64	907.567	784.756	972.13	2033.38	2033.29	2217.48	2756.19	873.267	893.062	3747.21	11384.8	1789.02	1247.92	2330.11	1.8672	0.900875	0.012761	0.163163
mmu-miR-203-3p	74	61	773	301	46	80	73	46	120	136	0	385	148.051	59.4647	324.221	176.591	56.9645	85.7026	44.1079	68.2739	107.922	112.46	0	25.1558	130.47	193.955	66.9854	0.345367	-1.5338	0.0156164	0.185268
mmu-let-7d-3p	575	2085	4463	2968	3043	1734	8044	2631	2974	3898	11	578	1150.39	2032.52	1871.92	1741.27	3768.32	1857.6	4860.33	3904.97	2674.66	3223.29	274.795	37.7664	2745.93	1839.89	3651.97	1.98489	0.989056	0.0198996	0.191872
mmu-miR-15b-3p	5	34	22	72	5	4	10	0	24	32	0	13	10.0034	33.1442	9.22749	42.241	6.19179	4.28513	6.04218	0	21.5843	26.4611	0	0.849418	14.9419	25.5873	4.29654	0.167917	-2.57418	0.0220543	0.191872
mmu-miR-24-2-5p	33	33	154	63	56	66	295	134	66	54	1	1260	66.0226	32.1694	64.5924	36.9609	69.3481	70.7046	178.244	198.885	59.3569	44.6531	24.9814	82.3282	92.5909	54.8633	130.318	2.37533	1.24813	0.0215832	0.191872
mmu-miR-423-3p	553	1659	3963	1283	2344	1663	5263	2562	2798	2628	16	1689	1106.38	1617.24	1662.21	752.711	2902.71	1781.54	3180	3802.56	2516.37	2173.12	399.702	110.359	2183.43	1390.26	2976.6	2.14103	1.09831	0.0169374	0.191872
mmu-miR-434-3p	35	44	222	95	15	48	53	18	30	25	0	354	70.024	42.8926	93.1138	55.7347	18.5754	51.4215	32.0235	26.7159	26.9804	20.6727	0	23.1303	52.7495	71.6461	33.8529	0.472502	-1.08161	0.0183823	0.191872
mmu-miR-451a	148	612	842	1621	260	165	299	86	508	665	1	228	296.102	596.596	353.161	951.009	321.973	176.762	180.661	127.642	456.869	549.895	24.9814	14.8975	403.6	596.987	210.212	0.352122	-1.50585	0.0209557	0.191872
mmu-miR-652-3p	86	260	215	221	106	66	48	15	75	166	0	234	172.059	253.456	90.1778	129.656	131.266	70.7046	29.0025	22.2632	67.4511	137.267	0	15.2895	121.098	174.899	67.2971	0.384776	-1.37791	0.0192643	0.191872
mmu-miR-669c-5p	31	90	188	82	83	107	333	115	403	265	2	12	62.0213	87.7348	78.8531	48.1078	102.784	114.627	201.205	170.685	362.437	219.131	49.9628	0.784078	112.558	74.9615	150.154	2.00308	1.00222	0.018198	0.191872
mmu-miR-193a-5p	0	2	6	5	8	4	20	8	1	3	0	59	0	1.94966	2.51659	2.9334	9.90687	4.28513	12.0844	11.8737	0.899348	2.48073	0	3.85505	5.82793	1.99141	9.66445	4.85308	2.2789	0.0242124	0.192412
mmu-miR-382-5p	11	16	93	30	6	10	20	8	9	6	0	72	22.0075	15.5973	39.0071	17.6004	7.43015	10.7128	12.0844	11.8737	8.09413	4.96145	0	4.70447	18.2777	25.7081	10.8472	0.421939	-1.24489	0.024328	0.192412
mmu-miR-671-3p	12	19	60	16	29	38	83	40	47	50	0	70	24.0082	18.5218	25.1659	9.38689	35.9124	40.7087	50.1501	59.3686	42.2693	41.3455	0	4.57379	34.4163	21.0398	47.7928	2.27155	1.18368	0.0241963	0.192412
mmu-miR-1249-3p	1	29	75	17	66	24	106	35	28	44	0	63	2.00069	28.2701	31.4574	9.97357	81.7316	25.7108	64.0471	51.9475	25.1817	36.384	0	4.11641	38.0777	19.0878	57.0676	2.98974	1.58002	0.0269417	0.200908
mmu-miR-26b-5p	26	62	113	114	25	26	44	17	43	69	3	4322	52.0178	60.4395	47.3958	66.8816	30.959	27.8533	26.5856	25.2316	38.6719	57.0567	74.9442	282.399	45.2527	61.7794	28.726	0.464978	-1.10477	0.026663	0.200908
mmu-miR-433-3p	16	46	163	26	16	15	31	12	13	12	1	45	32.011	44.8422	68.3673	15.2537	19.8137	16.0692	18.7308	17.8106	11.6915	9.92291	24.9814	2.94029	31.0383	43.373	18.7037	0.431229	-1.21348	0.0285952	0.207315
mmu-miR-205-5p	90	100	1119	366	61	169	72	38	145	176	0	11	180.062	97.4831	469.344	214.725	75.5398	181.047	43.5037	56.4001	130.405	145.536	0	0.718738	179.298	262.553	96.0433	0.365805	-1.45085	0.0340642	0.240291
mmu-miR-145a-5p	22	40	129	100	37	33	22	19	19	46	3	1981	44.0151	38.9932	54.1067	58.6681	45.8193	35.3523	13.2928	28.2001	17.0876	38.0378	74.9442	129.438	42.9274	53.4853	32.3695	0.605203	-0.724509	0.0446367	0.277385
mmu-miR-191-3p	3	15	16	19	16	9	51	32	29	19	0	13	6.00206	14.6225	6.7109	11.1469	19.8137	9.64154	30.8151	47.4949	26.0811	15.7113	0	0.849418	18.7495	10.3835	27.1155	2.6114	1.38482	0.0441311	0.277385
mmu-miR-24-3p	370	519	1463	945	611	695	2333	1087	907	701	41	11500	740.254	505.937	613.628	554.413	756.637	744.541	1409.64	1613.34	815.708	579.663	1024.24	751.408	905.091	661.553	1148.63	1.73626	0.795982	0.040792	0.277385
mmu-miR-378d	102	104	223	199	132	209	406	183	112	112	16	22929	204.07	101.382	93.5332	116.749	163.463	223.898	245.312	271.611	100.727	92.6138	399.702	1498.18	187.592	142.217	232.968	1.63811	0.712034	0.0434186	0.277385
mmu-miR-5126	41	28	102	54	43	62	183	57	64	127	0	4	82.0281	27.2953	42.782	31.6808	53.2494	66.4195	110.572	84.6002	57.5582	105.017	0	0.261359	65.6148	50.8734	80.3561	1.57953	0.659495	0.0426448	0.277385
mmu-miR-106b-3p	159	922	773	1770	363	150	406	83	331	804	1	309	318.109	898.794	324.221	1038.42	449.524	160.692	245.312	123.19	297.684	664.835	24.9814	20.19	475.594	697.617	253.572	0.363483	-1.46004	0.0486587	0.295347
mmu-miR-140-3p	585	3384	3874	7078	1270	962	2071	420	2428	3964	14	2962	1170.4	3298.83	1624.88	4152.53	1572.71	1030.57	1251.34	623.37	2183.62	3277.87	349.74	193.537	1967.48	2772.7	1162.27	0.419185	-1.25434	0.0515582	0.305834
mmu-miR-134-5p	32	21	175	47	15	20	34	19	18	11	0	65	64.022	20.4714	73.4005	27.574	18.5754	21.4256	20.5434	28.2001	16.1883	9.096	0	4.24709	36.9829	51.0461	22.9196	0.448998	-1.15522	0.0547322	0.310546
mmu-miR-29c-3p	0	0	4	5	2	4	17	5	0	2	0	68	0	0	1.67773	2.9334	2.47672	4.28513	10.2717	7.42107	0	1.65382	0	4.44311	3.71402	1.26299	6.16505	4.88131	2.28727	0.0542033	0.310546
mmu-miR-466i-5p	4	1	16	6	13	9	20	13	32	9	0	8	8.00274	0.974831	6.7109	3.52008	16.0987	9.64154	12.0844	19.2948	28.7791	7.44218	0	0.522719	10.0017	5.32951	14.6739	2.75333	1.46118	0.0586194	0.325525
mmu-miR-130b-5p	5	21	48	39	27	28	87	30	66	57	0	10	10.0034	20.4714	20.1327	22.8805	33.4357	29.9959	52.5669	44.5264	59.3569	47.1338	0	0.653398	30.4317	19.8987	40.9647	2.05867	1.04171	0.0615078	0.328663
mmu-miR-224-5p	12	32	118	74	13	24	38	14	28	23	1	76	24.0082	31.1946	49.4929	43.4144	16.0987	25.7108	22.9603	20.779	25.1817	19.0189	24.9814	4.96583	31.2442	40.2671	22.2212	0.551844	-0.857666	0.061703	0.328663
mmu-miR-16-5p	26	92	104	374	44	17	37	11	46	67	2	898	52.0178	89.6844	43.6209	219.419	54.4878	18.2118	22.3561	16.3264	41.37	55.4029	49.9628	58.6752	69.7339	110.502	28.9658	0.262129	-1.93165	0.0677986	0.340297
mmu-miR-27a-3p	214	329	1040	561	380	424	1459	600	623	530	19	7729	428.147	320.719	436.209	329.128	470.576	454.224	881.554	890.529	560.294	438.262	474.647	505.011	549.526	414.093	684.96	1.65412	0.726067	0.0673308	0.340297
mmu-miR-345-5p	9	18	26	27	4	13	9	0	13	8	0	24	18.0062	17.547	10.9052	15.8404	4.95343	13.9267	5.43796	0	11.6915	6.61527	0	1.56816	11.7967	17.0123	6.58108	0.386843	-1.37018	0.0664497	0.340297
mmu-miR-1943-5p	9	7	20	9	11	15	35	18	10	14	0	13	18.0062	6.82382	8.38863	5.28013	13.6219	16.0692	21.1476	26.7159	8.99348	11.5767	0	0.849418	15.2524	10.649	19.8558	1.86458	0.89885	0.0696302	0.342896
mmu-miR-150-3p	3	11	31	15	8	18	61	39	20	19	0	6	6.00206	10.7231	13.0024	8.80021	9.90687	19.2831	36.8573	57.8844	17.987	15.7113	0	0.392039	20.8474	10.422	31.2728	3.00064	1.58527	0.0732108	0.352351
mmu-miR-30c-5p	110	203	376	399	153	130	137	71	127	171	26	14964	220.075	197.891	157.706	234.086	189.469	139.267	82.7778	105.379	114.217	141.401	649.517	977.745	178.562	221.426	135.698	0.612837	-0.706426	0.0742503	0.352351
mmu-miR-125b-5p	224	302	1479	631	284	308	409	178	310	300	6	6996	448.154	294.399	620.339	370.195	351.694	329.955	247.125	264.19	278.798	248.073	149.888	457.117	392.767	473.964	311.569	0.657368	-0.605226	0.0769407	0.358599
mmu-miR-351-5p	4	19	40	11	23	20	42	31	41	31	0	183	8.00274	18.5218	16.7773	6.45349	28.4822	21.4256	25.3771	46.0106	36.8733	25.6342	0	11.9572	22.2421	13.374	31.1102	2.32618	1.21796	0.0797691	0.365259
mmu-miR-194-5p	6	24	45	36	5	5	24	5	20	18	0	112	12.0041	23.3959	18.8744	21.1205	6.19179	5.35641	14.5012	7.42107	17.987	14.8844	0	7.31806	14.4299	20.4017	8.45808	0.414576	-1.27029	0.0841734	0.37245
mmu-miR-223-3p	30	77	249	101	38	72	66	20	187	143	0	54	60.0206	75.062	104.438	59.2547	47.0576	77.1323	39.8784	29.6843	168.178	118.248	0	3.52835	66.2077	81.0884	51.327	0.632976	-0.659777	0.0841936	0.37245
mmu-let-7a-5p	114	291	435	332	271	227	776	240	495	591	13	15768	228.078	283.676	182.453	194.778	335.595	243.181	468.873	356.211	445.177	488.703	324.758	1030.28	299.872	241.627	358.117	1.48211	0.567652	0.0926577	0.386042
mmu-miR-186-5p	4	37	44	43	15	10	14	10	16	38	0	275	8.00274	36.0687	18.455	25.2273	18.5754	10.7128	8.45905	14.8421	14.3896	31.4225	0	17.9685	18.6044	23.5431	13.6657	0.580455	-0.784744	0.0918042	0.386042
mmu-miR-221-3p	88	232	351	375	91	121	199	70	154	207	1	663	176.06	226.161	147.22	220.005	112.691	129.625	120.239	103.895	138.5	171.17	24.9814	43.3203	165.282	209.356	121.208	0.578955	-0.788477	0.0931825	0.386042
mmu-miR-877-3p	1	7	33	8	16	5	44	14	12	7	0	2	2.00069	6.82382	13.8412	4.69344	19.8137	5.35641	26.5856	20.779	10.7922	5.78836	0	0.13068	12.8024	7.35712	18.2478	2.48029	1.31051	0.0890818	0.386042
mmu-miR-15b-5p	16	55	61	174	34	20	32	7	22	56	2	25	32.011	53.6157	25.5853	102.082	42.1042	21.4256	19.335	10.3895	19.7856	46.3069	49.9628	1.6335	41.2817	58.1428	24.4206	0.420011	-1.2515	0.10147	0.399877
mmu-miR-25-3p	849	4485	4997	11359	1884	1255	3350	635	3383	5393	16	1497	1698.58	4372.12	2095.9	6664.1	2333.07	1344.46	2024.13	942.476	3042.49	4459.52	399.702	97.8137	2869.25	4022.68	1715.82	0.426536	-1.22926	0.101904	0.399877
mmu-miR-330-3p	8	7	28	12	21	18	34	14	43	45	0	14	16.0055	6.82382	11.7441	7.04017	26.0055	19.2831	20.5434	20.779	38.6719	37.2109	0	0.914757	16.945	11.4642	22.4257	1.95615	0.968016	0.099682	0.399877
mmu-miR-423-5p	299	779	1987	1375	763	658	2862	1240	2102	1326	9	199	598.205	759.393	833.41	806.686	944.867	704.904	1729.27	1840.43	1890.43	1096.48	224.833	13.0026	1067.24	815.037	1319.44	1.61887	0.694985	0.10265	0.399877
mmu-miR-296-5p	5	36	54	107	16	12	25	8	25	35	0	24	10.0034	35.0939	22.6493	62.7748	19.8137	12.8554	15.1054	11.8737	22.4837	28.9418	0	1.56816	25.4153	35.3824	15.4481	0.436605	-1.1956	0.10455	0.401289
mmu-miR-29a-3p	162	195	633	443	367	313	786	358	215	310	3	4963	324.111	190.092	265.5	259.899	454.477	335.311	474.915	531.349	193.36	256.342	74.9442	324.282	373.116	285.444	460.787	1.61428	0.690894	0.106296	0.402077
mmu-let-7g-5p	432	1238	1721	2220	640	551	1102	399	1051	1275	38	35189	864.296	1206.84	721.842	1302.43	792.549	590.276	665.848	592.201	945.214	1054.31	949.293	2299.24	898.696	1113.94	683.448	0.613539	-0.704773	0.108505	0.404568
mmu-miR-6395	2	14	27	12	12	19	40	13	31	23	0	0	4.00137	13.6476	11.3246	7.04017	14.8603	20.3544	24.1687	19.2948	27.8798	19.0189	0	0	14.9726	9.66305	20.2821	2.09894	1.06966	0.111579	0.410172
mmu-miR-1198-5p	180	622	1007	760	499	440	1648	576	1299	1163	2	192	360.124	606.345	422.367	445.877	617.941	471.364	995.751	854.907	1168.25	961.695	49.9628	12.5452	621.926	496.77	747.081	1.50388	0.588685	0.115187	0.417553
mmu-miR-93-5p	30	69	95	347	34	27	56	17	60	101	3	286	60.0206	67.2633	39.846	203.578	42.1042	28.9246	33.8362	25.2316	53.9609	83.5178	74.9442	18.6872	67.6607	101.622	33.6996	0.331618	-1.59241	0.117336	0.419518
mmu-miR-150-5p	323	891	2199	1236	313	625	1024	271	1153	1437	5	488	646.222	868.574	922.33	725.137	387.606	669.551	618.719	402.222	1036.95	1188.27	124.907	31.8858	699.554	858.346	540.762	0.630004	-0.666567	0.125514	0.44269
mmu-miR-337-5p	0	3	16	5	0	1	1	2	2	1	0	152	0	2.92449	6.7109	2.9334	0	1.07128	0.604218	2.96843	1.7987	0.826909	0	9.93165	2.27938	3.37145	1.18732	0.352167	-1.50567	0.128366	0.445041
mmu-miR-93-3p	4	19	31	44	17	8	9	1	8	27	0	5	8.00274	18.5218	13.0024	25.8139	21.0521	8.57026	5.43796	1.48421	7.19478	22.3265	0	0.326699	13.6922	17.7141	9.67034	0.545913	-0.873258	0.12959	0.445041
mmu-let-7b-3p	3	3	26	12	11	8	34	13	11	12	0	20	6.00206	2.92449	10.9052	7.04017	13.6219	8.57026	20.5434	19.2948	9.89282	9.92291	0	1.3068	11.5428	7.3601	15.7254	2.13658	1.0953	0.146212	0.48071
mmu-miR-142a-5p	33	102	222	350	70	48	148	44	123	204	5	159	66.0226	99.4327	93.1138	205.338	86.6851	51.4215	89.4242	65.3054	110.62	168.689	124.907	10.389	100.769	126.461	75.0767	0.593674	-0.752257	0.161098	0.48071
mmu-miR-148b-3p	81	79	187	201	36	53	140	40	116	137	6	999	162.056	77.0116	78.4337	117.923	44.5809	56.7779	84.5905	59.3686	104.324	113.287	149.888	65.2745	91.4963	120.128	62.8644	0.523311	-0.93426	0.148933	0.48071
mmu-miR-1968-5p	1	10	13	8	6	6	30	8	18	13	0	11	2.00069	9.74831	5.45261	4.69344	7.43015	6.42769	18.1265	11.8737	16.1883	10.7498	0	0.718738	8.45665	5.8537	11.0596	1.88934	0.91788	0.162078	0.48071
mmu-miR-214-3p	26	20	65	51	18	13	29	15	9	12	4	315	52.0178	19.4966	27.263	29.9207	22.2904	13.9267	17.5223	22.2632	8.09413	9.92291	99.9256	20.582	27.5724	35.5805	19.5643	0.549859	-0.862866	0.161338	0.48071
mmu-miR-21a-5p	966	2072	3542	2472	1887	2488	4476	1987	2955	3445	118	79119	1932.66	2019.85	1485.63	1450.27	2336.78	2665.35	2704.48	2949.13	2657.57	2848.7	2947.81	5169.62	2315.72	1876.84	2754.6	1.46768	0.553542	0.1549	0.48071
mmu-miR-27b-3p	438	523	1671	1001	606	705	2082	917	711	757	72	34365	876.301	509.837	700.87	587.267	750.445	755.254	1257.98	1361.02	639.436	625.97	1798.66	2245.4	892.75	734.198	1051.3	1.4319	0.517935	0.155648	0.48071
mmu-miR-300-3p	2	4	16	15	1	3	3	4	0	1	0	117	4.00137	3.89932	6.7109	8.80021	1.23836	3.21385	1.81265	5.93686	0	0.826909	0	7.64476	4.77325	6.39502	3.15148	0.492802	-1.02092	0.16114	0.48071
mmu-miR-501-3p	42	95	296	195	131	144	353	115	126	146	3	918	84.0288	92.6089	124.152	114.403	162.225	154.265	213.289	170.685	113.318	120.729	74.9442	59.982	146.56	113.069	180.051	1.5924	0.671205	0.161411	0.48071
mmu-miR-503-5p	2	4	22	9	10	8	25	14	33	12	0	30	4.00137	3.89932	9.22749	5.28013	12.3836	8.57026	15.1054	20.779	29.6785	9.92291	0	1.96019	10.2862	6.09844	14.4739	2.37339	1.24695	0.154604	0.48071
mmu-miR-664-3p	4	9	26	14	11	17	42	6	9	18	0	44	8.00274	8.77348	10.9052	8.21353	13.6219	18.2118	25.3771	8.90529	8.09413	14.8844	0	2.87495	13.4082	9.76732	17.049	1.74552	0.803654	0.153504	0.48071
mmu-miR-744-5p	144	253	518	381	280	258	688	352	437	368	4	1040	288.099	246.632	217.265	223.525	346.74	276.391	415.702	522.443	393.015	304.303	99.9256	67.9534	332.92	266.635	399.205	1.49719	0.582262	0.14602	0.48071
mmu-miR-455-5p	5	15	63	17	11	8	11	11	20	19	0	244	10.0034	14.6225	26.4242	9.97357	13.6219	8.57026	6.6464	16.3264	17.987	15.7113	0	15.9429	14.0981	16.5131	11.6831	0.707503	-0.499192	0.165387	0.485011
mmu-miR-1843b-3p	6	22	36	11	22	14	45	21	20	27	0	33	12.0041	21.4463	15.0995	6.45349	27.2439	14.9979	27.1898	31.1685	17.987	22.3265	0	2.15621	20.2578	14.8257	25.69	1.7328	0.793106	0.167687	0.486293
mmu-miR-8114	8	38	71	49	25	5	36	8	21	35	0	8	16.0055	37.0436	29.7796	28.7473	30.959	5.35641	21.7518	11.8737	18.8863	28.9418	0	0.522719	23.9716	30.1142	17.8289	0.592043	-0.756227	0.171271	0.491228
mmu-miR-345-3p	6	12	17	8	12	13	31	7	13	23	0	89	12.0041	11.698	7.13033	4.69344	14.8603	13.9267	18.7308	10.3895	11.6915	19.0189	0	5.81524	12.3103	9.68089	14.9396	1.54321	0.625931	0.175575	0.498098
mmu-miR-99a-5p	2530	2088	9507	6104	1777	3686	3309	1508	2484	2160	81	39294	5061.74	2035.45	3987.53	3581.1	2200.56	3948.75	1999.36	2238.2	2233.98	1786.12	2023.49	2567.46	3391.69	4042.3	2741.07	0.678097	-0.560437	0.177667	0.498614
mmu-miR-379-5p	9	6	45	20	5	16	8	4	10	6	1	989	18.0062	5.84898	18.8744	11.7336	6.19179	17.1405	4.83374	5.93686	8.99348	4.96145	24.9814	64.6211	12.0813	15.0047	9.15779	0.610328	-0.712344	0.181131	0.502927
mmu-miR-127-5p	3	3	13	9	1	2	2	3	2	2	0	123	6.00206	2.92449	5.45261	5.28013	1.23836	2.14256	1.20844	4.45264	1.7987	1.65382	0	8.0368	3.86939	5.40587	2.3329	0.43155	-1.2124	0.18538	0.504829
mmu-miR-191-5p	290	647	1416	1538	464	510	778	263	1164	1215	10	3067	580.199	630.716	593.915	902.315	574.598	546.354	470.081	390.348	1046.84	1004.69	249.814	200.397	627.666	738.695	516.637	0.699391	-0.515829	0.185684	0.504829
mmu-let-7c-5p	744	1479	2681	1999	977	797	1254	636	1601	1311	22	16718	1488.51	1441.77	1124.5	1172.77	1209.88	853.812	757.689	943.96	1439.86	1084.08	549.591	1092.35	1202.24	1426.28	978.196	0.685837	-0.544063	0.187785	0.505277
mmu-miR-181d-5p	6	29	44	29	31	19	59	28	61	62	0	176	12.0041	28.2701	18.455	17.0137	38.3891	20.3544	35.6489	41.558	54.8602	51.2684	0	11.4998	27.5831	20.4094	34.7567	1.70297	0.768054	0.192569	0.507682
mmu-miR-99b-3p	5	11	37	11	16	13	37	20	30	16	0	102	10.0034	10.7231	15.519	6.45349	19.8137	13.9267	22.3561	29.6843	26.9804	13.2305	0	6.66466	16.7514	11.5993	21.9035	1.88835	0.917126	0.191965	0.507682
mmu-miR-143-3p	875	1216	3243	2635	842	970	1563	864	1228	1125	299	164242	1750.6	1185.39	1360.22	1545.9	1042.7	1039.14	944.392	1282.36	1104.4	930.273	7469.44	10731.5	1358.8	1602.11	1115.48	0.696259	-0.522303	0.197317	0.514997
mmu-miR-1957a	40	21	57	39	7	21	15	6	18	25	0	1	80.0274	20.4714	23.9076	22.8805	8.66851	22.4969	9.06327	8.90529	16.1883	20.6727	0	0.0653398	27.0558	41.0258	13.0858	0.318966	-1.64852	0.201261	0.516503
mmu-miR-195a-3p	8	8	53	23	7	6	18	8	23	11	0	90	16.0055	7.79865	22.2299	13.4937	8.66851	6.42769	10.8759	11.8737	20.685	9.096	0	5.88058	12.9925	16.3226	9.66233	0.591958	-0.756433	0.201852	0.516503
mmu-miR-23a-3p	648	1362	4458	1870	1077	1445	1431	434	1495	1589	17	3862	1296.44	1327.72	1869.83	1097.09	1333.71	1548	864.636	644.149	1344.52	1313.96	424.684	252.342	1340.79	1521.35	1160.22	0.762628	-0.390949	0.204078	0.51713
mmu-miR-204-5p	3	12	29	6	3	9	4	3	4	2	3	168	6.00206	11.698	12.1635	3.52008	3.71507	9.64154	2.41687	4.45264	3.59739	1.65382	74.9442	10.9771	7.2021	8.98692	5.41729	0.602797	-0.730257	0.211927	0.531854
mmu-miR-298-5p	1	3	8	5	5	3	15	6	2	8	0	62	2.00069	2.92449	3.35545	2.9334	6.19179	3.21385	9.06327	8.90529	1.7987	6.61527	0	4.05107	4.98221	3.04309	6.92132	2.27444	1.18551	0.21657	0.538331
mmu-miR-151-3p	256	558	1553	704	558	635	1622	591	1942	1057	4	1029	512.176	543.956	651.377	413.023	691.004	680.264	980.041	877.171	1746.53	874.043	99.9256	67.2347	702.38	576.894	827.867	1.43504	0.521093	0.219167	0.538665
mmu-miR-330-5p	5	8	11	9	4	13	25	6	14	14	0	12	10.0034	7.79865	4.61375	5.28013	4.95343	13.9267	15.1054	8.90529	12.5909	11.5767	0	0.784078	9.33931	7.58602	11.0926	1.46224	0.548183	0.220832	0.538665
mmu-miR-674-3p	36	56	192	118	87	62	208	100	97	72	1	202	72.0247	54.5905	80.5308	69.2283	107.737	66.4195	125.677	148.421	87.2367	59.5374	24.9814	13.1986	94.8883	75.5835	114.193	1.51082	0.595331	0.228417	0.552009
mmu-miR-222-3p	151	373	553	582	249	202	314	140	318	425	3	292	302.104	363.612	231.946	341.448	308.351	216.399	189.724	207.79	285.993	351.436	74.9442	19.0792	288.7	337.391	240.01	0.71137	-0.491328	0.235183	0.563145
mmu-miR-378a-5p	46	28	123	92	76	134	111	45	41	48	4	2646	92.0316	27.2953	51.5901	53.9746	94.1152	143.552	67.0682	66.7896	36.8733	39.6916	99.9256	172.889	80.3516	62.2842	98.4189	1.58016	0.660068	0.239528	0.563215
mmu-miR-676-5p	5	15	19	23	4	5	14	3	9	8	1	116	10.0034	14.6225	7.9692	13.4937	4.95343	5.35641	8.45905	4.45264	8.09413	6.61527	24.9814	7.57942	9.23861	12.5206	5.95666	0.475751	-1.07172	0.237607	0.563215
mmu-miR-132-3p	2	19	9	18	7	4	5	4	3	5	1	36	4.00137	18.5218	3.77488	10.5603	8.66851	4.28513	3.02109	5.93686	2.69804	4.13455	24.9814	2.35223	7.78447	9.86185	5.70709	0.578704	-0.789103	0.254098	0.564726
mmu-miR-192-5p	140	360	953	515	196	233	1312	440	477	732	5	935	280.096	350.939	399.718	302.14	242.718	249.609	792.734	653.054	428.989	605.297	124.907	61.0927	424.136	362.077	486.195	1.34279	0.425238	0.253045	0.564726
mmu-miR-200c-3p	234	23	95	120	22	9	19	8	25	31	0	3	468.161	22.4211	39.846	70.4017	27.2439	9.64154	11.4801	11.8737	22.4837	25.6342	0	0.196019	93.0338	170.438	15.6297	0.091703	-3.44689	0.258798	0.564726
mmu-miR-223-5p	8	19	53	37	16	27	71	24	75	51	2	22	16.0055	18.5218	22.2299	21.7072	19.8137	28.9246	42.8995	35.6211	67.4511	42.1724	49.9628	1.43748	26.9547	21.3596	32.5499	1.5239	0.607771	0.247882	0.564726
mmu-miR-23b-3p	139	308	630	333	203	221	276	72	238	340	9	3047	278.095	300.248	264.242	195.365	251.387	236.753	166.764	106.863	214.045	281.149	224.833	199.09	241.343	282.437	200.249	0.709004	-0.496134	0.249594	0.564726
mmu-miR-27a-5p	4	4	7	9	2	7	17	10	21	5	0	102	8.00274	3.89932	2.93602	5.28013	2.47672	7.49897	10.2717	14.8421	18.8863	4.13455	0	6.66466	7.24088	5.55458	8.92718	1.60717	0.684526	0.254803	0.564726
mmu-miR-29b-3p	2	3	2	3	3	6	7	3	3	4	0	70	4.00137	2.92449	0.838863	1.76004	3.71507	6.42769	4.22952	4.45264	2.69804	3.30764	0	4.57379	3.77291	2.61587	4.92994	1.88463	0.914282	0.259575	0.564726
mmu-miR-455-3p	1	4	6	6	2	0	2	0	3	3	0	132	2.00069	3.89932	2.51659	3.52008	2.47672	0	1.20844	0	2.69804	2.48073	0	8.62486	2.0862	3.23098	0.941414	0.291371	-1.77907	0.259644	0.564726
mmu-miR-708-3p	1	3	32	9	3	20	26	13	6	9	0	67	2.00069	2.92449	13.4218	5.28013	3.71507	21.4256	15.7097	19.2948	5.39609	7.44218	0	4.37777	11.0173	6.4012	15.6334	2.44227	1.28822	0.251307	0.564726
mmu-miR-200b-3p	123	11	67	42	10	4	7	7	12	9	1	10	246.084	10.7231	28.1019	24.6406	12.3836	4.28513	4.22952	10.3895	10.7922	7.44218	24.9814	0.653398	47.9511	87.8205	8.08175	0.0920258	-3.44182	0.26256	0.566349
mmu-miR-409-3p	3	12	104	15	5	12	19	4	11	10	0	45	6.00206	11.698	43.6209	8.80021	6.19179	12.8554	11.4801	5.93686	9.89282	8.26909	0	2.94029	14.2134	18.913	9.51384	0.503033	-0.991276	0.266738	0.567095
mmu-miR-486a-3p	91	450	546	1165	284	150	462	176	359	477	1	849	182.062	438.674	229.01	683.483	351.694	160.692	279.149	261.222	322.866	394.436	24.9814	55.4735	343.088	416.099	270.077	0.64907	-0.623555	0.269424	0.567095
mmu-miR-486b-3p	91	450	546	1165	284	150	462	176	359	477	1	849	182.062	438.674	229.01	683.483	351.694	160.692	279.149	261.222	322.866	394.436	24.9814	55.4735	343.088	416.099	270.077	0.64907	-0.623555	0.269424	0.567095
mmu-miR-139-3p	4	11	25	4	9	10	20	19	7	11	0	29	8.00274	10.7231	10.4858	2.34672	11.1452	10.7128	12.0844	28.2001	6.29543	9.096	0	1.89485	12.2093	8.5341	15.8845	1.86129	0.896305	0.272244	0.568446
mmu-miR-484	112	416	761	646	246	190	455	174	336	433	1	276	224.077	405.53	319.187	378.996	304.636	203.544	274.919	258.253	302.181	358.052	24.9814	18.0338	313.903	359.653	268.153	0.745587	-0.423551	0.276676	0.573114
mmu-miR-125a-5p	93	233	1084	487	249	231	382	172	281	321	4	3041	186.064	227.136	454.664	285.713	308.351	247.466	230.811	255.285	252.717	265.438	99.9256	198.698	291.926	313.393	270.459	0.863002	-0.212564	0.286197	0.577728
mmu-miR-1843a-3p	3	7	24	4	5	9	22	14	17	11	0	55	6.00206	6.82382	10.0664	2.34672	6.19179	9.64154	13.2928	20.779	15.2889	9.096	0	3.59369	9.77761	6.84128	12.7139	1.85841	0.894071	0.287669	0.577728
mmu-miR-199a-5p	16	33	52	41	21	34	15	4	19	36	13	3237	32.011	32.1694	21.8104	24.0539	26.0055	36.4236	9.06327	5.93686	17.0876	29.7687	324.758	211.505	25.4589	30.0114	20.9064	0.696613	-0.52157	0.287757	0.577728
mmu-miR-218-5p	52	24	54	26	3	15	20	4	16	9	0	105	104.036	23.3959	22.6493	15.2537	3.71507	16.0692	12.0844	5.93686	14.3896	7.44218	0	6.86068	28.0742	46.2265	9.92192	0.214637	-2.22003	0.284075	0.577728
mmu-miR-340-3p	2	4	3	10	0	4	0	2	3	4	0	77	4.00137	3.89932	1.25829	5.86681	0	4.28513	0	2.96843	2.69804	3.30764	0	5.03117	3.03911	4.11618	1.96204	0.476664	-1.06895	0.294053	0.581422
mmu-miR-6240	4	20	16	22	14	6	5	4	3	12	0	11	8.00274	19.4966	6.7109	12.907	17.337	6.42769	3.02109	5.93686	2.69804	9.92291	0	0.718738	10.6551	12.7017	8.60848	0.677742	-0.561193	0.292379	0.581422
mmu-let-7f-5p	146	324	423	428	237	294	660	218	413	536	71	51819	292.1	315.845	177.419	251.099	293.491	314.957	398.784	323.559	371.431	443.223	1773.68	3385.84	312.632	282.535	342.73	1.21305	0.278642	0.305068	0.589362
mmu-miR-140-5p	8	37	39	64	20	11	30	16	45	35	0	266	16.0055	36.0687	16.3578	37.5476	24.7672	11.7841	18.1265	23.7474	40.4706	28.9418	0	17.3804	24.402	28.6855	20.1185	0.701345	-0.511804	0.30743	0.589362
mmu-miR-148a-3p	29662	5486	31156	16367	3197	5792	8921	2684	8622	11010	53	13742	59344.4	5347.92	13067.8	9602.2	3959.03	6204.86	5390.23	3983.63	7754.18	9104.27	1324.01	897.9	14843	24595.8	5090.2	0.206954	-2.27262	0.306966	0.589362
mmu-miR-341-3p	4	10	23	9	3	6	6	5	3	1	1	97	8.00274	9.74831	9.64692	5.28013	3.71507	6.42769	3.62531	7.42107	2.69804	0.826909	24.9814	6.33796	7.19614	8.86853	5.52374	0.622847	-0.683051	0.309359	0.589362
mmu-miR-6538	6	20	39	2	41	4	29	31	9	5	0	5	12.0041	19.4966	16.3578	1.17336	50.7727	4.28513	17.5223	46.0106	8.09413	4.13455	0	0.326699	21.7156	13.2009	30.2303	2.29001	1.19535	0.305592	0.589362
mmu-miR-326-3p	19	94	102	53	29	40	60	20	120	68	0	24	38.013	91.6341	42.782	31.0941	35.9124	42.8513	36.2531	29.6843	107.922	56.2298	0	1.56816	46.1916	54.6579	37.7253	0.690208	-0.534897	0.33336	0.630485
mmu-miR-181b-5p	26	50	150	82	51	67	146	59	83	92	0	1110	52.0178	48.7415	62.9147	48.1078	63.1563	71.7759	88.2158	87.5686	74.6459	76.0756	0	72.5272	68.8349	57.746	79.9238	1.38406	0.468906	0.349615	0.651783
mmu-miR-342-3p	20	53	81	59	24	31	50	13	27	46	0	88	40.0137	51.666	33.9739	34.6142	29.7206	33.2097	30.2109	19.2948	24.2824	38.0378	0	5.7499	36.4241	43.5313	29.3169	0.673467	-0.57032	0.348861	0.651783
mmu-miR-365-3p	1	3	14	8	3	9	13	9	2	4	0	171	2.00069	2.92449	5.87204	4.69344	3.71507	9.64154	7.85483	13.3579	1.7987	3.30764	0	11.1731	6.56509	4.20722	8.92296	2.12087	1.08466	0.364236	0.674224
mmu-miR-182-5p	64	5	35	28	7	12	5	4	8	11	0	47	128.044	4.87415	14.6801	16.4271	8.66851	12.8554	3.02109	5.93686	7.19478	9.096	0	3.07097	27.3413	46.5265	8.1562	0.175302	-2.51208	0.369725	0.679565
mmu-let-7e-5p	5	15	19	14	15	12	29	6	20	9	0	1020	10.0034	14.6225	7.9692	8.21353	18.5754	12.8554	17.5223	8.90529	17.987	7.44218	0	66.6466	13.0091	11.0598	14.9584	1.3525	0.435625	0.373465	0.681638
mmu-miR-215-5p	126	411	905	509	140	146	563	293	425	426	2	5	252.086	400.655	379.585	298.62	173.37	156.407	340.175	434.875	382.223	352.263	49.9628	0.326699	319.939	360.459	279.418	0.775173	-0.36741	0.383862	0.69575
mmu-miR-200a-3p	132	32	81	52	18	15	32	17	16	35	2	10	264.091	31.1946	33.9739	30.5074	22.2904	16.0692	19.335	25.2316	14.3896	28.9418	49.9628	0.653398	61.4091	101.473	21.3451	0.210352	-2.24912	0.397259	0.715067
mmu-let-7j	30	144	174	207	73	56	151	45	186	181	3	1803	60.0206	140.376	72.9811	121.443	90.4001	59.9918	91.2369	66.7896	167.279	149.671	74.9442	117.808	92.9866	106.667	79.3067	0.743501	-0.427592	0.400937	0.716743
mmu-miR-10b-5p	272	412	1831	898	337	639	755	301	678	546	36	13944	544.187	401.63	767.979	526.839	417.327	684.549	456.184	446.748	609.758	451.492	899.331	911.098	568.781	612.257	525.305	0.857981	-0.220982	0.404571	0.717975
mmu-miR-1306-5p	14	35	38	94	31	8	49	10	32	69	0	12	28.0096	34.1191	15.9384	55.148	38.3891	8.57026	29.6067	14.8421	28.7791	57.0567	0	0.784078	29.8508	36.3867	23.3149	0.640753	-0.642159	0.409878	0.717975
mmu-miR-3074-5p	7	17	21	36	14	7	19	3	21	22	0	1	14.0048	16.5721	8.80806	21.1205	17.337	7.49897	11.4801	4.45264	18.8863	18.192	0	0.0653398	13.5328	16.5081	10.5576	0.639538	-0.644899	0.407919	0.717975
mmu-miR-196a-5p	3	6	2	1	2	9	3	4	5	8	2	1424	6.00206	5.84898	0.838863	0.586681	2.47672	9.64154	1.81265	5.93686	4.49674	6.61527	49.9628	93.0439	4.4676	3.61988	5.31532	1.46837	0.554216	0.421499	0.733408
mmu-miR-133a-5p	2	15	10	5	15	5	10	9	8	10	1	3089	4.00137	14.6225	4.19431	2.9334	18.5754	5.35641	6.04218	13.3579	7.19478	8.26909	24.9814	201.835	9.02549	6.85946	11.1915	1.63154	0.706239	0.445826	0.76553
mmu-miR-183-5p	136	17	74	47	25	27	14	16	31	22	1	67	272.093	16.5721	31.0379	27.574	30.959	28.9246	8.45905	23.7474	27.8798	18.192	24.9814	4.37777	61.3763	98.4	24.3527	0.247487	-2.01458	0.458394	0.781966
mmu-miR-361-3p	59	129	309	171	108	137	285	118	371	350	1	507	118.04	125.753	129.604	100.322	133.743	146.766	172.202	175.137	333.658	289.418	24.9814	33.1273	145.339	128.955	161.722	1.2541	0.326653	0.468487	0.793994
mmu-let-7i-5p	475	2091	2408	2482	1272	1229	3346	1214	2562	2952	59	44729	950.326	2038.37	1009.99	1456.14	1575.19	1316.61	2021.71	1801.84	2304.13	2441.04	1473.9	2922.58	1596.88	1473.11	1720.65	1.16804	0.224094	0.492557	0.800195
mmu-miR-125b-2-3p	7	5	9	6	0	3	7	3	7	4	0	164	14.0048	4.87415	3.77488	3.52008	0	3.21385	4.22952	4.45264	6.29543	3.30764	0	10.7157	5.14953	7.26858	3.03048	0.416929	-1.26213	0.492239	0.800195
mmu-miR-181a-5p	131	223	553	311	125	166	319	160	203	193	4	3865	262.09	217.387	231.946	182.458	154.795	177.833	192.745	237.474	182.568	159.593	99.9256	252.538	220.374	244.215	196.532	0.804751	-0.313385	0.499472	0.800195
mmu-miR-30a-3p	61	126	350	281	125	195	324	138	111	157	4	2644	122.042	122.829	146.801	164.857	154.795	208.9	195.767	204.822	99.8276	129.825	99.9256	172.758	174.924	151.831	198.016	1.30419	0.383154	0.487542	0.800195
mmu-miR-31-5p	3	8	0	3	1	3	1	1	2	2	0	517	6.00206	7.79865	0	1.76004	1.23836	3.21385	0.604218	1.48421	1.7987	1.65382	0	33.7807	2.98964	4.22141	1.75786	0.416416	-1.2639	0.499739	0.800195
mmu-miR-34c-5p	2	7	13	9	3	7	4	1	3	4	3	477	4.00137	6.82382	5.45261	5.28013	3.71507	7.49897	2.41687	1.48421	2.69804	3.30764	74.9442	31.1671	4.95206	5.8366	4.06752	0.696899	-0.520978	0.49173	0.800195
mmu-miR-375-3p	233	816	1466	386	369	377	1333	732	502	563	0	26	466.16	795.462	614.886	226.459	456.954	403.873	805.422	1086.44	451.473	465.55	0	1.69884	632.317	567.091	697.543	1.23004	0.298703	0.498745	0.800195
mmu-miR-872-5p	0	6	14	5	1	6	19	3	14	8	0	240	0	5.84898	5.87204	2.9334	1.23836	6.42769	11.4801	4.45264	12.5909	6.61527	0	15.6816	4.94996	3.89972	6.00021	1.53863	0.621644	0.481799	0.800195
mmu-miR-99b-5p	225	336	858	654	214	351	541	198	445	408	13	4655	450.154	327.543	359.872	383.689	265.009	376.02	326.882	293.874	400.21	337.379	324.758	304.157	372.454	416.724	328.184	0.787533	-0.344587	0.485151	0.800195
mmu-miR-322-3p	5	12	31	15	7	8	12	8	13	14	2	435	10.0034	11.698	13.0024	8.80021	8.66851	8.57026	7.25061	11.8737	11.6915	11.5767	49.9628	28.4228	10.6175	11.8226	9.41245	0.796141	-0.328903	0.508117	0.808649
mmu-miR-5128	31	28	117	48	18	71	99	33	64	36	0	3	62.0213	27.2953	49.0735	28.1607	22.2904	76.061	59.8176	48.9791	57.5582	29.7687	0	0.196019	49.9313	45.8466	54.0161	1.17819	0.236573	0.517546	0.818663
mmu-miR-103-3p	19	47	33	44	45	25	57	17	33	32	3	1276	38.013	45.817	13.8412	25.8139	55.7261	26.782	34.4404	25.2316	29.6785	26.4611	74.9442	83.3736	35.2123	33.5963	36.8282	1.0962	0.132507	0.520786	0.818826
mmu-miR-19b-3p	4	6	11	9	3	2	9	1	9	11	1	175	8.00274	5.84898	4.61375	5.28013	3.71507	2.14256	5.43796	1.48421	8.09413	9.096	24.9814	11.4345	4.88201	6.50874	3.25529	0.500141	-0.999593	0.527261	0.824043
mmu-miR-100-5p	181	195	630	465	177	296	339	144	174	198	24	17978	362.124	190.092	264.242	272.806	219.189	317.099	204.83	213.727	156.486	163.728	599.554	1174.68	274.951	299.593	250.309	0.835496	-0.259295	0.542045	0.832423
mmu-miR-144-3p	4	22	23	48	13	2	35	2	19	29	0	26	8.00274	21.4463	9.64692	28.1607	16.0987	2.14256	21.1476	2.96843	17.0876	23.9804	0	1.69884	14.4222	18.2143	10.6302	0.583616	-0.776909	0.541503	0.832423
mmu-miR-30e-5p	62	280	375	670	201	133	395	138	236	403	10	9219	124.043	272.953	157.287	393.076	248.91	142.48	238.666	204.822	212.246	333.244	249.814	602.368	235.58	257.068	214.091	0.832818	-0.263926	0.542191	0.832423
mmu-miR-210-3p	13	32	18	34	12	9	35	3	20	24	0	73	26.0089	31.1946	7.54977	19.9471	14.8603	9.64154	21.1476	4.45264	17.987	19.8458	0	4.76981	17.9387	23.0626	12.8149	0.555656	-0.847735	0.55287	0.838949
mmu-miR-214-5p	5	7	31	11	3	8	13	6	4	6	1	140	10.0034	6.82382	13.0024	6.45349	3.71507	8.57026	7.85483	8.90529	3.59739	4.96145	24.9814	9.14757	8.71365	9.91671	7.5106	0.757368	-0.400934	0.551568	0.838949
mmu-miR-1839-5p	9	52	45	84	35	30	95	19	34	35	2	692	18.0062	50.6912	18.8744	49.2812	43.3425	32.1385	57.4007	28.2001	30.5778	28.9418	49.9628	45.2152	39.12	36.9534	41.2865	1.11726	0.159961	0.558896	0.843189
mmu-miR-126a-3p	151	264	349	325	197	171	233	130	250	270	70	32348	302.104	257.355	146.382	190.671	243.957	183.189	140.783	192.948	224.837	223.265	1748.7	2113.61	221.723	245.258	198.188	0.80808	-0.30743	0.572249	0.84862
mmu-miR-2137	5	13	36	20	22	20	21	11	8	7	0	6	10.0034	12.6728	15.0995	11.7336	27.2439	21.4256	12.6886	16.3264	7.19478	5.78836	0	0.392039	16.9203	13.4498	20.3908	1.51607	0.600335	0.567794	0.84862
mmu-miR-411-5p	3	9	12	14	7	5	6	3	6	5	0	632	6.00206	8.77348	5.03318	8.21353	8.66851	5.35641	3.62531	4.45264	5.39609	4.13455	0	41.2948	6.70035	7.61252	5.78818	0.76035	-0.395264	0.569671	0.84862
mmu-miR-122-5p	1300	1565	20792	5592	1785	2768	8219	3568	3688	15145	67	374	2600.89	1525.61	8720.82	3280.72	2210.47	2965.31	4966.07	5295.68	3316.79	12523.5	1673.75	24.4371	4161.26	4394.74	3927.79	0.893748	-0.16206	0.587983	0.853966
mmu-miR-129-5p	3	37	31	9	4	22	8	8	7	4	0	6	6.00206	36.0687	13.0024	5.28013	4.95343	23.5682	4.83374	11.8737	6.29543	3.30764	0	0.392039	14.0628	15.9829	12.1426	0.759721	-0.396459	0.585533	0.853966
mmu-miR-335-3p	1	7	7	3	9	5	5	2	7	10	1	84	2.00069	6.82382	2.93602	1.76004	11.1452	5.35641	3.02109	2.96843	6.29543	8.26909	24.9814	5.48854	4.77037	3.61096	5.92977	1.64216	0.715596	0.588942	0.853966
mmu-miR-8112	2	9	24	15	8	6	26	10	13	6	1	2	4.00137	8.77348	10.0664	8.80021	9.90687	6.42769	15.7097	14.8421	11.6915	4.96145	24.9814	0.13068	10.2155	8.55466	11.8764	1.38829	0.473309	0.581236	0.853966
mmu-miR-107-3p	13	19	18	25	19	9	34	13	13	16	1	96	26.0089	18.5218	7.54977	14.667	23.5288	9.64154	20.5434	19.2948	11.6915	13.2305	24.9814	6.27262	18.4911	18.3345	18.6477	1.01708	0.024438	0.593539	0.855877
mmu-miR-672-5p	30	5	26	11	3	2	17	10	16	7	0	4	60.0206	4.87415	10.9052	6.45349	3.71507	2.14256	10.2717	14.8421	14.3896	5.78836	0	0.261359	15.4692	23.2149	7.7235	0.332696	-1.58772	0.6021	0.863451
mmu-miR-28a-5p	2	2	7	8	2	1	6	0	7	6	2	124	4.00137	1.94966	2.93602	4.69344	2.47672	1.07128	3.62531	0	6.29543	4.96145	49.9628	8.10214	2.78136	3.7404	1.82232	0.487199	-1.03742	0.610556	0.86606
mmu-miR-28c	2	2	7	8	2	1	6	0	7	6	2	124	4.00137	1.94966	2.93602	4.69344	2.47672	1.07128	3.62531	0	6.29543	4.96145	49.9628	8.10214	2.78136	3.7404	1.82232	0.487199	-1.03742	0.610556	0.86606
mmu-miR-1843a-5p	15	48	62	36	30	30	62	29	49	35	0	603	30.0103	46.7919	26.0047	21.1205	37.1507	32.1385	37.4615	43.0422	44.068	28.9418	0	39.3999	36.0605	33.5241	38.597	1.15132	0.203292	0.623933	0.866205
mmu-miR-1843b-5p	15	48	62	36	30	30	62	29	49	35	0	599	30.0103	46.7919	26.0047	21.1205	37.1507	32.1385	37.4615	43.0422	44.068	28.9418	0	39.1386	36.0605	33.5241	38.597	1.15132	0.203292	0.623933	0.866205
mmu-miR-193b-3p	3	9	27	14	10	6	24	12	5	4	0	110	6.00206	8.77348	11.3246	8.21353	12.3836	6.42769	14.5012	17.8106	4.49674	3.30764	0	7.18738	11.143	9.30558	12.9805	1.39491	0.480177	0.615684	0.866205
mmu-miR-199b-5p	2	4	9	5	2	4	4	0	2	4	0	433	4.00137	3.89932	3.77488	2.9334	2.47672	4.28513	2.41687	0	1.7987	3.30764	0	28.2921	3.21763	3.9819	2.45335	0.616125	-0.698706	0.619413	0.866205
mmu-let-7b-5p	572	985	1896	1485	658	570	1514	662	1436	1070	14	4903	1144.39	960.208	795.242	871.221	814.84	610.631	914.786	982.55	1291.46	884.793	349.74	320.361	941.297	1031.26	851.332	0.825524	-0.276618	0.674353	0.884453
mmu-miR-101a-3p	39	65	142	150	41	56	122	46	70	75	13	9867	78.0268	63.364	59.5593	88.0021	50.7727	59.9918	73.7146	68.2739	62.9543	62.0182	324.758	644.708	72.0817	79.1194	65.0439	0.822098	-0.282618	0.663421	0.884453
mmu-miR-101c	39	65	142	150	41	56	122	46	70	75	13	9865	78.0268	63.364	59.5593	88.0021	50.7727	59.9918	73.7146	68.2739	62.9543	62.0182	324.758	644.577	72.0817	79.1194	65.0439	0.822098	-0.282618	0.663421	0.884453
mmu-miR-136-3p	2	2	16	4	2	8	3	0	1	4	0	237	4.00137	1.94966	6.7109	2.34672	2.47672	8.57026	1.81265	0	0.899348	3.30764	0	15.4855	3.82062	4.10703	3.53421	0.860527	-0.216707	0.67298	0.884453
mmu-miR-143-5p	2	7	6	10	2	5	8	12	3	2	0	604	4.00137	6.82382	2.51659	5.86681	2.47672	5.35641	4.83374	17.8106	2.69804	1.65382	0	39.4653	6.48399	5.2088	7.75917	1.48963	0.57495	0.650878	0.884453
mmu-miR-151-5p	5	8	8	12	10	2	5	3	8	5	0	90	10.0034	7.79865	3.35545	7.04017	12.3836	2.14256	3.02109	4.45264	7.19478	4.13455	0	5.88058	6.72071	7.73431	5.70712	0.737896	-0.43851	0.665609	0.884453
mmu-miR-185-5p	6	22	34	31	8	13	29	9	28	19	3	1087	12.0041	21.4463	14.2607	18.1871	9.90687	13.9267	17.5223	13.3579	25.1817	15.7113	74.9442	71.0244	15.9638	17.846	14.0817	0.789066	-0.341783	0.673265	0.884453
mmu-miR-196b-5p	1	0	6	4	3	5	4	1	7	10	2	332	2.00069	0	2.51659	2.34672	3.71507	5.35641	2.41687	1.48421	6.29543	8.26909	49.9628	21.6928	2.67814	1.90104	3.45525	1.81756	0.861999	0.667895	0.884453
mmu-miR-338-5p	6	11	23	16	6	10	13	6	20	12	0	59	12.0041	10.7231	9.64692	9.38689	7.43015	10.7128	7.85483	8.90529	17.987	9.92291	0	3.85505	10.2546	11.4052	9.10392	0.798226	-0.325131	0.67388	0.884453
mmu-miR-339-3p	7	18	49	33	22	20	40	16	22	31	0	47	14.0048	17.547	20.5521	19.3605	27.2439	21.4256	24.1687	23.7474	19.7856	25.6342	0	3.07097	22.1988	19.4329	24.9646	1.28466	0.361383	0.669486	0.884453
mmu-miR-425-5p	59	197	261	271	146	108	218	62	148	298	0	105	118.04	192.042	109.472	158.99	180.8	115.698	131.719	92.0213	133.103	246.419	0	6.86068	145.926	156.858	134.994	0.860613	-0.216564	0.665642	0.884453
mmu-miR-146b-5p	111	161	621	331	111	243	346	129	224	142	4	2281	222.076	156.948	260.467	194.191	137.458	260.322	209.059	191.464	201.454	117.421	99.9256	149.04	218.018	228.061	207.975	0.911928	-0.133008	0.685939	0.890697
mmu-miR-542-3p	0	1	2	2	0	0	1	0	3	3	0	120	0	0.974831	0.838863	1.17336	0	0	0.604218	0	2.69804	2.48073	0	7.84078	0.472686	0.801681	0.143691	0.179238	-2.48005	0.683833	0.890697
mmu-miR-30c-2-3p	2	2	6	2	4	1	1	0	4	2	1	621	4.00137	1.94966	2.51659	1.17336	4.95343	1.07128	0.604218	0	3.59739	1.65382	24.9814	40.576	2.2058	2.65372	1.75789	0.662427	-0.594168	0.697665	0.895549
mmu-miR-340-5p	2	18	36	24	16	11	16	8	12	23	0	1204	4.00137	17.547	15.0995	14.0803	19.8137	11.7841	9.66748	11.8737	10.7922	19.0189	0	78.6691	13.7403	13.6318	13.8488	1.01591	0.0227771	0.697418	0.895549
mmu-miR-125b-1-3p	10	14	29	20	9	17	30	11	9	11	0	46	20.0069	13.6476	12.1635	11.7336	11.1452	18.2118	18.1265	16.3264	8.09413	9.096	0	3.00563	16.1492	15.7841	16.5144	1.04627	0.0652561	0.727073	0.909977
mmu-miR-195a-5p	3	1	4	5	2	0	3	2	3	1	1	443	6.00206	0.974831	1.67773	2.9334	2.47672	0	1.81265	2.96843	2.69804	0.826909	24.9814	28.9455	2.53037	3.23815	1.82259	0.562849	-0.829179	0.72824	0.909977
mmu-miR-30a-5p	354	635	1204	1820	602	634	1567	652	551	766	86	89897	708.243	619.018	504.995	1067.76	745.492	679.193	946.809	967.708	495.541	633.412	2148.4	5873.85	825.417	794.295	856.54	1.07837	0.108846	0.722741	0.909977
mmu-miR-486a-5p	11539	114484	102071	137978	95942	23116	88241	31042	52650	93823	298	21941	23085.9	111603	42811.8	80949	118811	24763.8	53316.8	46073	47350.7	77583.1	7444.46	1433.62	65948.2	69319.2	62577.2	0.90274	-0.147617	0.728679	0.909977
mmu-miR-486b-5p	11539	114484	102071	137978	95942	23116	88241	31042	52650	93823	298	21941	23085.9	111603	42811.8	80949	118811	24763.8	53316.8	46073	47350.7	77583.1	7444.46	1433.62	65948.2	69319.2	62577.2	0.90274	-0.147617	0.728679	0.909977
mmu-miR-101b-3p	24	66	90	155	47	43	151	47	99	107	2	3002	48.0165	64.3388	37.7488	90.9355	58.2028	46.0651	91.2369	69.7581	89.0354	88.4793	49.9628	196.15	66.6279	65.6938	67.562	1.02844	0.0404535	0.734409	0.912765
mmu-miR-152-3p	32	40	134	71	35	42	86	30	35	35	2	3052	64.022	38.9932	56.2038	41.6543	43.3425	44.9938	51.9627	44.5264	31.4772	28.9418	49.9628	199.417	51.406	55.089	47.7231	0.866291	-0.207077	0.765614	0.924319
mmu-miR-26a-5p	205	503	675	590	399	371	636	290	512	727	83	78513	410.141	490.34	283.116	346.142	494.105	397.446	384.283	430.422	460.466	601.163	2073.46	5130.03	429.271	416.162	442.38	1.063	0.0881393	0.772924	0.924319
mmu-miR-3535	14	19	38	42	12	12	36	17	17	61	1	127	28.0096	18.5218	15.9384	24.6406	14.8603	12.8554	21.7518	25.2316	15.2889	50.4415	24.9814	8.29816	21.4825	23.9256	19.0394	0.795772	-0.329573	0.747659	0.924319
mmu-miR-374b-5p	0	3	5	5	2	3	1	1	1	3	0	164	0	2.92449	2.09716	2.9334	2.47672	3.21385	0.604218	1.48421	0.899348	2.48073	0	10.7157	2.10737	2.12987	2.08488	0.978877	-0.0308003	0.775578	0.924319
mmu-miR-374c-5p	0	3	5	5	2	3	1	1	1	3	0	164	0	2.92449	2.09716	2.9334	2.47672	3.21385	0.604218	1.48421	0.899348	2.48073	0	10.7157	2.10737	2.12987	2.08488	0.978877	-0.0308003	0.775578	0.924319
mmu-miR-5099	27	11	18	15	13	12	45	5	14	54	0	271	54.0185	10.7231	7.54977	8.80021	16.0987	12.8554	27.1898	7.42107	12.5909	44.6531	0	17.7071	19.49	22.7453	16.2347	0.71376	-0.486489	0.762463	0.924319
mmu-miR-543-3p	5	13	78	16	9	14	35	15	15	8	0	34	10.0034	12.6728	32.7157	9.38689	11.1452	14.9979	21.1476	22.2632	13.4902	6.61527	0	2.22155	17.6653	17.5412	17.7894	1.01415	0.0202739	0.759969	0.924319
mmu-miR-676-3p	85	151	566	288	154	209	375	179	243	253	1	377	170.058	147.199	237.398	168.964	190.707	223.898	226.582	265.674	218.541	209.208	24.9814	24.6331	215.827	197.421	234.233	1.18646	0.246665	0.76805	0.924319
mmu-miR-9-5p	2	25	11	1	1	19	1	0	0	1	1	60	4.00137	24.3708	4.61375	0.586681	1.23836	20.3544	0.604218	0	0	0.826909	24.9814	3.92039	7.56191	8.83648	6.28733	0.71152	-0.491024	0.760071	0.924319
mmu-miR-28a-3p	14	20	50	25	18	21	41	15	34	30	1	184	28.0096	19.4966	20.9716	14.667	22.2904	22.4969	24.7729	22.2632	30.5778	24.8073	24.9814	12.0225	23.255	22.7723	23.7377	1.04239	0.0598979	0.793377	0.941234
mmu-miR-146a-5p	88	181	605	332	75	165	414	193	235	254	1	896	176.06	176.444	253.756	194.778	92.8769	176.762	250.146	286.453	211.347	210.035	24.9814	58.5445	211.961	218.228	205.695	0.942566	-0.0853346	0.799059	0.943685
mmu-miR-10a-5p	209	478	1477	893	378	557	1100	482	992	831	22	7539	418.143	465.969	619.5	523.906	468.099	596.704	664.64	715.391	892.153	687.161	549.591	492.597	590.901	551.877	629.925	1.14142	0.190834	0.805468	0.946969
mmu-miR-145a-3p	11	8	53	33	11	10	31	21	17	18	1	1233	22.0075	7.79865	22.2299	19.3605	13.6219	10.7128	18.7308	31.1685	15.2889	14.8844	24.9814	80.564	19.263	19.6695	18.8566	0.958672	-0.0608909	0.815674	0.950605
mmu-miR-17-5p	3	5	5	19	0	6	10	5	8	14	0	94	6.00206	4.87415	2.09716	11.1469	0	6.42769	6.04218	7.42107	7.19478	11.5767	0	6.14194	5.87302	6.62858	5.11746	0.772029	-0.373273	0.820292	0.950605
mmu-miR-30e-3p	5	28	40	31	18	12	33	9	20	33	1	753	10.0034	27.2953	16.7773	18.1871	22.2904	12.8554	19.9392	13.3579	17.987	27.288	24.9814	49.2009	18.5385	19.4566	17.6204	0.905627	-0.143011	0.82313	0.950605
mmu-miR-320-3p	158	286	887	836	305	243	751	238	452	552	1	321	316.108	278.802	372.036	490.465	377.699	260.322	453.768	353.243	406.505	456.454	24.9814	20.9741	384.138	398.471	369.804	0.928059	-0.107711	0.817238	0.950605
mmu-miR-485-5p	1	4	56	7	6	18	20	14	7	2	0	15	2.00069	3.89932	23.4882	4.10676	7.43015	19.2831	12.0844	20.779	6.29543	1.65382	0	0.980097	12.2728	9.03685	15.5088	1.71618	0.779197	0.838405	0.955562
mmu-miR-532-5p	209	344	1038	749	245	464	846	362	438	380	8	4093	418.143	335.342	435.37	439.424	303.398	497.075	511.168	537.286	393.914	314.225	199.851	267.436	461.246	445.276	477.215	1.07173	0.0999375	0.837698	0.955562
mmu-miR-574-5p	37	36	191	85	18	52	126	52	101	45	1	67	74.0254	35.0939	80.1114	49.8678	22.2904	55.7067	76.1314	77.1791	90.8341	37.2109	24.9814	4.37777	62.3739	65.6626	59.0852	0.899831	-0.152274	0.836856	0.955562
mmu-let-7i-3p	3	4	3	8	1	3	3	5	2	4	0	98	6.00206	3.89932	1.25829	4.69344	1.23836	3.21385	1.81265	7.42107	1.7987	3.30764	0	6.4033	3.9432	4.36619	3.52022	0.806245	-0.31071	0.860698	0.957752
mmu-miR-20a-5p	0	6	10	35	4	10	15	4	12	20	1	194	0	5.84898	4.19431	20.5338	4.95343	10.7128	9.06327	5.93686	10.7922	16.5382	24.9814	12.6759	8.15853	8.31727	7.99979	0.961828	-0.0561494	0.861454	0.957752
mmu-miR-361-5p	8	30	60	31	22	28	44	13	26	24	0	106	16.0055	29.2449	25.1659	18.1871	27.2439	29.9959	26.5856	19.2948	23.383	19.8458	0	6.92602	25.4114	23.9405	26.8823	1.12288	0.167201	0.858026	0.957752
mmu-miR-3968	1	8	6	11	3	3	13	4	7	7	0	45	2.00069	7.79865	2.51659	6.45349	3.71507	3.21385	7.85483	5.93686	6.29543	5.78836	0	2.94029	5.14513	5.04783	5.24242	1.03855	0.0545688	0.861172	0.957752
mmu-miR-425-3p	1	5	10	14	7	5	6	2	20	8	0	24	2.00069	4.87415	4.19431	8.21353	8.66851	5.35641	3.62531	2.96843	17.987	6.61527	0	1.56816	5.32583	5.23222	5.41943	1.03578	0.05072	0.862344	0.957752
mmu-miR-98-5p	5	27	26	29	8	17	31	5	26	38	2	579	10.0034	26.3204	10.9052	17.0137	9.90687	18.2118	18.7308	7.42107	23.383	31.4225	49.9628	37.8318	15.7096	17.3005	14.1186	0.816082	-0.293213	0.853964	0.957752
mmu-miR-30d-5p	863	1786	4396	4167	2084	1851	3699	1444	2388	2665	67	39301	1726.59	1741.05	1843.82	2444.7	2580.74	1982.94	2235	2143.21	2147.64	2203.71	1673.75	2567.92	2214.7	2117.26	2312.14	1.09204	0.127029	0.872146	0.964534
mmu-miR-7043-3p	0	10	26	8	3	10	14	10	8	10	0	4	0	9.74831	10.9052	4.69344	3.71507	10.7128	8.45905	14.8421	7.19478	8.26909	0	0.261359	8.24398	6.74642	9.74154	1.44396	0.530028	0.876025	0.964737
mmu-let-7d-5p	37	113	115	162	96	56	141	55	103	146	5	6277	74.0254	110.156	48.2346	95.0423	118.882	59.9918	85.1947	81.6318	92.6328	120.729	124.907	410.138	89.0065	88.9344	89.0786	1.00162	0.00233699	0.908648	0.966647
mmu-miR-139-5p	79	254	343	269	142	136	327	104	215	259	4	813	158.054	247.607	143.865	157.817	175.847	145.694	197.579	154.358	193.36	214.169	99.9256	53.1213	182.507	191.607	173.407	0.905015	-0.143986	0.9185	0.966647
mmu-miR-16-1-3p	3	18	20	24	7	3	31	4	6	12	0	101	6.00206	17.547	8.38863	14.0803	8.66851	3.21385	18.7308	5.93686	5.39609	9.92291	0	6.59932	10.7687	12.4005	9.13693	0.736818	-0.440619	0.890445	0.966647
mmu-miR-185-3p	2	9	10	8	5	2	10	3	13	14	0	29	4.00137	8.77348	4.19431	4.69344	6.19179	2.14256	6.04218	4.45264	11.6915	11.5767	0	1.89485	5.31443	5.83836	4.7905	0.820521	-0.285387	0.903469	0.966647
mmu-miR-1a-3p	26629	35165	26305	44492	30886	26133	28963	27404	38143	24522	4744	8805126	53276.3	34279.9	11033.1	26102.6	38247.9	27995.8	17500	40673.4	34303.8	20277.5	118512	575325	33348.5	34329.6	32367.3	0.942838	-0.0849182	0.917171	0.966647
mmu-miR-381-3p	7	22	95	34	17	28	49	19	9	13	4	381	14.0048	21.4463	39.846	19.9471	21.0521	29.9959	29.6067	28.2001	8.09413	10.7498	99.9256	24.8945	26.9854	25.7926	28.1781	1.09249	0.127616	0.905448	0.966647
mmu-miR-450a-5p	0	3	9	2	3	2	1	3	3	8	0	228	0	2.92449	3.77488	1.17336	3.71507	2.14256	0.604218	4.45264	2.69804	6.61527	0	14.8975	2.46885	2.09445	2.84324	1.35751	0.440966	0.909242	0.966647
mmu-miR-7a-5p	3	14	36	27	10	7	28	11	17	26	0	422	6.00206	13.6476	15.0995	15.8404	12.3836	7.49897	16.9181	16.3264	15.2889	21.4996	0	27.5734	13.5903	13.688	13.4927	0.985727	-0.0207397	0.887783	0.966647
mmu-miR-92a-3p	2712	15309	19116	16606	8927	5966	18981	5997	14047	18362	48	2506	5425.86	14923.7	8017.85	9742.42	11054.8	6391.27	11468.7	8900.83	12633.1	15183.7	1199.11	163.742	9971.65	10258.9	9684.45	0.944009	-0.0831279	0.911031	0.966647
mmu-miR-92b-3p	12	84	150	80	52	44	103	40	56	77	0	10	24.0082	81.8858	62.9147	46.9344	64.3946	47.1364	62.2344	59.3686	50.3635	63.672	0	0.653398	58.9735	57.9223	60.0248	1.0363	0.0514414	0.913916	0.966647
mmu-let-7a-1-3p	7	7	44	23	10	8	31	16	20	23	0	199	14.0048	6.82382	18.455	13.4937	12.3836	8.57026	18.7308	23.7474	17.987	19.0189	0	13.0026	15.2772	14.4809	16.0736	1.10999	0.150543	0.932263	0.973282
mmu-let-7c-2-3p	7	7	44	23	10	8	31	16	20	23	0	199	14.0048	6.82382	18.455	13.4937	12.3836	8.57026	18.7308	23.7474	17.987	19.0189	0	13.0026	15.2772	14.4809	16.0736	1.10999	0.150543	0.932263	0.973282
mmu-let-7k	4	11	10	15	6	1	17	5	9	18	0	11	8.00274	10.7231	4.19431	8.80021	7.43015	1.07128	10.2717	7.42107	8.09413	14.8844	0	0.718738	7.59053	8.62635	6.5547	0.759846	-0.396221	0.943633	0.981228
mmu-miR-339-5p	18	26	64	59	31	37	45	14	53	35	1	203	36.0124	25.3456	26.8436	34.6142	38.3891	39.6374	27.1898	20.779	47.6654	28.9418	24.9814	13.264	33.3852	33.6772	33.0931	0.982656	-0.0252412	0.955936	0.990077
mmu-miR-126a-5p	11	27	56	29	19	22	38	19	44	39	1	1614	22.0075	26.3204	23.4882	17.0137	23.5288	23.5682	22.9603	28.2001	39.5713	32.2495	24.9814	105.458	24.7745	24.1343	25.4147	1.05306	0.0745816	0.969031	0.992469
mmu-miR-155-5p	1	2	7	5	2	2	6	0	4	2	0	147	2.00069	1.94966	2.93602	2.9334	2.47672	2.14256	3.62531	0	3.59739	1.65382	0	9.60495	2.40367	2.67888	2.12846	0.794531	-0.331825	0.963246	0.992469
mmu-miR-3473e	71	53	199	91	25	134	121	55	87	50	0	11	142.049	51.666	83.4669	53.3879	30.959	143.552	73.1104	81.6318	78.2432	41.3455	0	0.718738	89.1071	91.3487	86.8654	0.950921	-0.0726022	0.969654	0.992469
mmu-miR-1981-5p	46	52	254	155	71	63	186	72	178	136	0	68	92.0316	50.6912	106.536	90.9355	87.9234	67.4908	112.385	106.863	160.084	112.46	0	4.44311	94.5541	93.3274	95.7809	1.02629	0.0374373	0.974803	0.993843
mmu-miR-3473b	71	50	195	93	23	129	124	52	86	46	0	20	142.049	48.7415	81.7891	54.5613	28.4822	138.195	74.923	77.1791	77.3439	38.0378	0	1.3068	87.2367	90.4678	84.0056	0.928568	-0.10692	0.98284	0.994268
mmu-miR-497a-5p	0	2	3	0	2	2	0	1	1	0	0	124	0	1.94966	1.25829	0	2.47672	2.14256	0	1.48421	0.899348	0	0	8.10214	1.23817	0.841284	1.63505	1.94352	0.95867	0.981514	0.994268
mmu-miR-532-3p	1	5	6	5	2	4	6	0	1	4	0	150	2.00069	4.87415	2.51659	2.9334	2.47672	4.28513	3.62531	0	0.899348	3.30764	0	9.80097	3.03038	3.32002	2.74073	0.825517	-0.27663	0.987668	0.995295
mmu-miR-335-5p	0	0	1	0	0	0	0	0	0	0	0	134	0	0	0.419431	0	0	0	0	0	0	0	0	8.75554	0.0564356	0.112871	0	0	#NAME?	1	1
mmu-miR-499-5p	2	6	10	8	4	5	6	6	2	6	3	148	4.00137	5.84898	4.19431	4.69344	4.95343	5.35641	3.62531	8.90529	1.7987	4.96145	74.9442	9.67029	5.49885	5.08435	5.91336	1.16305	0.217914	1	1

## Sheet: Diaphragm
miBase	raw counts						normalized counts						DESeq output
ID	C57/BL10		mdx		PPMO		C57/BL10		mdx		PPMO		base mean (counts)			mdx vs C57		negative binomial test
	C57-1	C57-2	mdx-1	mdx-2	PPMO-1	PPMO-2	C57-1	C57-2	mdx-1	mdx-2	PPMO-1	PPMO-2	All samples	C57/BL10	mdx	ratio	log2 ratio	pval	padj
mmu-miR-34c-5p	95	30	325	402	590	173	50.0517	51.3775	393.981	414.116	276.583	320.253	226.071	49.4718	402.67	8.13937	3.02492	6.40859e-11	1.91617e-08
mmu-miR-31-5p	101	6	214	241	372	141	53.2129	10.2755	259.422	248.263	174.388	261.016	141.919	30.8894	252.949	8.18885	3.03366	3.34843e-08	3.33727e-06
mmu-miR-483-3p	15	8	105	84	140	31	7.90291	13.7007	127.286	86.5316	65.6298	57.3865	58.5191	10.5468	106.491	10.0971	3.33586	2.65725e-08	3.33727e-06
mmu-miR-34b-5p	12	3	62	63	86	27	6.32232	5.13775	75.1595	64.8987	40.3155	49.9818	37.6808	5.58728	69.7744	12.4881	3.64248	5.27197e-08	3.9408e-06
mmu-miR-206-3p	22236	4007	39866	40434	55512	19064	11715.3	6862.32	48327.6	41652.6	26023.2	35290.8	26939.3	9052.22	44826.4	4.95198	2.308	1.89871e-07	1.13543e-05
mmu-miR-21a-5p	38339	9805	59217	80453	102938	19874	20199.3	16791.9	71785.8	82877.7	48255.8	36790.3	47555.8	18035.5	77076.1	4.27358	2.09544	4.90718e-07	2.09607e-05
mmu-miR-298-5p	12	3	86	65	114	25	6.32232	5.13775	104.254	66.959	53.4414	46.2794	45.4269	5.58728	85.2666	15.2609	3.93176	4.79366e-07	2.09607e-05
mmu-miR-1983	2	2	20	30	43	7	1.05372	3.42517	24.245	30.9042	20.1577	12.9582	14.8376	2.18863	27.4865	12.5588	3.65063	1.49108e-05	0.000557292
mmu-miR-532-5p	2305	856	3652	3733	6175	2249	1214.41	1465.97	4427.14	3845.51	2894.75	4163.3	2714.52	1307.73	4121.31	3.15149	1.65604	2.36785e-05	0.000786652
mmu-miR-30a-3p	3917	1099	583	606	3116	676	2063.71	1882.13	706.742	624.264	1460.73	1251.4	1293.63	1924.16	663.1	0.344617	-1.53693	5.40977e-05	0.00161752
mmu-miR-499-5p	1564	467	297	241	703	131	824.01	799.777	360.038	248.263	329.556	242.504	547.443	791.917	302.968	0.382575	-1.38619	0.000340881	0.00926576
mmu-miR-362-5p	38	4	47	73	68	20	20.0207	6.85033	56.9758	75.2001	31.8774	37.0235	39.481	13.0825	65.8795	5.03568	2.33219	0.00039161	0.00975761
mmu-miR-214-5p	118	71	207	200	363	137	62.1695	121.593	250.936	206.028	170.169	253.611	158.684	89.73	227.638	2.53692	1.34308	0.000485626	0.0111694
mmu-miR-30e-3p	1515	455	268	274	1311	233	798.193	779.226	324.883	282.258	614.577	431.324	535.89	769.312	302.468	0.393167	-1.34678	0.000578376	0.0123525
mmu-miR-142a-3p	71	19	98	107	143	15	37.4071	32.5391	118.801	110.225	67.0362	27.7676	74.1057	34.1059	114.106	3.34563	1.74228	0.000685312	0.0135069
mmu-miR-30c-5p	24739	6019	4059	4654	16076	3462	13034	10308	4920.52	4794.27	7536.18	6408.77	8110.04	11379.7	4840.4	0.425354	-1.23326	0.000722776	0.0135069
mmu-miR-501-3p	253	58	321	272	644	163	133.296	99.3298	389.132	280.198	301.897	301.742	223.388	113.397	333.379	2.93992	1.55578	0.000844859	0.0148596
mmu-miR-199a-5p	3221	1356	3551	4329	8521	2263	1697.02	2322.26	4304.7	4459.47	3994.51	4189.21	3164.23	1961.4	4367.06	2.2265	1.15478	0.00149756	0.0248761
mmu-miR-455-5p	213	68	214	298	571	142	112.221	116.456	259.422	306.981	267.676	262.867	196.906	111.539	282.273	2.53072	1.33955	0.00166023	0.0261268
mmu-miR-215-5p	87	13	0	5	18	0	45.8368	22.2636	0	5.15069	8.43812	0	17.8726	33.1728	2.5723	0.0775422	-3.68887	0.00192085	0.0287167
mmu-miR-214-3p	653	221	643	819	966	408	344.04	378.481	779.477	843.684	452.846	755.28	580.644	352.451	808.838	2.29489	1.19843	0.00242234	0.0344895
mmu-miR-328-3p	2180	760	460	495	1838	468	1148.56	1301.56	557.635	509.919	861.626	866.35	863.561	1195.25	531.87	0.444986	-1.16817	0.00329612	0.0447972
mmu-miR-296-5p	22	10	29	52	54	19	11.5909	17.1258	35.1553	53.5672	25.3144	35.1723	29.122	14.0156	44.2283	3.15566	1.65794	0.00362118	0.0470753
mmu-miR-338-5p	97	30	13	15	54	15	51.1055	51.3775	15.7593	15.4521	25.3144	27.7676	32.7675	49.9839	15.5512	0.311123	-1.68444	0.00456461	0.0568675
mmu-miR-362-3p	20	4	28	35	46	11	10.5372	6.85033	33.943	36.0549	21.5641	20.3629	21.6769	8.47385	34.8799	4.11618	2.04131	0.00581007	0.0694884
mmu-miR-30c-2-3p	1009	228	162	246	617	145	531.602	390.469	196.385	253.414	289.24	268.421	336.826	449.469	224.184	0.498776	-1.00354	0.00854636	0.0859003
mmu-miR-30d-5p	62676	13411	13077	12736	42895	11143	33021.5	22967.5	15852.6	13119.8	20108.5	20627.7	20861.2	27289.5	14432.8	0.528878	-0.918992	0.00752573	0.0859003
mmu-miR-324-5p	10	14	32	30	15	8	5.2686	23.9762	38.792	30.9042	7.03177	14.8094	24.5072	14.2962	34.7182	2.42848	1.28005	0.00815876	0.0859003
mmu-miR-483-5p	9	1	41	23	39	15	4.74174	1.71258	49.7023	23.6932	18.2826	27.7676	19.8416	3.14261	36.5407	11.6275	3.53947	0.00864181	0.0859003
mmu-miR-486a-3p	718	221	174	144	545	201	378.286	378.481	210.932	148.34	255.488	372.086	274.017	369.094	178.941	0.484811	-1.0445	0.00890605	0.0859003
mmu-miR-486b-3p	718	221	174	144	545	201	378.286	378.481	210.932	148.34	255.488	372.086	274.017	369.094	178.941	0.484811	-1.0445	0.00890605	0.0859003
mmu-miR-652-3p	508	200	422	635	483	230	267.645	342.517	511.57	654.138	226.423	425.771	439.358	297.722	580.994	1.95146	0.964557	0.00942004	0.0880185
mmu-miR-193b-3p	24	9	35	36	25	15	12.6446	15.4133	42.4288	37.085	11.7196	27.7676	26.6511	13.6894	39.6128	2.89369	1.53291	0.0129684	0.117502
mmu-miR-200b-3p	300	52	42	37	106	19	158.058	89.0543	50.9145	38.1151	49.6912	35.1723	82.3736	120.402	44.3457	0.368315	-1.44099	0.0146194	0.128565
mmu-miR-132-3p	64	38	82	88	90	44	33.7191	65.0782	99.4045	90.6522	42.1906	81.4518	71.4648	48.2409	94.6886	1.96283	0.972935	0.0161974	0.138372
mmu-miR-674-5p	42	10	44	49	53	28	22.1281	17.1258	53.339	50.4768	24.8456	51.8329	35.4304	19.1363	51.7245	2.70295	1.43453	0.0201994	0.167767
mmu-miR-320-3p	726	139	120	157	508	107	382.501	238.049	145.47	161.732	238.143	198.076	227.745	302.403	153.087	0.506233	-0.982128	0.0233351	0.188573
mmu-miR-34a-5p	105	34	76	144	113	26	55.3203	58.2278	92.131	148.34	52.9727	48.1306	87.6339	55.3853	119.883	2.16452	1.11405	0.0243301	0.191439
mmu-miR-532-3p	70	30	70	80	139	47	36.8802	51.3775	84.8575	82.4111	65.1611	87.0053	63.2061	43.0709	83.3413	1.93498	0.952318	0.0353962	0.271371
mmu-miR-181b-5p	1574	529	394	471	1209	359	829.278	905.957	477.627	485.195	566.761	664.572	663.1	846.451	479.749	0.566777	-0.819146	0.0418939	0.305519
mmu-miR-3968	131	33	28	26	110	25	69.0187	56.5153	33.943	26.7836	51.5663	46.2794	45.7269	61.204	30.2498	0.494245	-1.0167	0.0412167	0.305519
mmu-miR-30c-1-3p	66	23	9	17	58	9	34.7728	39.3894	10.9103	17.5124	27.1895	16.6606	25.1742	36.1788	14.1695	0.391653	-1.35235	0.0435057	0.309719
mmu-let-7d-5p	7886	2053	1859	2250	6302	1635	4154.82	3515.93	2253.57	2317.81	2954.28	3026.67	3008.96	3740.09	2277.83	0.609032	-0.71541	0.0480906	0.312589
mmu-miR-101b-3p	6914	1250	1212	1469	5213	1098	3642.71	2140.73	1469.25	1513.27	2443.77	2032.59	2152.11	2818.09	1486.14	0.527356	-0.92315	0.0468828	0.312589
mmu-miR-221-3p	558	120	338	487	798	208	293.988	205.51	409.741	501.678	374.09	385.045	348.847	243.462	454.233	1.86572	0.899736	0.04776	0.312589
mmu-miR-23b-3p	3524	1291	2525	3379	4176	1588	1856.66	2210.95	3060.93	3480.84	1957.64	2939.67	2622.25	1984.49	3260.02	1.64275	0.716111	0.0464303	0.312589
mmu-miR-382-3p	161	30	33	33	91	18	84.8245	51.3775	40.0043	33.9946	42.6594	33.3212	51.6172	66.3703	36.8642	0.555432	-0.848318	0.0560044	0.356283
mmu-miR-152-5p	31	5	22	37	70	18	16.3327	8.56292	26.6695	38.1151	32.8149	33.3212	22.2108	12.1285	32.293	2.66256	1.41282	0.0613614	0.37443
mmu-miR-300-3p	273	88	280	205	337	87	143.833	150.707	339.43	211.178	157.98	161.052	208.934	143.666	274.202	1.9086	0.932518	0.0603414	0.37443
mmu-miR-185-3p	51	9	7	8	25	11	26.8699	15.4133	8.48575	8.24111	11.7196	20.3629	14.4683	20.6024	8.33413	0.404523	-1.30571	0.0638303	0.381705
mmu-let-7f-5p	74023	16222	16229	21935	68317	11707	38999.8	27781.5	19673.6	22596.1	32026	21671.7	26808	32551.2	21064.9	0.647131	-0.627871	0.0654	0.382426
mmu-miR-23a-3p	5646	1842	3684	5015	5795	2085	2974.65	3154.58	4465.93	5166.15	2716.61	3859.7	3894.91	2989.69	4800.13	1.60556	0.683076	0.067788	0.382426
mmu-miR-335-3p	65	12	51	56	102	11	34.2459	20.551	61.8248	57.6878	47.816	20.3629	43.123	26.7017	59.5442	2.22997	1.15703	0.0665531	0.382426
mmu-miR-329-5p	42	15	9	7	36	10	22.1281	25.6888	10.9103	7.21097	16.8762	18.5118	16.1763	23.3277	9.02495	0.386877	-1.37005	0.072844	0.40334
mmu-miR-17-5p	142	30	86	127	134	30	74.8142	51.3775	104.254	130.828	62.8171	55.5353	89.3343	61.5056	117.163	1.90492	0.929729	0.0743004	0.403924
mmu-miR-125b-5p	11232	3367	3126	3469	9035	2158	5917.7	5766.27	3789.49	3573.55	4235.47	3994.84	4683.39	5698.29	3668.5	0.64379	-0.635337	0.0896937	0.435072
mmu-miR-185-5p	3049	314	186	275	823	156	1606.4	537.751	225.479	283.288	385.81	288.783	648.722	1043.88	253.567	0.242909	-2.04151	0.0896945	0.435072
mmu-miR-2137	17	7	19	23	19	15	8.95663	11.9881	23.0328	23.6932	8.90691	27.7676	16.7516	10.2206	23.2827	2.27802	1.18778	0.0855568	0.435072
mmu-miR-28a-3p	274	84	70	78	243	83	144.36	143.857	84.8575	80.3508	113.915	153.648	111.441	140.569	82.3124	0.585564	-0.772101	0.0817372	0.435072
mmu-miR-370-3p	98	39	146	89	148	51	51.6323	66.7908	176.989	91.6823	69.3801	94.41	95.7781	57.7844	133.772	2.31502	1.21102	0.0902155	0.435072
mmu-miR-378c	38643	8768	10047	10793	27159	7726	20359.5	15015.9	12179.5	11118.3	12731.7	14302.2	14425.7	17244.1	11607.2	0.673116	-0.571073	0.0864087	0.435072
mmu-miR-615-3p	262	138	76	73	294	76	138.037	236.337	92.131	75.2001	137.823	140.689	133.06	182.764	83.3559	0.456085	-1.13262	0.083625	0.435072
mmu-miR-381-3p	2215	897	2818	1857	4430	975	1167	1536.19	3416.12	1912.97	2076.72	1804.9	1986.32	1319.06	2653.58	2.01173	1.00843	0.0925108	0.439059
mmu-miR-222-3p	313	91	193	270	440	167	164.907	155.845	233.964	278.137	206.265	309.146	205.818	156.423	255.213	1.63156	0.70625	0.0978836	0.450265
mmu-miR-30a-5p	136781	19494	20211	21601	66193	16138	72064.5	33385.1	24500.8	22252	31030.3	29874.3	37327.6	51362.4	23292.7	0.453498	-1.14083	0.0976225	0.450265
mmu-miR-106b-5p	62	22	48	61	69	14	32.6653	37.6768	58.188	62.8385	32.3461	25.9165	47.3125	34.3164	60.3086	1.75743	0.813465	0.105856	0.45871
mmu-miR-192-5p	15454	1574	1168	1374	16821	3100	8142.1	2695.61	1415.91	1415.41	7885.43	5738.65	3343.5	5276.25	1410.75	0.267377	-1.90305	0.102562	0.45871
mmu-miR-344-3p	71	27	17	19	46	15	37.4071	46.2398	20.6083	19.5726	21.5641	27.7676	30.4158	40.8121	20.0196	0.49053	-1.02759	0.104501	0.45871
mmu-miR-431-5p	27	17	37	28	51	18	14.2252	29.1139	44.8533	28.8439	23.908	33.3212	28.9331	21.1637	36.7024	1.73422	0.794283	0.104592	0.45871
mmu-miR-434-5p	742	301	969	611	1670	416	390.93	515.488	1174.67	629.415	782.87	770.089	670.295	442.301	898.29	2.03095	1.02215	0.113644	0.485424
mmu-miR-200a-3p	341	139	99	120	175	75	179.659	238.049	120.013	123.617	82.0373	138.838	162.613	203.829	121.396	0.595578	-0.747638	0.116746	0.491649
mmu-miR-194-5p	1285	152	144	167	902	175	677.016	260.313	174.564	172.033	422.844	323.956	314.56	456.426	172.694	0.378362	-1.40216	0.120592	0.50079
mmu-miR-29a-3p	9502	2488	2398	3178	6000	1446	5006.23	4260.91	2906.98	3273.78	2812.71	2676.8	3799.29	4518.5	3080.07	0.681659	-0.552878	0.124912	0.507714
mmu-miR-653-5p	54	13	36	50	106	16	28.4505	22.2636	43.641	51.5069	49.6912	29.6188	36.0707	24.7236	47.4179	1.91792	0.939542	0.125655	0.507714
mmu-miR-151-3p	1720	583	550	551	1985	494	906.2	998.436	666.738	567.606	930.538	914.481	772.008	929.099	614.917	0.661842	-0.59544	0.135444	0.537486
mmu-miR-1839-5p	1025	206	222	332	782	153	540.032	352.792	269.12	342.006	366.59	283.23	369.854	435.123	304.586	0.699999	-0.514575	0.140214	0.537486
mmu-miR-338-3p	50	13	7	14	26	7	26.343	22.2636	8.48575	14.4219	12.1884	12.9582	17.5602	23.6995	11.4209	0.481905	-1.05318	0.139474	0.537486
mmu-miR-6239	56	17	12	14	47	6	29.5042	29.1139	14.547	14.4219	22.0329	11.1071	21.5114	28.5888	14.4341	0.504886	-0.985971	0.139509	0.537486
mmu-miR-101a-3p	18064	3057	3664	4587	11549	2432	9517.21	5235.37	4441.68	4725.25	5413.99	4502.06	5877.78	7187.67	4567.89	0.635517	-0.653997	0.151872	0.547106
mmu-miR-101c	18060	3057	3662	4586	11545	2432	9515.1	5235.37	4439.26	4724.22	5412.12	4502.06	5876.4	7186.64	4566.17	0.635368	-0.654335	0.151636	0.547106
mmu-miR-103-3p	3561	642	673	1029	1974	618	1876.15	1099.48	815.844	1060.01	925.381	1144.03	1192.44	1449.92	934.953	0.64483	-0.63301	0.150442	0.547106
mmu-miR-143-3p	219470	77326	69581	75841	239613	55522	115630	132427	84349.6	78126.7	112327	102781	100981	121013	80949.2	0.668929	-0.580074	0.146861	0.547106
mmu-miR-500-3p	40	6	21	45	36	14	21.0744	10.2755	25.4573	46.3562	16.8762	25.9165	25.5386	15.2711	35.806	2.34469	1.22939	0.149609	0.547106
mmu-miR-30e-5p	17911	3067	4009	4467	10565	2074	9436.6	5252.49	4859.91	4601.63	4952.71	3839.34	5935.47	7156.88	4714.06	0.658676	-0.60236	0.1621	0.563581
mmu-miR-361-3p	782	202	209	254	625	150	412.005	345.942	253.36	261.655	292.99	277.676	313.088	369.553	256.624	0.694417	-0.526127	0.159437	0.563581
mmu-miR-425-3p	39	9	24	38	46	22	20.5476	15.4133	29.094	39.1453	21.5641	40.7259	25.7713	17.5299	34.0127	1.94027	0.956254	0.16089	0.563581
mmu-miR-574-5p	109	36	68	95	151	53	57.4278	61.653	82.433	97.8632	70.7865	98.1123	73.9695	58.086	89.8529	1.54689	0.629375	0.171065	0.587914
mmu-let-7a-5p	21965	4946	6030	7183	19107	4021	11572.5	8470.44	7309.87	7399.49	8957.07	7443.58	8549.62	9769.97	7329.26	0.750182	-0.414687	0.196976	0.615151
mmu-miR-107-3p	423	122	94	167	237	75	222.862	208.935	113.952	172.033	111.102	138.838	176.568	210.573	142.563	0.67702	-0.562729	0.191495	0.615151
mmu-miR-122-5p	27667	1335	834	1471	34598	5568	14576.6	2286.3	1011.02	1515.33	16219	10307.3	4731.13	8202.88	1259.37	0.153528	-2.70343	0.18554	0.615151
mmu-miR-145a-3p	1103	236	304	340	1055	181	581.127	404.17	368.524	350.247	494.568	335.063	419.18	480.242	358.118	0.745702	-0.423329	0.194412	0.615151
mmu-miR-199b-5p	457	182	293	373	670	154	240.775	311.69	355.189	384.242	314.086	285.081	319.021	269.575	368.466	1.36684	0.450843	0.192622	0.615151
mmu-miR-27a-5p	84	38	66	72	250	54	44.2563	65.0782	80.0085	74.17	117.196	99.9635	65.0884	53.3616	76.8151	1.43952	0.525587	0.197507	0.615151
mmu-miR-337-5p	481	198	166	172	406	135	253.42	339.092	201.234	177.184	190.327	249.909	238.829	289.133	188.525	0.652035	-0.616978	0.185032	0.615151
mmu-miR-6240	33	14	20	40	38	6	17.3864	23.9762	24.245	41.2055	17.8138	11.1071	26.4081	20.1851	32.6311	1.61659	0.692957	0.187291	0.615151
mmu-miR-99b-3p	140	44	79	120	204	61	73.7604	75.3537	95.7678	123.617	95.6321	112.922	91.0364	72.7294	109.343	1.50343	0.588256	0.189453	0.615151
mmu-miR-322-5p	124	39	90	87	165	43	65.3307	66.7908	109.103	89.6221	77.3495	79.6006	81.7183	64.4414	98.9953	1.53621	0.619372	0.199642	0.615392
mmu-let-7g-5p	59828	14632	16509	20509	57320	11240	31521	25058.5	20013	21127.1	26870.7	20807.2	24041.9	27583.9	20500	0.743187	-0.428202	0.204427	0.618957
mmu-miR-142a-5p	657	112	342	406	748	108	346.147	191.809	414.59	418.236	350.651	199.927	338.538	262.103	414.972	1.58324	0.662879	0.215241	0.618957
mmu-miR-16-1-3p	144	43	101	97	168	45	75.8679	73.6411	122.437	99.9235	78.7558	83.3029	91.8421	72.9152	110.769	1.51915	0.60326	0.215289	0.618957
mmu-miR-339-5p	186	71	112	158	252	71	97.996	121.593	135.772	162.762	118.134	131.434	127.96	107.141	148.78	1.38864	0.473675	0.214457	0.618957
mmu-miR-341-3p	246	128	270	190	319	113	129.608	219.211	327.308	195.726	149.542	209.183	215.372	170.285	260.459	1.52955	0.61311	0.206559	0.618957
mmu-miR-409-5p	111	43	35	36	103	30	58.4815	73.6411	42.4288	37.085	48.2848	55.5353	52.0394	64.466	39.6128	0.614476	-0.702572	0.210499	0.618957
mmu-miR-411-3p	85	29	74	53	107	20	44.7831	49.6649	89.7065	54.5973	50.16	37.0235	58.9673	46.0732	71.8615	1.55972	0.641291	0.210715	0.618957
mmu-miR-154-5p	27	12	23	27	29	13	14.2252	20.551	27.8818	27.8137	13.5948	24.0653	22.3617	16.9723	27.751	1.63508	0.709358	0.217676	0.619859
mmu-miR-450a-5p	202	76	131	159	249	29	106.426	130.156	158.805	163.792	116.727	53.6841	138.086	115.429	160.744	1.39259	0.477769	0.219996	0.620554
mmu-miR-127-5p	275	100	273	174	430	119	144.887	171.258	330.944	179.244	201.577	220.29	204.137	154.238	254.036	1.64704	0.719874	0.226885	0.628135
mmu-miR-342-3p	109	36	52	107	146	42	57.4278	61.653	63.037	110.225	68.4426	77.7494	72.2351	58.086	86.3842	1.48718	0.572578	0.226173	0.628135
mmu-miR-136-3p	446	184	354	288	645	128	234.98	315.115	429.137	296.68	302.366	236.951	314.967	268.435	361.498	1.34668	0.429411	0.23217	0.633452
mmu-miR-30b-3p	98	23	29	24	70	26	51.6323	39.3894	35.1553	24.7233	32.8149	48.1306	37.0977	44.372	29.8235	0.672124	-0.573201	0.233042	0.633452
mmu-miR-144-5p	203	21	18	39	48	5	106.953	35.9643	21.8205	40.1754	22.5017	9.25588	50.2454	69.5794	30.9114	0.444261	-1.17052	0.238314	0.636212
mmu-miR-203-3p	1280	136	179	218	649	124	674.381	232.911	216.993	224.57	304.241	229.546	330.879	441.733	220.024	0.498093	-1.00551	0.237656	0.636212
mmu-miR-128-3p	4416	1329	3071	2517	11346	2074	2326.62	2276.02	3722.82	2592.86	5318.83	3839.34	2695.16	2244.73	3145.59	1.40132	0.486789	0.243652	0.644709
mmu-miR-24-2-5p	1476	526	942	1007	2205	661	777.646	900.819	1141.94	1037.35	1033.67	1223.63	952.294	818.844	1085.74	1.32595	0.407023	0.260509	0.683264
mmu-let-7b-3p	37	17	15	9	33	6	19.4938	29.1139	18.1838	9.27125	15.4699	11.1071	18.6969	23.7241	13.6697	0.576195	-0.795372	0.316917	0.696876
mmu-miR-127-3p	7328	3293	6920	4727	12885	3598	3860.83	5639.54	8388.77	4869.47	6040.29	6660.53	5619.39	4636.68	6602.1	1.42388	0.50983	0.291507	0.696876
mmu-miR-133a-5p	2788	287	429	501	1102	195	1468.89	491.511	520.055	516.099	516.601	360.979	735.346	954.417	516.275	0.540932	-0.88648	0.279816	0.696876
mmu-miR-136-5p	32	9	29	18	51	7	16.8595	15.4133	35.1553	18.5425	23.908	12.9582	21.2372	15.7377	26.7367	1.6989	0.7646	0.315826	0.696876
mmu-miR-140-5p	223	92	135	177	377	89	117.49	157.558	163.654	182.335	176.732	164.755	153.316	134.218	172.415	1.28459	0.361312	0.293132	0.696876
mmu-miR-143-5p	605	241	212	249	560	188	318.751	412.733	256.997	256.505	262.519	348.021	306.393	356.927	255.859	0.716839	-0.480279	0.31246	0.696876
mmu-miR-146b-5p	1131	237	515	729	1144	257	595.879	405.882	624.309	750.971	536.29	475.752	586.824	488.25	685.399	1.40379	0.489325	0.316974	0.696876
mmu-miR-151-5p	210	75	76	73	155	59	110.641	128.444	92.131	75.2001	72.6616	109.219	99.9972	116.639	83.3559	0.714652	-0.484688	0.31509	0.696876
mmu-miR-181d-5p	388	153	159	134	487	134	204.422	262.025	192.748	138.039	228.298	248.058	196.178	227.599	164.757	0.723891	-0.466155	0.316149	0.696876
mmu-miR-199a-3p	21110	6718	11358	14710	30692	7999	11122	11505.1	13768.7	15153.3	14387.9	14807.6	12724.5	11036.5	14412.4	1.30589	0.385034	0.297306	0.696876
mmu-miR-199b-3p	21110	6718	11358	14710	30692	7999	11122	11505.1	13768.7	15153.3	14387.9	14807.6	12724.5	11036.5	14412.4	1.30589	0.385034	0.297306	0.696876
mmu-miR-1a-3p	5850479	691502	1076480	1157085	2997329	738528	3.08239e+06	1.18425e+06	1.30496e+06	1.19196e+06	1.4051e+06	1.36715e+06	1.6608e+06	2.07761e+06	1.244e+06	0.598765	-0.739939	0.278609	0.696876
mmu-miR-218-5p	272	98	165	192	298	82	143.306	167.833	200.021	197.787	139.698	151.796	175.002	151.793	198.211	1.3058	0.384931	0.316038	0.696876
mmu-miR-223-3p	67	31	36	76	71	16	35.2996	53.0901	43.641	78.2905	33.2837	29.6188	51.9674	43.1411	60.7938	1.40919	0.494863	0.270146	0.696876
mmu-miR-299a-3p	174	57	121	106	222	60	91.6737	97.6173	146.682	109.195	104.07	111.071	109.892	92.3322	127.452	1.38036	0.465045	0.310357	0.696876
mmu-miR-299b-3p	171	55	121	104	222	60	90.0931	94.1921	146.682	107.134	104.07	111.071	108.155	89.8876	126.423	1.40645	0.492063	0.290744	0.696876
mmu-miR-29c-3p	89	23	20	31	56	9	46.8906	39.3894	24.245	31.9343	26.2519	16.6606	35.0343	42.0677	28.001	0.665617	-0.587235	0.28064	0.696876
mmu-miR-326-3p	21	29	33	42	35	13	11.0641	49.6649	40.0043	43.2658	16.4075	24.0653	35.5905	29.6868	41.4943	1.39774	0.483092	0.277582	0.696876
mmu-miR-409-3p	72	15	53	37	102	21	37.9339	25.6888	64.2493	38.1151	47.816	38.8747	40.9918	31.0088	50.9747	1.64388	0.717104	0.308777	0.696876
mmu-miR-503-5p	61	8	30	42	93	24	32.1385	13.7007	36.3675	43.2658	43.597	44.4282	31.0054	22.3245	39.6864	1.77771	0.830018	0.303879	0.696876
mmu-miR-540-3p	26	11	22	22	36	8	13.6984	18.8384	26.6695	22.6631	16.8762	14.8094	20.2271	15.878	24.5761	1.54781	0.630227	0.304036	0.696876
mmu-miR-9-5p	94	32	28	33	93	18	49.5249	54.8027	33.943	33.9946	43.597	33.3212	42.3717	50.8923	33.851	0.665149	-0.588251	0.303866	0.696876
mmu-miR-1291	38	10	27	26	22	6	20.0207	17.1258	32.7308	26.7836	10.3133	11.1071	23.8797	18.1122	29.6471	1.63686	0.710932	0.325246	0.709844
mmu-let-7d-3p	984	368	302	447	609	217	518.431	630.231	366.1	460.472	285.49	401.705	486.193	560.426	411.96	0.735082	-0.444022	0.343434	0.727578
mmu-miR-195a-3p	147	68	57	58	244	72	77.4485	116.456	69.0983	59.748	114.383	133.285	79.4146	94.6403	64.1889	0.678241	-0.56013	0.340383	0.727578
mmu-miR-378b	8577	2245	2920	2962	5223	1238	4518.88	3844.75	3539.77	3051.27	2448.46	2291.76	3680.74	4077.96	3283.53	0.805188	-0.312602	0.339109	0.727578
mmu-miR-425-5p	123	46	60	105	148	45	64.8038	78.7788	72.735	108.165	69.3801	83.3029	80.1149	70.0533	90.1764	1.28725	0.364297	0.345539	0.727578
mmu-miR-92a-3p	5343	1517	1647	2102	4790	1389	2815.01	2597.99	1996.58	2165.35	2245.48	2571.28	2356.8	2639.67	2073.94	0.785679	-0.347987	0.342709	0.727578
mmu-miR-126a-3p	71171	20975	24399	26474	70914	17269	37497.2	35921.4	29577.7	27271.9	33243.4	31968	32064.4	35805.3	28323.5	0.791043	-0.338171	0.349288	0.730329
mmu-miR-187-3p	27	11	7	9	37	10	14.2252	18.8384	8.48575	9.27125	17.345	18.5118	12.4913	16.134	8.84859	0.548442	-0.866589	0.359846	0.737152
mmu-miR-322-3p	641	140	210	206	642	146	337.717	239.762	254.573	212.209	300.96	270.272	257.005	281.479	232.532	0.82611	-0.275594	0.359947	0.737152
mmu-miR-329-3p	55	15	34	38	52	14	28.9773	25.6888	41.2165	39.1453	24.3768	25.9165	33.3476	26.6562	40.0391	1.50206	0.586939	0.355857	0.737152
mmu-miR-10b-5p	16540	4923	5126	6822	21956	4731	8714.27	8431.05	6213.99	7027.61	10292.6	8757.91	7480.22	8361.69	6598.76	0.789165	-0.3416	0.369173	0.74583
mmu-miR-345-3p	160	46	42	65	118	38	84.2977	78.7788	50.9145	66.959	55.3166	70.3447	69.1386	79.5267	58.7506	0.738753	-0.436835	0.368557	0.74583
mmu-miR-125a-5p	4633	1302	1639	1659	5385	896	2440.94	2229.78	1986.88	1709	2524.41	1658.65	2059.43	2277.66	1841.21	0.808379	-0.306896	0.373225	0.748955
mmu-miR-339-3p	85	34	58	59	93	33	44.7831	58.2278	70.3105	60.7782	43.597	61.0888	57.7853	50.2646	65.306	1.29925	0.377675	0.383269	0.760307
mmu-miR-345-5p	63	37	37	69	41	30	33.1922	63.3656	44.8533	71.0796	19.2202	55.5353	52.4709	47.1466	57.7952	1.22586	0.293798	0.38651	0.760307
mmu-miR-690	56	16	11	23	55	8	29.5042	27.4013	13.3348	23.6932	25.7832	14.8094	23.106	27.7505	18.4616	0.66527	-0.587989	0.384844	0.760307
mmu-miR-3081-3p	27	14	21	24	36	11	14.2252	23.9762	25.4573	24.7233	16.8762	20.3629	21.8256	18.6489	25.0024	1.34069	0.422978	0.391593	0.76527
mmu-miR-122-3p	57	1	5	3	51	6	30.031	1.71258	6.06125	3.09042	23.908	11.1071	9.99448	15.4324	4.55656	0.295259	-1.75995	0.395142	0.765712
mmu-miR-365-3p	57	5	23	43	64	7	30.031	8.56292	27.8818	44.296	30.0022	12.9582	27.3839	18.7855	35.9824	1.91543	0.937671	0.396941	0.765712
mmu-miR-3068-3p	50	19	22	47	61	7	26.343	32.5391	26.6695	48.4165	28.5959	12.9582	33.0834	28.7291	37.4376	1.30312	0.381974	0.412411	0.782513
mmu-miR-361-5p	98	24	55	60	72	10	51.6323	41.102	66.6738	61.8083	33.7525	18.5118	54.6114	45.2103	64.0126	1.41589	0.501704	0.408583	0.782513
mmu-miR-495-3p	28	11	21	21	26	3	14.7521	18.8384	25.4573	21.6329	12.1884	5.55353	19.9245	16.3901	23.459	1.43129	0.517319	0.413502	0.782513
mmu-miR-148a-3p	34042	9679	11341	13503	61596	10505	17935.4	16576.1	13748.1	13910	28875.3	19446.6	15305.5	16829.7	13781.2	0.818865	-0.288303	0.417323	0.783963
mmu-miR-700-3p	30	4	17	19	32	7	15.8058	6.85033	20.6083	19.5726	15.0011	12.9582	15.5269	11.0342	20.0196	1.81431	0.859424	0.419512	0.783963
mmu-miR-872-3p	50	19	17	18	29	9	26.343	32.5391	20.6083	18.5425	13.5948	16.6606	24.1171	28.7291	19.5051	0.678931	-0.558663	0.442438	0.821671
mmu-miR-139-5p	1061	476	437	477	1206	465	558.999	815.19	529.753	491.376	565.354	860.797	589.712	670.675	508.749	0.758563	-0.398659	0.447925	0.826726
mmu-miR-3068-5p	76	26	27	27	75	14	40.0414	44.5272	32.7308	27.8137	35.1588	25.9165	35.7078	41.254	30.1616	0.731119	-0.451822	0.452961	0.830892
mmu-miR-149-5p	2361	969	979	1004	2851	810	1243.92	1659.49	1186.79	1034.26	1336.51	1499.45	1261.65	1416.79	1106.5	0.780988	-0.356628	0.457344	0.833817
mmu-let-7f-2-3p	38	13	9	16	31	9	20.0207	22.2636	10.9103	16.4822	14.5323	16.6606	17.141	20.627	13.6551	0.662	-0.595097	0.471862	0.849668
mmu-miR-10a-5p	26494	8360	9661	10827	33742	8072	13958.6	14317.2	11711.5	11153.3	15817.7	14942.7	12591.8	13791.4	11392.1	0.826029	-0.275737	0.473239	0.849668
mmu-miR-93-5p	508	116	209	322	468	129	267.645	198.66	253.36	331.705	219.391	238.802	259.457	227.307	291.607	1.28288	0.359383	0.474564	0.849668
mmu-miR-100-5p	22812	9050	9433	9794	30603	9428	12018.7	15498.9	11435.2	10089.2	14346.2	17452.9	12075.2	13427.1	10723.3	0.798629	-0.324403	0.488015	0.85127
mmu-miR-134-5p	152	64	102	93	106	42	80.0828	109.605	123.65	95.8029	49.6912	77.7494	100.941	92.5673	109.314	1.18091	0.239898	0.495388	0.85127
mmu-miR-183-5p	27	6	19	15	62	13	14.2252	10.2755	23.0328	15.4521	29.0646	24.0653	15.5548	11.9427	19.167	1.60492	0.682499	0.482391	0.85127
mmu-miR-191-5p	4578	904	1446	1677	3757	957	2411.97	1548.18	1752.91	1727.54	1761.22	1771.58	1832.05	1929.94	1734.16	0.898557	-0.154319	0.490503	0.85127
mmu-miR-24-3p	15676	5749	8593	9913	21181	6520	8259.06	9845.64	10416.9	10211.8	9929.33	12069.7	9555.59	8832.89	10278.3	1.16364	0.218643	0.486649	0.85127
mmu-miR-484	688	200	232	283	532	128	362.48	342.517	281.242	291.529	249.393	236.951	314.606	343.809	285.404	0.830123	-0.268603	0.487635	0.85127
mmu-miR-98-5p	594	135	186	229	468	83	312.955	231.199	225.479	235.902	219.391	153.648	247.578	265.253	229.902	0.866724	-0.206355	0.494862	0.85127
mmu-miR-221-5p	34	7	12	28	51	12	17.9133	11.9881	14.547	28.8439	23.908	22.2141	18.1049	14.5732	21.6365	1.48468	0.570149	0.500338	0.854863
mmu-miR-140-3p	7090	1817	2235	2988	5131	1975	3735.44	3111.76	2709.38	3078.05	2405.33	3656.07	3111.27	3338.45	2884.1	0.863903	-0.21106	0.514217	0.869711
mmu-miR-195a-5p	624	129	197	234	424	107	328.761	220.923	238.813	241.052	198.765	198.076	253.504	267.905	239.103	0.892492	-0.164089	0.520663	0.869711
mmu-miR-1981-5p	84	20	31	25	79	23	44.2563	34.2517	37.5798	25.7535	37.034	42.5771	34.9079	38.2727	31.5432	0.824171	-0.278984	0.518148	0.869711
mmu-miR-708-3p	87	21	23	35	119	26	45.8368	35.9643	27.8818	36.0549	55.7854	48.1306	35.8729	39.879	31.8667	0.799084	-0.32358	0.517246	0.869711
mmu-let-7a-1-3p	280	65	88	109	309	49	147.521	111.318	106.678	112.285	144.854	90.7076	117.643	126.178	109.108	0.864713	-0.209707	0.52991	0.875376
mmu-let-7c-2-3p	280	65	88	109	309	49	147.521	111.318	106.678	112.285	144.854	90.7076	117.643	126.178	109.108	0.864713	-0.209707	0.52991	0.875376
mmu-miR-1843a-5p	542	220	198	266	690	192	285.558	376.768	240.026	274.017	323.461	355.426	289.681	323.193	256.168	0.792617	-0.335304	0.542816	0.877308
mmu-miR-204-5p	210	96	86	99	315	63	110.641	164.408	104.254	101.984	147.667	116.624	118.5	134.242	102.758	0.765468	-0.385586	0.542286	0.877308
mmu-miR-29b-3p	130	26	37	49	86	16	68.4918	44.5272	44.8533	50.4768	40.3155	29.6188	51.293	55.08	47.5061	0.862492	-0.213418	0.542524	0.877308
mmu-miR-382-5p	176	53	61	71	166	32	92.7274	90.7669	73.9473	73.1398	77.8182	59.2376	81.3893	89.4912	73.2874	0.818935	-0.28818	0.534211	0.877308
mmu-miR-1843b-5p	538	220	198	266	689	192	283.451	376.768	240.026	274.017	322.993	355.426	289.169	322.169	256.168	0.795137	-0.330725	0.554032	0.890621
mmu-miR-133a-3p	140939	41856	48855	62738	108263	29279	74255.2	71681.9	59224.5	64628.8	50752	54200.6	66445.2	71172.5	61718	0.86716	-0.20563	0.582152	0.906581
mmu-miR-152-3p	6187	1704	2188	2592	5680	1557	3259.68	2918.24	2652.4	2670.12	2662.7	2882.28	2832.29	3012.53	2652.05	0.88034	-0.183867	0.578247	0.906581
mmu-miR-186-5p	265	80	96	110	249	45	139.618	137.007	116.376	113.315	116.727	83.3029	124.678	134.912	114.444	0.848284	-0.237381	0.581924	0.906581
mmu-miR-22-5p	583	231	253	251	672	156	307.16	395.607	306.699	258.565	315.023	288.783	312.254	342.912	281.596	0.821192	-0.284208	0.579129	0.906581
mmu-miR-423-3p	2112	775	844	940	2628	798	1112.73	1327.25	1023.14	968.33	1231.97	1477.24	1091.32	1190.41	992.217	0.833505	-0.262737	0.572862	0.906581
mmu-miR-497a-5p	158	51	77	101	158	49	83.2439	87.3418	93.3433	104.044	74.068	90.7076	90.7847	83.206	98.3634	1.18217	0.241435	0.579037	0.906581
mmu-miR-146a-5p	2043	148	331	585	714	132	1076.38	253.462	401.255	602.631	334.712	244.355	573.79	647.149	500.431	0.773286	-0.370926	0.585837	0.906754
mmu-miR-30d-3p	52	23	22	21	67	16	27.3967	39.3894	26.6695	21.6329	31.4086	29.6188	28.328	32.5943	24.0617	0.738217	-0.437884	0.588329	0.906754
mmu-miR-1198-5p	178	44	59	71	194	67	93.7811	75.3537	71.5228	73.1398	90.9442	124.029	77.2705	82.4588	72.0822	0.87416	-0.194031	0.600492	0.908028
mmu-miR-145a-5p	2327	759	807	1099	3022	614	1226	1299.85	978.286	1132.12	1416.67	1136.62	1141.88	1232.05	1051.72	0.853633	-0.228313	0.601303	0.908028
mmu-miR-340-3p	77	11	25	22	102	14	40.5682	18.8384	30.3063	22.6631	47.816	25.9165	27.66	28.9359	26.384	0.911809	-0.133196	0.596798	0.908028
mmu-miR-455-3p	176	69	90	119	271	88	92.7274	118.168	109.103	122.587	127.041	162.904	109.181	102.904	115.458	1.122	0.166074	0.592402	0.908028
mmu-miR-7a-5p	542	127	168	421	764	89	285.558	217.498	203.658	433.688	358.151	164.755	281.532	245.233	317.83	1.29603	0.374102	0.609234	0.915382
mmu-miR-29c-5p	34	12	11	14	31	12	17.9133	20.551	13.3348	14.4219	14.5323	22.2141	16.298	18.7646	13.8314	0.737103	-0.440062	0.615391	0.920009
mmu-miR-411-5p	1263	510	860	633	1921	510	665.425	873.418	1042.54	652.078	900.535	944.1	797.408	750.896	843.92	1.12388	0.168494	0.623155	0.926982
mmu-miR-16-5p	1699	378	512	750	1062	288	895.136	647.357	620.672	772.604	497.849	533.139	723.135	751.876	694.394	0.923549	-0.114739	0.64191	0.928718
mmu-miR-181a-1-3p	86	42	42	69	136	44	45.31	71.9285	50.9145	71.0796	63.7547	81.4518	59.0176	57.2268	60.8084	1.06259	0.0875802	0.628118	0.928718
mmu-miR-25-3p	3049	834	1078	1326	3351	957	1606.4	1428.29	1306.81	1365.96	1570.9	1771.58	1405.8	1479.78	1331.82	0.900009	-0.151989	0.640651	0.928718
mmu-miR-3470b	21	14	7	33	48	10	11.0641	23.9762	8.48575	33.9946	22.5017	18.5118	19.1541	17.1127	21.1956	1.23859	0.308702	0.634941	0.928718
mmu-miR-374c-5p	173	51	79	105	223	28	91.1468	87.3418	95.7678	108.165	104.539	51.8329	94.3365	87.0465	101.627	1.1675	0.223418	0.642958	0.928718
mmu-miR-674-3p	255	75	145	125	384	113	134.349	128.444	175.776	128.767	180.013	209.183	139.925	128.16	151.69	1.18359	0.243175	0.642277	0.928718
mmu-miR-374b-5p	174	51	79	105	223	28	91.6737	87.3418	95.7678	108.165	104.539	51.8329	94.4645	87.3026	101.627	1.16407	0.219181	0.652146	0.937459
mmu-miR-15b-5p	163	34	62	96	99	25	85.8782	58.2278	75.1595	98.8933	46.4097	46.2794	78.4935	70.2355	86.7516	1.23515	0.30469	0.656891	0.939763
mmu-miR-340-5p	995	90	219	324	525	53	524.226	154.133	265.483	333.765	246.112	98.1123	314.432	330.202	298.662	0.904484	-0.144834	0.674535	0.953504
mmu-miR-351-5p	177	49	93	90	263	52	93.2543	83.9166	112.739	92.7125	123.29	96.2612	94.3703	86.3941	102.347	1.18465	0.244457	0.674751	0.953504
mmu-miR-378d	15471	5119	8120	8298	20206	5879	8151.06	8766.72	9843.47	8548.09	9472.26	10883.1	8707.34	8252.29	9162.39	1.11029	0.15093	0.676063	0.953504
mmu-miR-15a-5p	62	21	25	45	52	13	32.6653	35.9643	30.3063	46.3562	24.3768	24.0653	35.8473	33.4781	38.2166	1.14154	0.190981	0.681578	0.953929
mmu-miR-17-3p	28	14	15	22	26	9	14.7521	23.9762	18.1838	22.6631	12.1884	16.6606	19.6313	18.9049	20.3577	1.07684	0.10681	0.72422	0.953929
mmu-miR-181c-3p	75	26	36	47	97	30	39.5145	44.5272	43.641	48.4165	45.4721	55.5353	43.4362	40.998	45.8745	1.11895	0.16214	0.723808	0.953929
mmu-miR-181c-5p	82	23	44	42	55	21	43.2025	39.3894	53.339	43.2658	25.7832	38.8747	44.1994	40.2754	48.1233	1.19486	0.256836	0.708761	0.953929
mmu-miR-182-5p	37	12	11	32	43	11	19.4938	20.551	13.3348	32.9644	20.1577	20.3629	21.3122	19.5327	23.0917	1.18221	0.241483	0.6963	0.953929
mmu-miR-1843a-3p	51	17	15	25	64	18	26.8699	29.1139	18.1838	25.7535	30.0022	33.3212	24.6048	27.3086	21.901	0.801983	-0.318356	0.688027	0.953929
mmu-miR-19b-3p	266	53	65	127	247	68	140.145	90.7669	78.7963	130.828	115.79	125.88	108.521	112.535	104.508	0.928672	-0.106759	0.721744	0.953929
mmu-miR-224-5p	221	62	102	122	267	55	116.436	106.18	123.65	125.677	125.165	101.815	116.395	108.557	124.233	1.1444	0.194591	0.713793	0.953929
mmu-miR-26b-5p	5240	1290	2144	2901	3967	646	2760.75	2209.23	2599.06	2988.43	1859.67	1195.86	2603.76	2423.01	2784.5	1.14919	0.200617	0.697353	0.953929
mmu-miR-28a-5p	129	41	61	45	149	30	67.965	70.2159	73.9473	46.3562	69.8489	55.5353	63.6548	67.3981	59.9115	0.888919	-0.169876	0.704119	0.953929
mmu-miR-369-5p	32	6	15	5	43	10	16.8595	10.2755	18.1838	5.15069	20.1577	18.5118	12.4173	13.2229	11.6118	0.878165	-0.187436	0.69201	0.953929
mmu-miR-467a-5p	34	9	14	23	50	8	17.9133	15.4133	16.9715	23.6932	23.4392	14.8094	18.2596	16.2498	20.2695	1.24737	0.318891	0.707737	0.953929
mmu-miR-467b-5p	34	9	14	23	50	8	17.9133	15.4133	16.9715	23.6932	23.4392	14.8094	18.2596	16.2498	20.2695	1.24737	0.318891	0.707737	0.953929
mmu-miR-493-5p	34	7	17	18	57	10	17.9133	11.9881	20.6083	18.5425	26.7207	18.5118	17.0391	14.5732	19.5051	1.33842	0.420533	0.71672	0.953929
mmu-miR-542-3p	146	6	27	39	78	11	76.9216	10.2755	32.7308	40.1754	36.5652	20.3629	39.3731	42.4111	36.3351	0.856736	-0.223078	0.682846	0.953929
mmu-miR-28c	127	41	61	45	149	30	66.9113	70.2159	73.9473	46.3562	69.8489	55.5353	63.3988	66.8861	59.9115	0.895725	-0.158872	0.728316	0.954205
mmu-miR-574-3p	222	78	83	155	194	91	116.963	133.582	100.617	159.671	90.9442	168.457	125.993	122.226	129.76	1.06164	0.0862969	0.730812	0.954205
mmu-miR-150-5p	1270	407	472	613	1288	328	669.113	697.022	572.182	631.475	603.795	607.186	633.077	666.346	599.808	0.900145	-0.15177	0.734182	0.954437
mmu-miR-379-5p	1941	500	1035	842	2444	609	1022.64	856.292	1254.68	867.377	1145.71	1127.37	986.505	916.106	1056.9	1.15369	0.206257	0.740819	0.957188
mmu-miR-434-3p	865	295	417	342	620	145	455.734	505.212	505.508	352.307	290.646	268.421	448.004	468.764	427.245	0.911428	-0.133799	0.742701	0.957188
mmu-miR-1249-3p	44	14	15	20	46	9	23.1819	23.9762	18.1838	20.6028	21.5641	16.6606	21.1651	23.0015	19.3287	0.840325	-0.250981	0.751764	0.960588
mmu-miR-5099	323	85	137	178	358	94	170.176	145.57	166.078	183.365	167.825	174.011	164.044	153.954	174.135	1.13109	0.177711	0.749235	0.960588
mmu-miR-125b-2-3p	225	66	115	112	283	59	118.544	113.031	139.409	115.376	132.666	109.219	119.929	112.935	126.923	1.12386	0.168462	0.761363	0.965649
mmu-miR-708-5p	34	9	19	17	34	10	17.9133	15.4133	23.0328	17.5124	15.9387	18.5118	18.2228	16.2498	20.1959	1.24284	0.313645	0.762184	0.965649
mmu-let-7i-5p	49630	14904	21021	28163	62583	15404	26148.1	25524.3	25482.7	29011.8	29337.9	28515.5	26178.8	25200.8	27156.7	1.07761	0.107841	0.773711	0.972015
mmu-miR-126a-5p	2608	799	1181	1427	3355	600	1374.05	1368.35	1431.67	1470.01	1572.77	1110.71	1391.69	1337.53	1445.85	1.08098	0.112346	0.772901	0.972015
mmu-miR-148b-3p	1259	387	482	597	1458	278	663.317	662.77	584.305	614.993	683.488	514.627	622.183	646.764	597.603	0.92399	-0.114051	0.778803	0.972688
mmu-miR-212-5p	20	13	11	18	49	11	10.5372	22.2636	13.3348	18.5425	22.9704	20.3629	15.9538	16.0183	15.8893	0.991943	-0.0116715	0.780753	0.972688
mmu-let-7b-5p	6854	2023	2863	3853	7210	2056	3611.1	3464.56	3470.67	3969.12	3379.94	3806.02	3579.14	3450.71	3707.56	1.07443	0.103576	0.79248	0.973369
mmu-miR-1964-3p	118	30	49	45	102	26	62.1695	51.3775	59.4003	46.3562	47.816	48.1306	54.0203	55.3607	52.6799	0.951575	-0.0716102	0.792203	0.973369
mmu-miR-20a-5p	381	62	126	205	215	42	200.734	106.18	152.744	211.178	100.789	77.7494	165.46	149.523	181.396	1.21316	0.278775	0.791939	0.973369
mmu-miR-330-5p	37	16	22	22	35	13	19.4938	27.4013	26.6695	22.6631	16.4075	24.0653	23.731	22.8858	24.5761	1.07386	0.102804	0.794321	0.973369
mmu-miR-410-3p	43	11	29	15	18	5	22.655	18.8384	35.1553	15.4521	8.43812	9.25588	22.712	20.2306	25.1934	1.24531	0.316501	0.801088	0.973762
mmu-miR-423-5p	338	95	139	144	370	83	178.079	162.695	168.503	148.34	173.45	153.648	162.013	166.177	157.849	0.949883	-0.0741776	0.804412	0.973762
mmu-miR-874-3p	62	26	36	35	51	27	32.6653	44.5272	43.641	36.0549	23.908	49.9818	38.6852	37.6695	39.701	1.05393	0.0757785	0.802921	0.973762
mmu-miR-3535	113	36	57	59	122	29	59.5352	61.653	69.0983	60.7782	57.1917	53.6841	61.9068	59.1102	64.7034	1.09462	0.130435	0.809413	0.975865
mmu-miR-541-5p	804	208	347	320	951	211	423.596	356.217	420.651	329.644	445.814	390.598	376.979	380.215	373.742	0.982974	-0.0247748	0.826001	0.989034
mmu-miR-598-3p	33	19	17	26	39	13	17.3864	32.5391	20.6083	26.7836	18.2826	24.0653	23.9986	24.3765	23.6208	0.968998	-0.0454341	0.826951	0.989034
mmu-let-7i-3p	116	66	73	73	122	40	61.1158	113.031	88.4943	75.2001	57.1917	74.047	83.2873	85.0266	81.548	0.959089	-0.0602639	0.832146	0.991281
mmu-miR-331-3p	31	13	12	16	38	3	16.3327	22.2636	14.547	16.4822	17.8138	5.55353	17.1489	18.8347	15.463	0.820982	-0.284577	0.835891	0.991791
mmu-miR-664-3p	35	10	10	18	31	11	18.4401	17.1258	12.1225	18.5425	14.5323	20.3629	16.3154	17.3441	15.2866	0.881375	-0.182172	0.843466	0.996824
mmu-miR-433-3p	103	32	74	34	116	27	54.2666	54.8027	89.7065	35.0247	54.379	49.9818	57.6417	53.1967	62.0867	1.16712	0.222949	0.85104	0.998125
mmu-miR-503-3p	45	5	14	16	25	7	23.7087	8.56292	16.9715	16.4822	11.7196	12.9582	16.1907	15.7131	16.6683	1.06079	0.0851397	0.851244	0.998125
mmu-let-7c-5p	20121	4800	7375	9577	21647	5166	10601	8220.4	8940.34	9865.64	10147.8	9563.18	9273.44	9175.45	9371.42	1.02136	0.0304887	0.938282	1
mmu-let-7e-5p	1237	305	486	635	1144	270	651.726	522.338	589.154	654.138	536.29	499.818	595.978	572.392	619.563	1.08241	0.114247	0.878127	1
mmu-let-7j	2600	592	868	1251	3279	604	1369.84	1013.85	1052.23	1288.7	1537.14	1118.11	1164.32	1161.96	1166.68	1.00406	0.00584943	0.881424	1
mmu-miR-106b-3p	716	198	250	401	567	220	377.232	339.092	303.063	413.086	265.801	407.259	353.129	349.301	356.957	1.02192	0.0312793	0.957482	1
mmu-miR-10a-3p	56	21	29	30	56	4	29.5042	35.9643	35.1553	30.9042	26.2519	7.4047	32.4261	31.9419	32.9102	1.03032	0.043087	0.904386	1
mmu-miR-125b-1-3p	50	16	27	23	55	21	26.343	27.4013	32.7308	23.6932	25.7832	38.8747	27.159	26.2143	28.1038	1.07208	0.10041	0.921298	1
mmu-miR-130a-3p	31	16	17	18	36	6	16.3327	27.4013	20.6083	18.5425	16.8762	11.1071	20.4273	21.3496	19.5051	0.913606	-0.130357	1	1
mmu-miR-133b-3p	27929	9552	11422	15069	23288	6434	14714.7	16358.6	13846.3	15523.2	10917.1	11910.5	14896.9	15158.1	14635.7	0.965538	-0.050595	1	1
mmu-miR-139-3p	43	17	16	29	59	21	22.655	29.1139	19.396	29.874	27.6583	38.8747	24.9109	25.2603	24.5615	0.972336	-0.0404728	0.957943	1
mmu-miR-144-3p	303	41	106	113	190	18	159.639	70.2159	128.499	116.406	89.0691	33.3212	116.981	111.949	122.013	1.08991	0.124203	0.895102	1
mmu-miR-148a-5p	69	20	21	44	102	27	36.3534	34.2517	25.4573	45.3261	47.816	49.9818	34.8618	34.4321	35.2916	1.02496	0.0355699	0.95131	1
mmu-miR-155-5p	134	38	39	87	132	24	70.5993	65.0782	47.2778	89.6221	61.8796	44.4282	67.2121	66.1635	68.2608	1.0317	0.0450216	0.913927	1
mmu-miR-181a-5p	4850	1901	2256	2647	6286	1883	2555.27	3255.62	2734.84	2726.78	2946.78	3485.76	2778.33	2835.34	2721.32	0.959786	-0.0592161	0.983071	1
mmu-miR-1843b-3p	25	14	14	15	54	16	13.1715	23.9762	16.9715	15.4521	25.3144	29.6188	17.1453	18.1368	16.1538	0.890664	-0.167046	1	1
mmu-miR-19a-3p	46	5	13	18	60	8	24.2356	8.56292	15.7593	18.5425	28.1271	14.8094	16.5318	15.9691	17.0945	1.07048	0.0982533	0.876643	1
mmu-miR-210-3p	171	61	75	101	160	62	90.0931	104.468	90.9188	104.044	75.0055	114.773	96.0377	94.9172	97.1581	1.02361	0.0336649	0.864423	1
mmu-miR-22-3p	54102	20515	25523	26577	60109	16454	28504.2	35133.7	30940.3	27378	28178.2	30459.3	30051.6	31049.4	29053.9	0.935732	-0.095833	0.902291	1
mmu-miR-24-1-5p	92	37	37	51	98	44	48.4712	63.3656	44.8533	52.5371	45.9409	81.4518	51.5533	54.5717	48.535	0.889381	-0.169127	0.895071	1
mmu-miR-26a-5p	72853	19340	29151	34425	67327	14257	38383.4	33121.4	35338.3	35462.5	31561.9	26392.2	35071.5	34865.3	35277.7	1.01183	0.0169636	0.952216	1
mmu-miR-27a-3p	12939	4797	5708	6731	14177	3589	6817.05	8215.26	6919.52	6933.86	6645.96	6643.87	7118.38	7334.08	6902.68	0.941178	-0.0874598	0.925496	1
mmu-miR-27b-3p	53441	15878	21355	27325	51860	12022	28155.9	27192.4	25887.6	28148.5	24311.2	22254.8	26960	26993	26926.9	0.99755	-0.00353891	0.98414	1
mmu-miR-27b-5p	46	8	15	23	44	7	24.2356	13.7007	18.1838	23.6932	20.6265	12.9582	19.678	18.4839	20.8721	1.1292	0.175306	1	1
mmu-miR-30b-5p	1905	583	690	1062	1048	332	1003.67	998.436	836.453	1094.01	491.286	614.59	969.321	976.466	962.175	0.985365	-0.0212705	0.992996	1
mmu-miR-32-5p	37	5	17	14	49	8	19.4938	8.56292	20.6083	14.4219	22.9704	14.8094	15.556	13.6648	17.4473	1.27681	0.35254	0.929391	1
mmu-miR-335-5p	68	3	25	15	54	4	35.8265	5.13775	30.3063	15.4521	25.3144	7.4047	21.3541	19.9254	22.7828	1.14341	0.19334	0.874957	1
mmu-miR-376b-5p	37	18	15	27	44	11	19.4938	30.8265	18.1838	27.8137	20.6265	20.3629	23.7462	24.5624	22.93	0.93354	-0.0992155	0.952511	1
mmu-miR-378a-3p	141695	40204	67087	62805	168471	49738	74653.5	68852.7	81326.2	64697.9	78976.6	92073.8	71360.5	69981.3	72739.7	1.03942	0.0557744	0.966101	1
mmu-miR-378a-5p	2736	1243	1342	1489	3212	1069	1441.49	2128.74	1626.84	1533.88	1505.74	1978.91	1658.63	1742.5	1574.77	0.903743	-0.146015	1	1
mmu-miR-3970	55	13	22	23	23	5	28.9773	22.2636	26.6695	23.6932	10.782	9.25588	25.0351	24.9796	25.0906	1.00444	0.00639252	0.929968	1
mmu-miR-451a	1947	404	671	897	1119	231	1025.8	691.884	813.42	924.034	524.57	427.622	851.504	837.168	865.839	1.03425	0.0485816	0.912006	1
mmu-miR-485-5p	37	13	17	21	49	15	19.4938	22.2636	20.6083	21.6329	22.9704	27.7676	20.7097	20.371	21.0485	1.03326	0.0472005	0.937117	1
mmu-miR-486a-5p	16204	5958	8204	7897	17871	6497	8537.24	10203.6	9945.3	8135.01	8377.65	12027.1	9075	9143.28	9006.72	0.985064	-0.0217103	0.972957	1
mmu-miR-486b-5p	16204	5958	8204	7897	17871	6497	8537.24	10203.6	9945.3	8135.01	8377.65	12027.1	9075	9143.28	9006.72	0.985064	-0.0217103	0.972957	1
mmu-miR-494-3p	42	6	15	15	14	9	22.1281	10.2755	18.1838	15.4521	6.56298	16.6606	16.2698	15.7832	16.7564	1.06166	0.0863238	0.898082	1
mmu-miR-504-5p	59	24	31	30	60	15	31.0848	41.102	37.5798	30.9042	28.1271	27.7676	34.6702	35.2248	34.1155	0.968508	-0.0461647	0.999276	1
mmu-miR-543-3p	87	26	48	28	87	16	45.8368	44.5272	58.188	28.8439	40.7843	29.6188	43.7009	44.0704	43.3314	0.983231	-0.0243972	0.897837	1
mmu-miR-671-3p	47	18	26	20	101	26	24.7624	30.8265	31.5185	20.6028	47.3472	48.1306	26.5402	27.1227	25.9577	0.957048	-0.0633373	1	1
mmu-miR-673-3p	32	18	19	15	51	10	16.8595	30.8265	23.0328	15.4521	23.908	18.5118	21.2246	23.2822	19.167	0.823248	-0.280602	0.893785	1
mmu-miR-676-3p	257	87	136	113	376	132	135.403	148.995	164.866	116.406	176.263	244.355	139.412	138.732	140.092	1.00981	0.014083	0.981809	1
mmu-miR-676-5p	87	34	39	53	149	39	45.8368	58.2278	47.2778	54.5973	69.8489	72.1959	50.7729	50.7766	50.7692	0.999853	-0.000212091	0.898336	1
mmu-miR-744-5p	671	247	322	317	829	314	353.523	423.008	390.345	326.554	388.622	581.269	367.994	378.855	357.133	0.942662	-0.0851869	0.908061	1
mmu-miR-872-5p	219	69	88	118	323	62	115.382	118.168	106.678	121.556	151.417	114.773	113.826	113.913	113.738	0.998464	-0.00221809	0.989135	1
mmu-miR-99a-5p	43169	20119	22340	23808	66532	19389	22744	34455.5	27081.7	24525.5	31189.2	35892.5	26814.7	27918.2	25711.2	0.920947	-0.118809	1	1
mmu-miR-99b-5p	7473	2905	3333	4061	9025	3840	3937.23	4975.06	4040.43	4183.39	4230.78	7108.52	4223.18	4348.56	4097.81	0.942337	-0.0856853	1	1

## Sheet: Gastrocnemius
miBase	raw counts						normalized counts						DESeq output
ID	C57/BL10		mdx		PPMO		C57/BL10		mdx		PPMO		base mean (counts)			mdx vs C57		negative binomial test
	C57-1	C57-2	mdx-1	mdx-2	PPMO-1	PPMO-2	C57-1	C57-2	mdx-1	mdx-2	PPMO-1	PPMO-2	All samples	C57/BL10	mdx	ratio	log2 ratio	pval	padj
mmu-miR-34c-5p	52	4	1008	128	136	0	14.5676	3.92061	115.543	105.346	53.1842	0	143.574	23.6336	263.514	11.15	3.47897	2.28e-13	5.19e-11
mmu-miR-501-3p	136	43	1488	224	306	3	38.0999	42.1465	170.564	184.355	119.664	311.457	263.088	102.563	423.614	4.13029	2.04624	4.75e-09	5.41e-07
mmu-miR-434-3p	601	179	367	47	74	0	168.368	175.447	42.0678	38.6817	28.9385	0	267.884	439.433	96.3341	0.219224	-2.18952	7.6e-09	5.78e-07
mmu-miR-532-5p	1072	289	7912	1270	1185	6	300.317	283.264	906.923	1045.23	463.406	622.913	1538.15	745.889	2330.42	3.12435	1.64356	1.37e-07	7.84e-06
mmu-miR-222-3p	61	21	779	90	99	0	17.0889	20.5832	89.2939	74.0714	38.715	0	121.493	48.1481	194.837	4.04662	2.01672	2.87e-07	1.31e-05
mmu-miR-214-3p	137	49	1242	167	153	0	38.38	48.0274	142.366	137.444	59.8322	0	222.147	110.436	333.859	3.02311	1.59603	2.15e-06	8.17e-05
mmu-miR-101b-3p	2461	576	2467	298	949	2	689.44	564.567	282.783	245.259	371.116	207.638	1116.33	1602.81	629.848	0.392965	-1.34753	6.51e-06	0.00016134
mmu-miR-31-5p	6	4	666	164	208	2	1.68088	3.92061	76.3411	134.974	81.3405	207.638	129.859	7.1586	252.56	35.2806	5.1408	6.59e-06	0.00016134
mmu-miR-362-5p	5	5	222	21	11	0	1.40073	4.90076	25.447	17.2833	4.30166	0	29.4933	8.05287	50.9338	6.32492	2.66105	6.55e-06	0.00016134
mmu-miR-652-3p	103	31	963	112	98	0	28.8551	30.3847	110.385	92.1777	38.3239	0	158.653	75.7148	241.591	3.1908	1.67392	7.08e-06	0.00016134
mmu-miR-221-3p	110	36	1143	117	194	2	30.8161	35.2854	131.018	96.2928	75.8657	207.638	177.747	84.4839	271.009	3.20782	1.68159	1e-05	0.000207241
mmu-miR-483-3p	4	4	152	25	44	0	1.12059	3.92061	17.4232	20.5754	17.2066	0	25.9035	6.4423	45.3646	7.04168	2.81592	2.13e-05	0.000405306
mmu-miR-136-3p	205	54	139	26	47	1	57.43	52.9282	15.933	21.3984	18.3798	103.819	92.8182	141.052	44.5843	0.316085	-1.66162	4.24e-05	0.000743986
mmu-miR-101a-3p	5588	1261	6499	872	2719	15	1565.46	1235.97	744.956	717.669	1063.29	1557.28	2662.9	3580.66	1745.14	0.48738	-1.03688	0.000118586	0.00169552
mmu-miR-101c	5587	1261	6499	872	2718	15	1565.18	1235.97	744.956	717.669	1062.9	1557.28	2662.72	3580.3	1745.14	0.487429	-1.03674	0.000118984	0.00169552
mmu-miR-23a-3p	1215	349	7892	849	1170	2	340.378	342.073	904.63	698.74	457.54	207.638	1392.06	872.25	1911.87	2.19189	1.13217	0.000112216	0.00169552
mmu-miR-298-5p	5	2	144	17	27	0	1.40073	1.9603	16.5062	13.9913	10.5586	0	20.3353	4.29561	36.375	8.46795	3.08201	0.000165327	0.00221733
mmu-miR-21a-5p	18764	4067	206127	19951	21091	77	5256.67	3986.28	23627.6	16420	8247.85	7994.05	29776.5	11814	47738.9	4.04089	2.01467	0.000223052	0.00271176
mmu-miR-34b-5p	8	1	152	20	26	0	2.24117	0.980151	17.4232	16.4603	10.1676	0	22.2719	4.11764	40.4261	9.81779	3.2954	0.00022598	0.00271176
mmu-miR-30a-3p	1497	448	1807	243	787	2	419.379	439.108	207.13	199.993	307.764	207.638	791.502	1097.24	485.764	0.442715	-1.17555	0.000396594	0.00430587
mmu-miR-30c-5p	7687	2167	9806	1226	4100	11	2153.48	2123.99	1124.03	1009.02	1603.35	1142.01	4005.83	5467.11	2544.54	0.465427	-1.10337	0.000395272	0.00430587
mmu-miR-146b-5p	909	256	5000	665	647	1	254.653	250.919	573.131	547.305	253.016	103.819	991.502	646.18	1336.82	2.06881	1.0488	0.00059801	0.00619756
mmu-miR-351-5p	47	18	445	45	53	0	13.1669	17.6427	51.0087	37.0357	20.7262	0	72.1717	39.3768	104.967	2.6657	1.41452	0.00063268	0.00627179
mmu-miR-146a-5p	223	64	1303	179	270	0	62.4726	62.7297	149.358	147.32	105.586	0	257.015	160.023	354.007	2.21223	1.1455	0.00101509	0.00925766
mmu-miR-206-3p	15486	8397	180848	37956	75627	88	4338.35	8230.33	20729.9	31238.4	29574.7	9136.06	39073.8	16062.9	62084.7	3.86509	1.9505	0.000984694	0.00925766
mmu-miR-409-5p	60	18	34	6	5	0	16.8088	17.6427	3.89729	4.93809	1.9553	0	27.2915	44.0327	10.5502	0.2396	-2.0613	0.00229689	0.020142
mmu-miR-1983	1	3	81	10	11	0	0.280146	2.94045	9.28473	8.23015	4.30166	0	12.5042	4.11542	20.893	5.07677	2.34391	0.00277786	0.0218397
mmu-miR-199a-5p	915	209	4965	536	910	2	256.334	204.852	569.119	441.136	355.865	207.638	897.057	589.465	1204.65	2.04363	1.03113	0.00274084	0.0218397
mmu-miR-30a-5p	48279	17102	60223	11117	28542	86	13525.2	16762.5	6903.14	9149.46	11161.6	8928.42	28940.4	38710.2	19170.7	0.495236	-1.01381	0.00263418	0.0218397
mmu-miR-378b	2995	995	4057	666	1410	5	839.038	975.251	465.039	548.128	551.395	519.094	1764.19	2318.83	1209.56	0.521628	-0.938908	0.00328618	0.0249749
mmu-miR-185-5p	550	201	759	93	347	2	154.08	197.01	87.0013	76.5404	135.698	207.638	321.901	448.721	195.081	0.434748	-1.20175	0.00422379	0.0310653
mmu-miR-181b-5p	699	198	938	134	361	2	195.822	194.07	107.519	110.284	141.173	207.638	379.124	498.328	259.92	0.521585	-0.939025	0.00470313	0.0335098
mmu-miR-455-5p	55	13	369	46	68	1	15.408	12.742	42.2971	37.8587	26.5921	103.819	65.7991	35.9799	95.6184	2.65755	1.4101	0.00586874	0.0405476
mmu-miR-328-3p	654	215	859	172	479	3	183.216	210.733	98.464	141.559	187.318	311.457	395.106	503.502	286.709	0.56943	-0.812409	0.010102	0.0658075
mmu-miR-382-3p	53	17	38	6	12	0	14.8478	16.6626	4.3558	4.93809	4.69272	0	25.6837	40.2732	11.0942	0.275474	-1.86001	0.00990114	0.0658075
mmu-miR-342-3p	22	9	215	19	25	0	6.16322	8.82136	24.6446	15.6373	9.7765	0	33.5788	19.1511	48.0064	2.50671	1.32579	0.0109987	0.0696582
mmu-miR-99b-5p	1859	482	7861	1124	1776	3	520.792	472.433	901.077	925.069	694.523	311.457	1724.37	1269.47	2179.28	1.71668	0.77962	0.0162523	0.100149
mmu-miR-30e-5p	3617	1232	5849	797	2286	17	1013.29	1207.55	670.449	655.943	893.964	1764.92	2210.54	2838.42	1582.66	0.557586	-0.842733	0.0175004	0.105003
mmu-miR-30e-3p	373	105	559	68	210	1	104.495	102.916	64.0761	55.965	82.1226	103.819	204.141	265.095	143.188	0.540138	-0.8886	0.0205742	0.12028
mmu-miR-132-3p	7	6	112	9	13	0	1.96102	5.88091	12.8381	7.40714	5.08378	0	17.0715	10.0216	24.1213	2.40693	1.2672	0.0250329	0.142687
mmu-miR-30c-2-3p	358	125	563	66	172	2	100.292	122.519	64.5346	54.319	67.2624	207.638	213.264	284.771	141.756	0.497791	-1.00639	0.0258551	0.143779
mmu-miR-143-3p	99464	25369	164294	23011	49861	160	27864.5	24865.5	18832.4	18938.4	19498.7	16611	56234	67395.9	45072.1	0.668765	-0.580428	0.0265075	0.143898
mmu-miR-10b-5p	8505	2406	14092	1981	4348	13	2382.64	2358.24	1615.31	1630.39	1700.33	1349.65	4966.28	6059.41	3873.16	0.639197	-0.645668	0.0277308	0.147038
mmu-miR-532-3p	25	12	176	25	46	0	7.00366	11.7618	20.1742	20.5754	17.9888	0	36.3057	23.9829	48.6286	2.02764	1.0198	0.0353484	0.183169
mmu-miR-23b-3p	1243	330	5249	621	901	3	348.222	323.45	601.673	511.092	352.345	311.457	1092.86	858.482	1327.23	1.54602	0.628556	0.0403661	0.200864
mmu-miR-615-3p	407	104	577	113	262	1	114.02	101.936	66.1394	93.0007	102.458	103.819	233.051	276.02	190.083	0.688656	-0.538144	0.0405251	0.200864
mmu-let-7e-5p	322	79	1396	171	313	3	90.2071	77.432	160.018	140.736	122.402	311.457	286.51	214.266	358.753	1.67433	0.743588	0.0437578	0.212272
mmu-miR-1843a-5p	355	76	523	90	171	0	99.4519	74.4915	59.9495	74.0714	66.8713	0	191.175	222.328	160.021	0.719754	-0.474424	0.0510103	0.242299
mmu-miR-1843b-5p	353	76	521	90	169	0	98.8916	74.4915	59.7203	74.0714	66.0892	0	190.681	221.612	159.749	0.720853	-0.472223	0.0524314	0.243966
mmu-miR-93-5p	94	38	520	50	109	0	26.3338	37.2458	59.6057	41.1508	42.6256	0	100.682	81.2583	120.105	1.47807	0.56371	0.0595151	0.271389
mmu-miR-17-5p	32	11	208	19	32	0	8.96468	10.7817	23.8423	15.6373	12.5139	0	36.1459	25.2375	47.0544	1.86446	0.898759	0.0716855	0.31462
mmu-miR-24-2-5p	335	79	1425	155	391	1	93.849	77.432	163.342	127.567	152.905	103.819	282.908	218.922	346.894	1.58455	0.664076	0.0717555	0.31462
mmu-let-7d-5p	2852	593	4840	700	1985	10	798.977	581.23	554.791	576.111	776.254	1038.19	1556.88	1764.14	1349.63	0.765039	-0.386394	0.0773205	0.319762
mmu-miR-140-3p	1264	430	5066	641	1117	1	354.105	421.465	580.697	527.553	436.814	103.819	1156.67	991.246	1322.09	1.33377	0.415511	0.0788244	0.319762
mmu-miR-142a-5p	48	22	282	28	43	0	13.447	21.5633	32.3246	23.0444	16.8156	0	55.3761	44.7446	66.0077	1.47521	0.560921	0.0799404	0.319762
mmu-miR-15b-5p	10	5	99	9	11	0	2.80146	4.90076	11.348	7.40714	4.30166	0	16.0985	9.84363	22.3533	2.27084	1.18323	0.075199	0.319762
mmu-miR-499-5p	71	20	76	20	30	0	19.8904	19.603	8.7116	16.4603	11.7318	0	40.2837	50.4772	30.0901	0.596113	-0.746343	0.0780612	0.319762
mmu-miR-134-5p	28	12	141	32	26	0	7.8441	11.7618	16.1623	26.3365	10.1676	0	37.92	25.0573	50.7826	2.02666	1.0191	0.0851028	0.326341
mmu-miR-29a-3p	2119	520	4109	432	1337	4	593.63	509.679	470.999	355.543	522.847	415.275	1197.85	1410.18	985.512	0.698854	-0.516938	0.0858792	0.326341
mmu-miR-99b-3p	47	16	251	30	45	0	13.1669	15.6824	28.7712	24.6905	17.5977	0	50.3195	36.8719	63.7671	1.72942	0.790291	0.0852087	0.326341
mmu-miR-196a-5p	681	166	1248	146	433	1	190.78	162.705	143.054	120.16	169.329	103.819	382.868	451.804	313.933	0.694843	-0.52524	0.0883886	0.32699
mmu-miR-674-3p	54	16	256	38	64	0	15.1279	15.6824	29.3443	31.2746	25.0279	0	55.8639	39.379	72.3488	1.83724	0.877544	0.0889184	0.32699
mmu-miR-133b-3p	16987	6219	31324	4833	10035	41	4758.85	6095.56	3590.55	3977.63	3924.29	4256.57	11453.2	13872.7	9033.64	0.651179	-0.618873	0.0936462	0.328482
mmu-miR-143-5p	415	99	657	119	234	0	116.261	97.035	75.3095	97.9388	91.5081	0	239.756	272.623	206.889	0.758883	-0.39805	0.09127	0.328482
mmu-miR-708-3p	39	8	37	6	19	0	10.9257	7.84121	4.24117	4.93809	7.43014	0	17.4728	23.9873	10.9582	0.456835	-1.13026	0.0924922	0.328482
mmu-miR-30b-5p	455	152	883	84	215	0	127.467	148.983	101.215	69.1333	84.0779	0	278.191	353.327	203.055	0.574694	-0.799135	0.0970204	0.335162
mmu-miR-24-3p	3466	1058	13097	1704	3799	12	970.987	1037	1501.26	1402.42	1485.64	1245.83	3015.33	2566.42	3464.24	1.34983	0.432783	0.102237	0.342794
mmu-miR-34a-5p	21	5	127	16	18	0	5.88307	4.90076	14.5575	13.1682	7.03908	0	23.4293	13.7833	33.0753	2.39966	1.26283	0.101898	0.342794
mmu-miR-425-5p	23	12	134	21	21	0	6.44337	11.7618	15.3599	17.2833	8.21226	0	31.1162	23.2666	38.9658	1.67476	0.74395	0.112763	0.372607
mmu-miR-127-5p	140	65	182	32	34	0	39.2205	63.7098	20.862	26.3365	13.296	0	93.9537	131.549	56.3586	0.428424	-1.22289	0.118651	0.375649
mmu-miR-455-3p	32	10	143	34	35	0	8.96468	9.80151	16.3916	27.9825	13.6871	0	38.5076	23.9851	53.03	2.21096	1.14467	0.117779	0.375649
mmu-miR-486a-5p	6306	2670	28587	6284	8853	21	1766.6	2617	3276.82	5171.83	3462.06	2180.2	7848.53	5602.48	10094.6	1.80181	0.849444	0.120273	0.375649
mmu-miR-486b-5p	6306	2670	28587	6284	8853	21	1766.6	2617	3276.82	5171.83	3462.06	2180.2	7848.53	5602.48	10094.6	1.80181	0.849444	0.120273	0.375649
mmu-miR-340-5p	413	136	777	95	176	0	115.7	133.301	89.0646	78.1864	68.8266	0	258.875	318.246	199.504	0.626885	-0.673726	0.123657	0.380997
mmu-miR-335-3p	19	2	181	12	23	0	5.32278	1.9603	20.7474	9.87618	8.99438	0	22.8891	9.30973	36.4684	3.91724	1.96984	0.126658	0.385041
mmu-let-7j	727	209	2877	303	560	0	203.666	204.852	329.78	249.374	218.994	0	606.34	522.133	690.546	1.32255	0.403321	0.136707	0.404795
mmu-miR-542-3p	20	10	105	26	33	0	5.60293	9.80151	12.0358	21.3984	12.905	0	29.8238	19.6873	39.9604	2.02976	1.02131	0.13668	0.404795
mmu-miR-142a-3p	6	1	106	5	9	0	1.68088	0.980151	12.1504	4.11508	3.51954	0	11.3779	3.40133	19.3545	5.69026	2.5085	0.156039	0.437676
mmu-miR-223-3p	14	4	108	7	8	0	3.92205	3.92061	12.3796	5.76111	3.12848	0	15.8129	10.0238	21.6019	2.15506	1.10773	0.150611	0.437676
mmu-miR-26a-5p	28994	7738	58425	7263	18101	73	8122.56	7584.41	6697.04	5977.56	7078.58	7578.78	17597.5	20075.5	15119.5	0.753132	-0.409026	0.154476	0.437676
mmu-miR-30d-5p	18705	6472	35779	5800	12087	32	5240.14	6343.54	4101.21	4773.49	4726.74	3322.2	12699.8	14804.9	10594.6	0.715616	-0.482742	0.159329	0.437676
mmu-miR-322-5p	21	13	131	16	27	0	5.88307	12.742	15.016	13.1682	10.5586	0	28.711	23.8027	33.6193	1.41241	0.498164	0.153889	0.437676
mmu-miR-411-5p	476	128	892	121	232	2	133.35	125.459	102.247	99.5848	90.726	207.638	285.807	330.79	240.824	0.728027	-0.457937	0.157944	0.437676
mmu-let-7g-5p	17251	4135	34150	4580	9714	24	4832.8	4052.93	3914.49	3769.41	3798.76	2491.65	10262.7	11357.2	9168.09	0.807246	-0.30892	0.168153	0.451702
mmu-miR-214-5p	46	9	203	27	45	0	12.8867	8.82136	23.2691	22.2214	17.5977	0	41.0114	27.7468	54.276	1.95612	0.967994	0.168615	0.451702
mmu-miR-345-3p	71	20	105	16	23	0	19.8904	19.603	12.0358	13.1682	8.99438	0	40.2803	50.4772	30.0833	0.595977	-0.746671	0.17236	0.451702
mmu-miR-451a	108	32	189	20	36	0	30.2558	31.3648	21.6644	16.4603	14.0782	0	62.108	78.7579	45.4581	0.577187	-0.792889	0.170767	0.451702
mmu-miR-122-5p	116	74	73	31	101	0	32.497	72.5312	8.36772	25.5135	39.4971	0	87.3859	134.225	40.5469	0.302082	-1.72699	0.179271	0.459449
mmu-miR-382-5p	77	27	137	11	29	0	21.5713	26.4641	15.7038	9.05317	11.3407	0	45.4449	61.3931	29.4967	0.480457	-1.05752	0.179347	0.459449
mmu-miR-145a-3p	444	109	828	119	242	0	124.385	106.836	94.9105	97.9388	94.6366	0	262.839	295.534	230.145	0.778744	-0.360779	0.184634	0.462078
mmu-miR-199a-3p	5367	1366	18303	2496	4626	22	1503.55	1338.89	2098	2054.25	1809.04	2284.01	4293.77	3633.01	4954.52	1.36375	0.447579	0.190506	0.462078
mmu-miR-199b-3p	5367	1366	18303	2496	4626	22	1503.55	1338.89	2098	2054.25	1809.04	2284.01	4293.77	3633.01	4954.52	1.36375	0.447579	0.190506	0.462078
mmu-miR-224-5p	36	11	183	19	19	0	10.0853	10.7817	20.9766	15.6373	7.43014	0	35.1622	26.6701	43.6544	1.63683	0.710902	0.182793	0.462078
mmu-miR-25-3p	562	203	2023	289	507	1	157.442	198.971	231.889	237.851	198.268	103.819	508.049	455.523	560.575	1.23062	0.299382	0.189511	0.462078
mmu-miR-210-3p	24	7	106	20	32	0	6.72351	6.86106	12.1504	16.4603	12.5139	0	25.7664	17.3626	34.1701	1.96803	0.976752	0.205558	0.493339
mmu-miR-140-5p	68	15	282	34	59	1	19.0499	14.7023	32.3246	27.9825	23.0726	103.819	57.5373	43.1407	71.9339	1.66743	0.737624	0.208022	0.493554
mmu-miR-322-3p	122	40	460	68	152	0	34.1779	39.2061	52.7281	55.965	59.4411	0	111.758	93.7914	129.724	1.38311	0.467916	0.209977	0.493554
mmu-miR-126a-5p	559	139	1194	115	398	2	156.602	136.241	136.864	94.6467	155.642	207.638	325.132	374.294	275.97	0.737308	-0.43966	0.219114	0.509775
mmu-miR-195a-5p	137	59	511	81	138	0	38.38	57.8289	58.574	66.6642	53.9663	0	136.23	122.96	149.5	1.21585	0.28196	0.233174	0.537006
mmu-miR-133a-3p	85488	32602	168512	26950	57265	165	23949.1	31954.9	19315.9	22180.3	22394.1	17130.1	60492.7	71449.2	49536.3	0.693308	-0.528432	0.240512	0.548368
mmu-miR-133a-5p	1132	444	2361	293	954	4	317.126	435.187	270.633	241.143	373.071	415.275	785.999	961.504	610.493	0.634936	-0.655317	0.251109	0.559246
mmu-miR-204-5p	77	14	133	14	37	1	21.5713	13.7221	15.2453	11.5222	14.4692	103.819	38.5137	45.1116	31.9159	0.707486	-0.499226	0.255095	0.559246
mmu-miR-320-3p	143	50	501	83	143	0	40.0609	49.0076	57.4278	68.3103	55.9216	0	131.976	113.837	150.116	1.31869	0.399106	0.254835	0.559246
mmu-miR-378a-5p	1104	321	2115	366	820	6	309.282	314.629	242.435	301.224	320.669	622.913	723.284	797.427	649.14	0.814043	-0.296823	0.25043	0.559246
mmu-miR-26b-5p	1719	451	3791	323	826	5	481.572	442.048	434.548	265.834	323.016	519.094	1007.55	1180.51	834.604	0.706988	-0.500242	0.261822	0.568527
mmu-let-7f-5p	23364	5792	48690	6737	13968	51	6545.34	5677.04	5581.15	5544.65	5462.33	5294.76	14449	15621.9	13276	0.849833	-0.234748	0.273987	0.583824
mmu-miR-194-5p	59	16	106	9	31	0	16.5286	15.6824	12.1504	7.40714	12.1229	0	32.2375	41.1697	23.3053	0.566079	-0.820924	0.272244	0.583824
mmu-miR-20a-5p	58	27	382	25	48	0	16.2485	26.4641	43.7872	20.5754	18.7709	0	65.6164	54.5882	76.6445	1.40405	0.489593	0.286827	0.605524
mmu-miR-148b-3p	527	117	1082	140	256	0	147.637	114.678	124.026	115.222	100.111	0	310.355	335.28	285.431	0.851321	-0.232224	0.292202	0.611212
mmu-miR-676-3p	138	34	463	72	114	2	38.6602	33.3251	53.072	59.2571	44.5809	207.638	113.045	92.0073	134.083	1.45731	0.543303	0.302519	0.627038
mmu-miR-193b-3p	58	13	222	29	43	0	16.2485	12.742	25.447	23.8674	16.8156	0	47.9449	37.0543	58.8354	1.58782	0.667044	0.308006	0.632661
mmu-miR-192-5p	431	122	826	147	252	0	120.743	119.578	94.6813	120.983	98.5472	0	282.344	307.159	257.529	0.838421	-0.254253	0.317754	0.643134
mmu-miR-361-3p	245	53	499	61	150	0	68.6358	51.948	57.1985	50.2039	58.659	0	141.12	154.126	128.114	0.831231	-0.266679	0.321567	0.643134
mmu-miR-423-3p	804	242	2419	437	665	2	225.238	237.197	277.281	359.658	260.055	207.638	675.826	591.04	760.611	1.2869	0.363903	0.320585	0.643134
mmu-miR-338-5p	35	9	58	5	24	0	9.80512	8.82136	6.64832	4.11508	9.38544	0	18.3168	23.8071	12.8265	0.538768	-0.892264	0.325157	0.644659
mmu-let-7d-3p	347	99	705	105	168	1	97.2108	97.035	80.8115	86.4166	65.6981	103.819	223.929	248.269	199.589	0.803924	-0.314869	0.342687	0.656577
mmu-miR-186-5p	92	40	191	22	50	1	25.7735	39.2061	21.8936	18.1063	19.553	103.819	65.3762	83.0469	47.7055	0.57444	-0.799771	0.340367	0.656577
mmu-miR-24-1-5p	38	9	59	8	23	0	10.6456	8.82136	6.76295	6.58412	8.99438	0	20.4036	24.8816	15.9256	0.640057	-0.643727	0.334168	0.656577
mmu-miR-574-3p	37	16	150	23	27	0	10.3654	15.6824	17.1939	18.9293	10.5586	0	38.2038	33.2904	43.1172	1.29519	0.373159	0.342058	0.656577
mmu-miR-337-5p	144	69	201	54	48	0	40.3411	67.6304	23.0399	44.4428	18.7709	0	109.332	137.991	80.6722	0.584619	-0.774432	0.347759	0.660742
mmu-miR-27b-3p	15559	4459	35650	4081	9409	40	4358.8	4370.49	4086.43	3358.72	3679.49	4152.75	10018.1	11157	8879.22	0.79584	-0.329449	0.352566	0.664339
mmu-miR-378c	11636	4161	24372	4142	9868	30	3259.78	4078.41	2793.67	3408.93	3858.98	3114.57	8392.23	9378.79	7405.67	0.789619	-0.340771	0.360356	0.672392
mmu-miR-98-5p	216	66	490	45	142	1	60.5116	64.69	56.1669	37.0357	55.5305	103.819	135.554	160.021	111.087	0.694202	-0.526573	0.362738	0.672392
mmu-let-7i-5p	17822	4395	56342	7072	12907	43	4992.77	4307.77	6458.27	5820.36	5047.41	4464.21	13267.5	11887.4	14647.6	1.23219	0.301229	0.408478	0.735411
mmu-miR-149-5p	1022	251	2205	309	706	0	286.31	246.018	252.751	254.312	276.088	0	642.735	680.389	605.081	0.889315	-0.169233	0.404865	0.735411
mmu-miR-22-5p	338	101	752	91	207	0	94.6895	98.9953	86.1989	74.8944	80.9495	0	219.852	247.55	192.153	0.776219	-0.365464	0.409637	0.735411
mmu-miR-378a-3p	66312	23663	200416	39171	77373	181	18577.1	23193.3	22972.9	32238.3	30257.5	18791.2	59665.9	53385.9	65946	1.23527	0.304828	0.409016	0.735411
mmu-let-7b-5p	1884	472	5706	823	1433	6	527.796	462.631	654.057	677.341	560.389	622.913	1427.4	1265.9	1588.9	1.25515	0.32786	0.426559	0.759809
mmu-let-7c-5p	5962	1335	17407	2657	5004	17	1670.23	1308.5	1995.3	2186.75	1956.87	1764.92	4399.49	3807.29	4991.68	1.31109	0.390764	0.438457	0.763116
mmu-miR-1a-3p	10016016	8786065	9073848	3848737	12116700	7689	2.80595e+06	8.61167e+06	1.0401e+06	3.16757e+06	4.73836e+06	798263	9.8133e+06	1.45911e+07	5.03547e+06	0.345105	-1.53489	0.43671	0.763116
mmu-miR-29b-3p	36	6	67	5	11	0	10.0853	5.88091	7.67996	4.11508	4.30166	0	17.2293	20.408	14.0505	0.68848	-0.538513	0.432121	0.763116
mmu-miR-145a-5p	937	312	2173	272	531	1	262.497	305.807	249.083	223.86	207.653	103.819	645.264	726.344	564.184	0.776744	-0.364489	0.449103	0.76788
mmu-miR-191-5p	981	395	3186	434	969	4	274.824	387.16	365.199	357.189	378.937	415.275	854.007	846.054	861.96	1.0188	0.0268709	0.451298	0.76788
mmu-miR-370-3p	29	7	110	15	19	0	8.12424	6.86106	12.6089	12.3452	7.43014	0	24.4645	19.1534	29.7756	1.55459	0.636531	0.450143	0.76788
mmu-miR-126a-3p	13116	3522	31316	3577	9196	24	3674.4	3452.09	3589.64	2943.93	3596.19	2491.65	8450.27	9108.55	7791.99	0.855459	-0.22523	0.475802	0.796423
mmu-miR-199b-5p	158	38	644	50	124	0	44.2631	37.2458	73.8193	41.1508	48.4915	0	120.575	104.18	136.969	1.31473	0.394771	0.475398	0.796423
mmu-miR-22-3p	24150	5935	52456	8201	17419	44	6765.53	5817.2	6012.84	6749.55	6811.88	4568.03	15658.3	16082.5	15234.2	0.947252	-0.0781791	0.482045	0.796423
mmu-miR-99a-5p	15832	3470	46580	6605	12532	40	4435.28	3401.13	5339.29	5436.02	4900.77	4152.75	11437.4	10016.2	12858.7	1.28379	0.360411	0.480815	0.796423
mmu-miR-106b-3p	140	47	464	62	112	0	39.2205	46.0671	53.1866	51.0269	43.7987	0	116.673	109.005	124.342	1.1407	0.189914	0.486753	0.797679
mmu-miR-128-3p	2794	701	6191	908	2244	15	782.729	687.086	709.651	747.298	877.539	1557.28	1808.72	1878.62	1738.81	0.925577	-0.111575	0.489803	0.797679
mmu-miR-218-5p	48	11	96	10	30	0	13.447	10.7817	11.0041	8.23015	11.7318	0	26.9505	30.9679	22.933	0.740541	-0.433348	0.494448	0.799533
mmu-let-7a-1-3p	79	16	163	20	47	0	22.1316	15.6824	18.6841	16.4603	18.3798	0	45.1274	48.3328	41.9221	0.867364	-0.205291	0.51899	0.804964
mmu-let-7c-2-3p	79	16	163	20	47	0	22.1316	15.6824	18.6841	16.4603	18.3798	0	45.1274	48.3328	41.9221	0.867364	-0.205291	0.51899	0.804964
mmu-miR-183-5p	12	11	76	7	17	0	3.36176	10.7817	8.7116	5.76111	6.64802	0	17.6622	18.0745	17.2499	0.95438	-0.0673638	0.505868	0.804964
mmu-miR-1843a-3p	34	2	49	6	20	0	9.52497	1.9603	5.61669	4.93809	7.8212	0	13.6361	14.682	12.5902	0.857527	-0.221745	0.508158	0.804964
mmu-miR-339-5p	77	18	251	34	64	0	21.5713	17.6427	28.7712	27.9825	25.0279	0	58.9196	50.1213	67.718	1.35108	0.434114	0.518715	0.804964
mmu-miR-872-5p	121	30	285	24	76	1	33.8977	29.4045	32.6685	19.7524	29.7206	103.819	71.687	80.9091	62.4649	0.772038	-0.373257	0.509639	0.804964
mmu-miR-193a-5p	26	14	49	9	26	0	7.2838	13.7221	5.61669	7.40714	10.1676	0	21.1996	26.8459	15.5534	0.579357	-0.787475	0.527135	0.812073
mmu-miR-151-5p	47	18	86	19	26	0	13.1669	17.6427	9.85786	15.6373	10.1676	0	34.9196	39.3768	30.4624	0.773614	-0.370314	0.553165	0.82859
mmu-miR-340-3p	45	6	78	14	15	0	12.6066	5.88091	8.94085	11.5222	5.8659	0	24.0336	23.6314	24.4359	1.03404	0.0482975	0.559661	0.82859
mmu-miR-381-3p	157	46	464	76	101	1	43.983	45.087	53.1866	62.5492	39.4971	103.819	126.005	113.841	138.17	1.2137	0.279416	0.558999	0.82859
mmu-miR-409-3p	22	6	86	10	9	0	6.16322	5.88091	9.85786	8.23015	3.51954	0	18.4835	15.3939	21.573	1.4014	0.486873	0.546971	0.82859
mmu-miR-423-5p	77	34	279	31	58	0	21.5713	33.3251	31.9807	25.5135	22.6815	0	69.3614	70.1601	68.5628	0.977234	-0.0332237	0.559453	0.82859
mmu-miR-497a-5p	43	14	151	20	37	0	12.0463	13.7221	17.3086	16.4603	14.4692	0	36.6123	32.9345	40.2901	1.22334	0.290828	0.547085	0.82859
mmu-miR-196b-5p	145	42	326	43	91	0	40.6212	41.1664	37.3682	35.3897	35.5865	0	95.6705	104.534	86.8073	0.830423	-0.268081	0.574337	0.840749
mmu-miR-365-3p	71	24	262	23	49	2	19.8904	23.5236	30.0321	18.9293	19.1619	207.638	56.9181	55.4869	58.3492	1.05158	0.0725639	0.580349	0.840749
mmu-miR-486a-3p	407	134	577	203	394	1	114.02	131.34	66.1394	167.072	154.078	103.819	296.285	313.592	278.977	0.889615	-0.168747	0.582624	0.840749
mmu-miR-486b-3p	407	134	577	203	394	1	114.02	131.34	66.1394	167.072	154.078	103.819	296.285	313.592	278.977	0.889615	-0.168747	0.582624	0.840749
mmu-miR-148a-3p	6441	1473	14782	2115	3463	16	1804.42	1443.76	1694.41	1740.68	1354.24	1661.1	4125.51	4151.68	4099.35	0.987396	-0.0182992	0.59084	0.846326
mmu-miR-504-5p	52	15	103	17	38	0	14.5676	14.7023	11.8065	13.9913	14.8603	0	34.1046	37.4102	30.799	0.823277	-0.28055	0.593913	0.846326
mmu-miR-19b-3p	49	18	176	19	59	0	13.7272	17.6427	20.1742	15.6373	23.0726	0	41.3977	40.0931	42.7024	1.06508	0.0909639	0.609011	0.86245
mmu-miR-29c-5p	27	11	55	8	10	0	7.56395	10.7817	6.30444	6.58412	3.9106	0	19.4142	23.4468	15.3816	0.656024	-0.608179	0.62258	0.870848
mmu-miR-7a-5p	185	55	769	49	113	2	51.8271	53.9083	88.1476	40.3277	44.1898	207.638	144.061	135.141	152.981	1.13201	0.178886	0.620385	0.870848
mmu-let-7a-5p	6306	1312	14863	1987	4379	10	1766.6	1285.96	1703.69	1635.33	1712.45	1038.19	3942.81	3901.68	3983.94	1.02108	0.0300977	0.630676	0.876794
mmu-miR-378d	7553	2692	20283	4815	7436	16	2115.95	2638.57	2324.96	3962.82	2907.92	1661.1	6795.47	6076.64	7514.29	1.23659	0.306363	0.647292	0.89241
mmu-miR-411-3p	21	1	66	10	13	0	5.88307	0.980151	7.56533	8.23015	5.08378	0	13.8133	8.77361	18.8531	2.14884	1.10355	0.649737	0.89241
mmu-miR-127-3p	2493	857	5579	1024	1013	4	698.405	839.99	639.5	842.768	396.144	415.275	1868.18	1966.2	1770.15	0.900293	-0.151534	0.664774	0.904095
mmu-miR-150-5p	193	61	465	59	115	0	54.0682	59.7892	53.3012	48.5579	44.9719	0	133.518	145.521	121.515	0.83503	-0.260099	0.666175	0.904095
mmu-miR-744-5p	623	158	1330	253	469	3	174.531	154.864	152.453	208.223	183.407	311.457	425.891	421.011	430.77	1.02318	0.0330568	0.670912	0.905136
mmu-miR-3535	55	12	212	14	38	0	15.408	11.7618	24.3008	11.5222	14.8603	0	38.6936	34.7274	42.6598	1.22842	0.296802	0.678256	0.909661
mmu-miR-5099	159	42	484	59	76	0	44.5433	41.1664	55.4791	48.5579	29.7206	0	116.823	109.548	124.099	1.13282	0.179924	0.687813	0.917084
mmu-let-7i-3p	27	14	95	13	38	0	7.56395	13.7221	10.8895	10.6992	14.8603	0	26.4821	27.204	25.7602	0.946925	-0.0786782	0.715324	0.923089
mmu-miR-100-5p	9344	2494	22514	3234	6320	19	2617.69	2444.5	2580.7	2661.63	2471.5	1972.56	6363.13	6470.11	6256.14	0.966929	-0.0485179	0.728086	0.923089
mmu-miR-103-3p	820	373	2581	350	571	1	229.72	365.596	295.85	288.055	223.295	103.819	728.775	760.838	696.713	0.915717	-0.127026	0.7146	0.923089
mmu-miR-1839-5p	329	103	951	132	230	4	92.1681	100.956	109.01	108.638	89.9438	415.275	253.272	246.832	259.713	1.05219	0.0733917	0.731882	0.923089
mmu-miR-27a-3p	2734	708	7022	780	1985	7	765.92	693.947	804.906	641.952	776.254	726.732	1795.65	1865.9	1725.4	0.9247	-0.112942	0.708978	0.923089
mmu-miR-3068-3p	29	6	63	7	10	0	8.12424	5.88091	7.22145	5.76111	3.9106	0	16.6914	17.9009	15.4819	0.864867	-0.20945	0.721276	0.923089
mmu-miR-374b-5p	52	7	160	19	29	0	14.5676	6.86106	18.3402	15.6373	11.3407	0	33.9586	27.3909	40.5264	1.47956	0.565167	0.704832	0.923089
mmu-miR-374c-5p	52	7	160	19	29	0	14.5676	6.86106	18.3402	15.6373	11.3407	0	33.9586	27.3909	40.5264	1.47956	0.565167	0.704832	0.923089
mmu-miR-3968	29	6	61	8	15	0	8.12424	5.88091	6.9922	6.58412	5.8659	0	17.0493	17.9009	16.1976	0.904848	-0.144252	0.732803	0.923089
mmu-miR-541-5p	207	62	580	91	92	0	57.9903	60.7694	66.4832	74.8944	35.9775	0	160.274	151.788	168.761	1.11182	0.152929	0.723956	0.923089
mmu-miR-450a-5p	54	14	126	15	34	2	15.1279	13.7221	14.4429	12.3452	13.296	207.638	34.4128	36.8741	31.9516	0.866504	-0.206722	0.738024	0.924558
mmu-miR-16-1-3p	50	7	170	14	32	0	14.0073	6.86106	19.4865	11.5222	12.5139	0	31.8112	26.6746	36.9478	1.38513	0.470026	0.755286	0.927641
mmu-miR-27b-5p	21	6	63	11	13	0	5.88307	5.88091	7.22145	9.05317	5.08378	0	17.2342	15.0357	19.4328	1.29244	0.370096	0.75676	0.927641
mmu-miR-433-3p	29	11	61	11	14	0	8.12424	10.7817	6.9922	9.05317	5.47484	0	21.6619	24.1631	19.1608	0.792978	-0.334648	0.747733	0.927641
mmu-miR-9-5p	33	10	79	8	15	0	9.24483	9.80151	9.05547	6.58412	5.8659	0	21.4944	24.3432	18.6456	0.765947	-0.384684	0.755387	0.927641
mmu-miR-299a-3p	37	16	95	10	13	0	10.3654	15.6824	10.8895	8.23015	5.08378	0	28.0437	33.2904	22.797	0.684793	-0.546259	0.7815	0.952845
mmu-miR-30b-3p	23	7	46	9	20	0	6.44337	6.86106	5.27281	7.40714	7.8212	0	16.0749	17.0045	15.1454	0.89067	-0.167038	0.79155	0.959965
mmu-miR-203-3p	120	26	279	41	92	0	33.6176	25.4839	31.9807	33.7436	35.9775	0	76.9906	75.5412	78.4399	1.03837	0.0543236	0.805091	0.966625
mmu-miR-27a-5p	54	14	159	21	61	0	15.1279	13.7221	18.2256	17.2833	23.8547	0	39.62	36.8741	42.3658	1.14893	0.200291	0.805521	0.966625
mmu-miR-671-3p	18	7	62	7	26	0	5.04263	6.86106	7.10683	5.76111	10.1676	0	15.2798	15.2137	15.3459	1.00869	0.0124854	0.812328	0.969691
mmu-miR-10a-5p	3128	963	8155	1009	2084	7	876.298	943.886	934.777	830.422	814.969	726.732	2216.03	2326.38	2105.67	0.905128	-0.143806	0.81778	0.971114
mmu-miR-125a-5p	998	227	2886	316	751	3	279.586	222.494	330.811	260.073	293.686	311.457	673.173	641.736	704.61	1.09798	0.134847	0.836798	0.973435
mmu-miR-125b-5p	2804	684	7222	888	2191	4	785.53	670.424	827.831	730.837	856.813	415.275	1860.09	1860.92	1859.27	0.999118	-0.00127333	0.835544	0.973435
mmu-miR-16-5p	383	138	1136	132	262	1	107.296	135.261	130.215	108.638	102.458	103.819	297.44	310.007	284.873	0.918926	-0.12198	0.854017	0.973435
mmu-miR-181a-1-3p	30	9	105	7	20	0	8.40439	8.82136	12.0358	5.76111	7.8212	0	21.6051	22.0164	21.1939	0.962643	-0.0549266	0.859417	0.973435
mmu-miR-181a-5p	1448	374	3655	496	1194	3	405.652	366.577	418.959	408.216	466.926	311.457	986.996	987.01	986.982	0.999971	-4.18e-05	0.857128	0.973435
mmu-miR-1964-3p	35	16	77	17	18	0	9.80512	15.6824	8.82622	13.9913	7.03908	0	29.9185	32.5741	27.263	0.836954	-0.25678	0.838266	0.973435
mmu-miR-1981-5p	51	15	116	20	18	0	14.2875	14.7023	13.2966	16.4603	7.03908	0	36.2911	37.0521	35.5301	0.958923	-0.0605128	0.858823	0.973435
mmu-miR-299b-3p	35	16	94	10	13	0	9.80512	15.6824	10.7749	8.23015	5.08378	0	27.6176	32.5741	22.661	0.695677	-0.523511	0.846378	0.973435
mmu-miR-341-3p	79	27	192	30	41	0	22.1316	26.4641	22.0082	24.6905	16.0335	0	58.9263	62.1094	55.7432	0.897499	-0.156017	0.866698	0.973435
mmu-miR-379-5p	668	172	1736	212	340	0	187.138	168.586	198.991	174.479	132.96	0	450.076	454.662	445.489	0.979825	-0.0294042	0.86454	0.973435
mmu-miR-676-5p	48	14	103	20	31	0	13.447	13.7221	11.8065	16.4603	12.1229	0	34.2437	34.7252	33.7621	0.972265	-0.0405782	0.826216	0.973435
mmu-miR-125b-2-3p	78	18	199	35	46	0	21.8514	17.6427	22.8106	28.8055	17.9888	0	56.0566	50.4795	61.6337	1.22097	0.288023	0.873025	0.975734
mmu-miR-139-3p	23	8	52	9	15	0	6.44337	7.84121	5.96057	7.40714	5.8659	0	17.1091	18.2569	15.9613	0.874265	-0.193857	0.879144	0.97778
mmu-miR-139-5p	352	98	980	125	268	2	98.6115	96.0548	112.334	102.877	104.804	207.638	252.775	248.807	256.743	1.0319	0.0452987	0.890475	0.980813
mmu-miR-361-5p	43	14	136	13	26	0	12.0463	13.7221	15.5892	10.6992	10.1676	0	32.1353	32.9345	31.3361	0.95147	-0.07177	0.888757	0.980813
mmu-miR-1198-5p	93	23	227	35	69	0	26.0536	22.5435	26.0202	28.8055	26.9832	0	63.7778	62.1139	65.4417	1.05358	0.0752947	0.945343	0.993263
mmu-miR-152-3p	1374	384	3635	529	934	3	384.921	376.378	416.666	435.375	365.25	311.457	994.944	973.031	1016.86	1.04504	0.0635575	0.916377	0.993263
mmu-miR-155-5p	34	24	104	10	20	0	9.52497	23.5236	11.9211	8.23015	7.8212	0	33.1282	42.2353	24.021	0.568743	-0.814152	0.930143	0.993263
mmu-miR-28a-3p	105	26	274	41	81	0	29.4154	25.4839	31.4076	33.7436	31.6759	0	73.9644	70.1689	77.7599	1.10818	0.148194	0.944824	0.993263
mmu-miR-28a-5p	49	11	150	13	38	0	13.7272	10.7817	17.1939	10.6992	14.8603	0	32.2831	31.3261	33.2401	1.0611	0.0855613	0.924788	0.993263
mmu-miR-28c	49	11	150	13	38	0	13.7272	10.7817	17.1939	10.6992	14.8603	0	32.2831	31.3261	33.2401	1.0611	0.0855613	0.924788	0.993263
mmu-miR-335-5p	25	4	60	12	26	0	7.00366	3.92061	6.87758	9.87618	10.1676	0	16.988	13.9635	20.0125	1.4332	0.51924	0.931749	0.993263
mmu-miR-339-3p	29	15	81	10	16	0	8.12424	14.7023	9.28473	8.23015	6.25696	0	25.0329	29.1727	20.893	0.716184	-0.481599	0.936719	0.993263
mmu-miR-434-5p	275	85	678	111	101	1	77.0402	83.3129	77.7166	91.3547	39.4971	103.819	203.396	204.948	201.843	0.984853	-0.0220203	0.935722	0.993263
mmu-miR-484	158	42	370	65	94	0	44.2631	41.1664	42.4117	53.496	36.7597	0	111.855	109.19	114.521	1.04882	0.0687728	0.908948	0.993263
mmu-miR-107-3p	51	20	160	12	39	0	14.2875	19.603	18.3402	9.87618	15.2513	0	38.4633	43.3142	33.6124	0.776014	-0.365846	1	1
mmu-miR-1249-3p	30	15	86	14	22	0	8.40439	14.7023	9.85786	11.5222	8.60332	0	27.5274	29.5309	25.5239	0.864311	-0.210378	1	1
mmu-miR-125b-1-3p	33	9	101	7	15	0	9.24483	8.82136	11.5773	5.76111	5.8659	0	21.8704	23.0908	20.6499	0.894291	-0.161184	1	1
mmu-miR-151-3p	563	149	1396	234	401	0	157.722	146.043	160.018	192.586	156.815	0	404.615	388.251	420.979	1.0843	0.116761	1	1
mmu-miR-181d-5p	63	13	169	18	41	0	17.6492	12.742	19.3718	14.8143	16.0335	0	39.8039	38.8451	40.7627	1.04937	0.069517	1	1
mmu-miR-182-5p	27	4	68	10	24	0	7.56395	3.92061	7.79459	8.23015	9.38544	0	16.9024	14.6798	19.1251	1.30281	0.381632	1	1
mmu-miR-195a-3p	51	10	113	24	48	0	14.2875	9.80151	12.9528	19.7524	18.7709	0	34.9315	30.79	39.0729	1.26902	0.343709	1	1
mmu-miR-300-3p	76	27	207	29	35	1	21.2911	26.4641	23.7276	23.8674	13.6871	103.819	58.9152	61.035	56.7954	0.930539	-0.103861	1	1
mmu-miR-345-5p	27	4	63	10	14	0	7.56395	3.92061	7.22145	8.23015	5.47484	0	16.5624	14.6798	18.4451	1.25649	0.329402	1	1
mmu-miR-574-5p	33	6	91	11	25	2	9.24483	5.88091	10.431	9.05317	9.7765	207.638	21.2871	19.3336	23.2407	1.20209	0.26555	0.960117	1
mmu-miR-92a-3p	1338	425	3203	630	927	1	374.836	416.564	367.148	518.5	362.513	103.819	1034.67	1011.49	1057.86	1.04585	0.0646746	1	1

## Sheet: Soleus
miBase	raw counts						normalized counts						DESeq output
ID	C57/BL10		mdx		PPMO		C57/BL10		mdx		PPMO		base mean (counts)			mdx vs C57		negative binomial test
	C57-1	C57-2	mdx-1	mdx-2	PPMO-1	PPMO-2	C57-1	C57-2	mdx-1	mdx-2	PPMO-1	PPMO-2	All samples	C57/BL10	mdx	ratio	log2 ratio	pval	padj
mmu-miR-31-5p	3	7	201	38	273	178	3.81692	7.68121	119.195	105.916	147.488	138.765	59.1523	5.74907	112.555	19.578	4.29116	2e-16	5.79e-14
mmu-miR-34c-5p	27	61	346	99	442	315	34.3523	66.9363	205.181	275.94	238.79	245.568	145.602	50.6443	240.56	4.75	2.24793	3.27e-09	4.73e-07
mmu-miR-499-5p	2102	2241	1580	347	2683	2426	2674.39	2459.08	936.953	967.183	1449.49	1891.26	1759.4	2566.74	952.068	0.370925	-1.4308	1.11e-06	0.000106967
mmu-miR-136-3p	193	230	127	44	233	232	245.555	252.383	75.312	122.64	125.878	180.863	173.973	248.969	98.976	0.397543	-1.33082	1.95e-05	0.00141042
mmu-miR-34b-5p	3	8	69	17	42	59	3.81692	8.77853	40.9176	47.3836	22.6905	45.9953	25.2242	6.29773	44.1506	7.01056	2.80953	3.54e-05	0.00204447
mmu-miR-483-3p	3	6	49	17	134	87	3.81692	6.58389	29.0574	47.3836	72.3935	67.8235	21.7105	5.20041	38.2205	7.34952	2.87765	4.51e-05	0.00217067
mmu-miR-21a-5p	9505	21862	62122	14427	70845	55840	12093.3	23989.5	36838.8	40212	38274	43531.8	28283.4	18041.4	38525.4	2.13539	1.0945	0.000149746	0.00618237
mmu-miR-486a-5p	5836	4562	19478	3864	19037	10819	7425.19	5005.95	11550.6	10770	10284.7	8434.28	8687.94	6215.57	11160.3	1.79554	0.844419	0.00103979	0.033389
mmu-miR-486b-5p	5836	4562	19478	3864	19037	10819	7425.19	5005.95	11550.6	10770	10284.7	8434.28	8687.94	6215.57	11160.3	1.79554	0.844419	0.00103979	0.033389
mmu-miR-382-5p	111	80	44	17	80	56	141.226	87.7853	26.0924	47.3836	43.22	43.6565	75.6219	114.506	36.738	0.32084	-1.64008	0.0022381	0.064681
mmu-miR-434-3p	882	607	374	84	568	475	1122.18	666.071	221.785	234.131	306.862	370.301	561.041	894.123	227.958	0.254951	-1.97171	0.00324798	0.0748596
mmu-miR-222-3p	88	121	379	107	303	191	111.963	132.775	224.75	298.238	163.696	148.9	191.932	122.369	261.494	2.13693	1.09554	0.00336739	0.0748596
mmu-miR-493-5p	36	27	14	4	30	28	45.8031	29.6275	8.30211	11.1491	16.2075	21.8283	23.7205	37.7153	9.7256	0.257869	-1.95529	0.00311784	0.0748596
mmu-miR-379-5p	749	614	639	200	1662	1005	952.959	673.752	378.932	557.454	897.895	783.479	640.774	813.355	468.193	0.575632	-0.796782	0.0047866	0.0988091
mmu-miR-193b-3p	40	74	216	61	146	127	50.8923	81.2014	128.09	170.024	78.8764	99.0067	107.552	66.0468	149.057	2.25683	1.1743	0.00602238	0.110948
mmu-miR-541-5p	243	253	235	74	396	360	309.171	277.621	139.357	206.258	213.939	280.649	233.102	293.396	172.808	0.588991	-0.763683	0.00614246	0.110948
mmu-miR-127-5p	192	182	176	51	227	208	244.283	199.711	104.369	142.151	122.637	162.153	172.629	221.997	123.26	0.555233	-0.848836	0.00676874	0.115069
mmu-miR-338-5p	34	54	25	13	63	47	43.2585	59.2551	14.8252	36.2345	34.0357	36.6403	38.3933	51.2568	25.5299	0.498078	-1.00556	0.00968763	0.148293
mmu-miR-409-5p	47	53	37	9	78	35	59.7985	58.1577	21.9413	25.0854	42.1395	27.2853	41.2457	58.9781	23.5134	0.39868	-1.3267	0.00974938	0.148293
mmu-miR-337-5p	227	159	134	42	203	143	288.814	174.473	79.4631	117.065	109.671	111.48	164.954	231.644	98.2642	0.424205	-1.23717	0.0142025	0.205226
mmu-miR-652-3p	207	257	824	270	449	307	263.368	282.01	488.639	752.563	242.572	239.331	446.645	272.689	620.601	2.27586	1.18641	0.019905	0.250111
mmu-miR-132-3p	47	42	162	43	143	75	59.7985	46.0873	96.0673	119.853	77.2557	58.4685	80.4514	52.9429	107.96	2.03918	1.02799	0.0189432	0.250111
mmu-miR-221-3p	172	267	699	164	668	451	218.837	292.983	414.513	457.113	360.887	351.591	345.861	255.91	435.813	1.70299	0.768071	0.0191925	0.250111
mmu-miR-133a-3p	68976	88979	248001	45419	143977	101295	87758.7	97638.1	147067	126595	77783.5	78967.6	114765	92698.4	136831	1.47609	0.561777	0.0258016	0.268282
mmu-miR-214-3p	257	289	812	252	887	504	326.983	317.124	481.523	702.393	479.201	392.909	457.006	322.054	591.958	1.83807	0.878192	0.0256011	0.268282
mmu-miR-203-3p	156	266	256	49	397	319	198.48	291.886	151.81	136.576	214.479	248.686	194.688	245.183	144.193	0.588104	-0.765856	0.0267552	0.268282
mmu-miR-365-3p	36	48	168	28	118	132	45.8031	52.6712	99.6253	78.0436	63.7495	102.905	69.0358	49.2371	88.8345	1.80422	0.851373	0.0269211	0.268282
mmu-miR-433-3p	36	49	33	11	76	63	45.8031	53.7685	19.5693	30.66	41.059	49.1136	37.4502	49.7858	25.1146	0.504454	-0.987206	0.0266665	0.268282
mmu-miR-690	31	37	28	5	94	32	39.4415	40.6007	16.6042	13.9364	50.7835	24.9466	27.6457	40.0211	15.2703	0.381556	-1.39003	0.0264005	0.268282
mmu-miR-322-5p	39	86	209	55	178	142	49.62	94.3692	123.939	153.3	96.1644	110.7	105.307	71.9946	138.619	1.92541	0.945168	0.0278659	0.268442
mmu-miR-411-5p	430	417	465	157	1271	755	547.092	457.581	275.749	437.602	686.657	588.583	429.506	502.337	356.675	0.710032	-0.494043	0.0300938	0.280552
mmu-miR-133b-3p	15497	17602	50996	9415	25417	19278	19717	19315	30241	26242.2	13731.5	15028.8	23878.8	19516	28241.6	1.4471	0.533168	0.0322687	0.291426
mmu-miR-500-3p	6	11	44	12	42	23	7.63385	12.0705	26.0924	33.4473	22.6905	17.9304	19.811	9.85216	29.7698	3.02165	1.59534	0.0334656	0.293077
mmu-miR-127-3p	2944	3283	3701	1138	5808	4974	3745.67	3602.49	2194.72	3171.92	3137.77	3877.63	3178.7	3674.08	2683.32	0.730337	-0.453365	0.0361237	0.307052
mmu-miR-483-5p	2	5	24	6	43	31	2.54462	5.48658	14.2322	16.7236	23.2307	24.167	9.74675	4.0156	15.4779	3.85445	1.94652	0.041019	0.3387
mmu-miR-532-5p	1137	1192	3106	879	4296	3478	1446.61	1308	1841.88	2450.01	2320.91	2711.38	1761.63	1377.31	2145.95	1.55807	0.639764	0.0482403	0.357473
mmu-miR-329-3p	27	19	15	4	20	15	34.3523	20.849	8.89512	11.1491	10.805	11.6937	18.8114	27.6007	10.0221	0.363111	-1.46152	0.0478952	0.357473
mmu-miR-501-3p	154	135	444	96	747	494	195.935	148.138	263.296	267.578	403.566	385.113	218.737	172.037	265.437	1.54291	0.625654	0.0455159	0.357473
mmu-miR-300-3p	87	140	123	36	248	167	110.691	153.624	72.94	100.342	133.982	130.19	109.399	132.158	86.6409	0.655588	-0.609138	0.0466509	0.357473
mmu-miR-382-3p	32	28	26	5	44	41	40.7139	30.7248	15.4182	13.9364	23.771	31.9628	25.1983	35.7193	14.6773	0.410906	-1.28312	0.0530554	0.383325
mmu-miR-328-3p	956	845	1231	240	1476	861	1216.33	927.232	729.993	668.945	797.408	671.219	885.624	1071.78	699.469	0.652624	-0.615676	0.0548367	0.386532
mmu-miR-146b-5p	694	692	1912	509	1222	1280	882.982	759.343	1133.83	1418.72	660.185	997.863	1048.72	821.162	1276.28	1.55423	0.636202	0.0566021	0.389477
mmu-miR-30c-5p	9822	10022	14516	2346	18397	10983	12496.6	10997.3	8608.1	6538.94	9938.97	8562.13	9660.24	11747	7573.52	0.644722	-0.63325	0.0591577	0.393891
mmu-miR-434-5p	249	331	366	92	952	715	316.805	363.212	217.041	256.429	514.318	557.4	288.372	340.008	236.735	0.696263	-0.522296	0.0599696	0.393891
mmu-miR-182-5p	9	14	42	16	60	52	11.4508	15.3624	24.9063	44.5963	32.415	40.5382	24.079	13.4066	34.7513	2.59211	1.37413	0.0670398	0.430544
mmu-miR-145a-5p	790	1267	2995	567	2411	1828	1005.12	1390.3	1776.06	1580.38	1302.54	1425.07	1437.97	1197.71	1678.22	1.40119	0.486653	0.0710932	0.446651
mmu-miR-208b-3p	57	112	88	17	126	141	72.5216	122.899	52.1847	47.3836	68.0715	109.921	73.7473	97.7105	49.7842	0.509507	-0.972826	0.0827146	0.479234
mmu-miR-214-5p	65	68	201	48	238	140	82.7	74.6175	119.195	133.789	128.579	109.141	102.575	78.6587	126.492	1.60811	0.685365	0.0843661	0.479234
mmu-miR-30d-5p	31948	25703	40688	7308	47675	35629	40647.7	28204.3	24128.3	20369.4	25756.4	27775.7	28337.4	34426	22248.8	0.64628	-0.629768	0.0800155	0.479234
mmu-miR-362-5p	10	19	55	15	60	38	12.7231	20.849	32.6154	41.8091	32.415	29.6241	26.9991	16.786	37.2123	2.21686	1.14852	0.0837252	0.479234
mmu-miR-708-3p	42	78	66	17	115	98	53.4369	85.5906	39.1385	47.3836	62.1287	76.3989	56.3874	69.5138	43.2611	0.622338	-0.68423	0.0845708	0.479234
mmu-miR-185-5p	987	660	879	113	749	521	1255.77	724.228	521.254	314.962	404.647	406.161	704.053	989.998	418.108	0.422332	-1.24355	0.108353	0.501059
mmu-miR-342-3p	35	45	133	27	111	107	44.5308	49.3792	78.8701	75.2563	59.9677	83.4151	62.0091	46.955	77.0632	1.64121	0.714764	0.0943796	0.501059
mmu-miR-615-3p	407	274	385	61	544	303	517.829	300.665	228.308	170.024	293.896	236.213	304.206	409.247	199.166	0.486664	-1.039	0.0943835	0.501059
mmu-miR-6240	31	56	149	26	110	44	39.4415	61.4497	88.3582	72.4691	59.4275	34.3015	65.4296	50.4456	80.4136	1.59407	0.672711	0.103197	0.501059
mmu-miR-134-5p	42	53	52	12	85	70	53.4369	58.1577	30.8364	33.4473	45.9212	54.5706	43.9696	55.7973	32.1418	0.576046	-0.795744	0.0976293	0.501059
mmu-miR-206-3p	81015	55385	231569	34539	171512	98598	103076	60774.8	137322	96269.6	92659.3	76865.1	99360.7	81925.4	116796	1.42564	0.511607	0.110961	0.501059
mmu-miR-24-2-5p	822	888	2365	468	2683	1613	1045.84	974.416	1402.46	1304.44	1449.49	1257.46	1181.79	1010.13	1353.45	1.33988	0.422109	0.108471	0.501059
mmu-miR-381-3p	606	569	716	240	1730	1489	771.019	624.373	424.594	668.945	934.632	1160.8	622.233	697.696	546.769	0.783679	-0.351665	0.10021	0.501059
mmu-miR-455-5p	52	83	186	54	226	197	66.16	91.0772	110.299	150.513	122.096	153.577	104.512	78.6186	130.406	1.65872	0.730068	0.110268	0.501059
mmu-miR-98-5p	221	206	315	45	350	250	281.18	226.047	186.798	125.427	189.087	194.895	204.863	253.614	156.112	0.615552	-0.700047	0.107063	0.501059
mmu-miR-410-3p	16	18	13	3	29	28	20.3569	19.7517	7.7091	8.36182	15.6672	21.8283	14.0449	20.0543	8.03546	0.400685	-1.31946	0.0979017	0.501059
mmu-miR-532-3p	20	27	75	21	144	84	25.4462	29.6275	44.4756	58.5327	77.796	65.4848	39.5205	27.5368	51.5042	1.87037	0.903326	0.106982	0.501059
mmu-miR-148b-3p	363	613	659	168	1093	774	461.848	672.655	390.792	468.262	590.493	603.395	498.389	567.251	429.527	0.757208	-0.401239	0.102863	0.501059
mmu-miR-23a-3p	4254	4155	11359	2328	10990	6602	5412.4	4559.35	6735.98	6488.77	5937.34	5146.79	5799.12	4985.87	6612.37	1.32622	0.407322	0.113713	0.505585
mmu-miR-196b-5p	138	98	329	76	374	257	175.578	107.537	195.1	211.833	202.053	200.352	172.512	141.558	203.466	1.43734	0.523398	0.11945	0.523048
mmu-miR-125b-5p	4704	4381	6831	1374	8944	5326	5984.94	4807.34	4050.84	3829.71	4831.99	4152.05	4668.21	5396.14	3940.27	0.730203	-0.453631	0.136748	0.589434
mmu-let-7f-5p	29162	24742	41803	6943	42611	33442	37103	27149.8	24789.5	19352	23020.6	26070.7	27098.6	32126.4	22070.8	0.686998	-0.541623	0.13869	0.589434
mmu-miR-146a-5p	295	454	478	139	421	420	375.331	498.181	283.458	387.431	227.445	327.424	386.1	436.756	335.444	0.768036	-0.380755	0.142146	0.594746
mmu-miR-199a-5p	1160	1716	3807	794	5293	3441	1475.88	1882.99	2257.58	2213.09	2859.54	2682.54	1957.39	1679.44	2235.34	1.33101	0.412516	0.144056	0.594746
mmu-miR-140-5p	110	130	341	67	506	282	139.954	142.651	202.216	186.747	273.366	219.842	167.892	141.302	194.481	1.37635	0.460846	0.146199	0.595091
mmu-let-7a-5p	8767	7017	11678	2346	12122	7974	11154.3	7699.87	6925.15	6538.94	6548.91	6216.38	8079.57	9427.09	6732.04	0.714116	-0.485769	0.149043	0.598243
mmu-miR-126a-3p	21136	26600	63806	12209	69788	42293	26891.5	29188.6	37837.5	34029.8	37702.9	32970.8	31986.8	28040.1	35933.6	1.28151	0.357846	0.152256	0.602769
mmu-miR-339-5p	80	102	243	63	310	164	101.785	111.926	144.101	175.598	167.477	127.851	133.352	106.855	159.85	1.49594	0.581054	0.156847	0.608712
mmu-miR-181b-5p	520	510	754	165	894	644	661.6	559.631	447.128	459.9	482.983	502.05	532.065	610.616	453.514	0.742716	-0.429118	0.15797	0.608712
mmu-miR-199b-5p	164	241	527	127	716	449	208.659	264.453	312.515	353.984	386.819	350.032	284.903	236.556	333.249	1.40876	0.494422	0.161464	0.613989
mmu-miR-122-5p	83	335	74	21	92	95	105.602	367.601	43.8826	58.5327	49.703	74.0602	143.904	236.601	51.2077	0.21643	-2.20803	0.17202	0.624329
mmu-miR-126a-5p	887	1224	2942	463	2800	2218	1128.54	1343.11	1744.63	1290.51	1512.7	1729.11	1376.7	1235.83	1517.57	1.22798	0.296286	0.172825	0.624329
mmu-miR-19b-3p	46	85	189	40	161	141	58.5262	93.2718	112.079	111.491	86.9802	109.921	93.8418	75.899	111.785	1.47281	0.55857	0.16923	0.624329
mmu-miR-1198-5p	116	100	153	28	171	116	147.588	109.732	90.7302	78.0436	92.3827	90.4313	106.523	128.66	84.3869	0.655893	-0.608468	0.172179	0.624329
mmu-miR-362-3p	4	10	30	6	52	19	5.08923	10.9732	17.7902	16.7236	28.093	14.812	12.6441	8.0312	17.2569	2.14874	1.10349	0.176165	0.628538
mmu-miR-3968	107	61	76	7	178	48	136.137	66.9363	45.0686	19.5109	96.1644	37.4199	66.9132	101.537	32.2898	0.318011	-1.65285	0.185105	0.652384
mmu-miR-17-5p	26	48	107	26	151	83	33.08	52.6712	63.4519	72.4691	81.5777	64.7052	55.418	42.8756	67.9605	1.58506	0.664539	0.187907	0.654278
mmu-miR-103-3p	1132	1347	1871	437	2602	1341	1440.25	1478.08	1109.52	1218.04	1405.73	1045.42	1311.47	1459.17	1163.78	0.797562	-0.326331	0.209029	0.719158
mmu-miR-199a-3p	6381	7842	17394	3990	22175	14131	8118.6	8605.15	10314.8	11121.2	11980	11016.3	9539.94	8361.87	10718	1.28177	0.358137	0.225453	0.742913
mmu-miR-199b-3p	6381	7842	17394	3990	22175	14131	8118.6	8605.15	10314.8	11121.2	11980	11016.3	9539.94	8361.87	10718	1.28177	0.358137	0.225453	0.742913
mmu-miR-2137	7	11	33	8	35	12	8.90616	12.0705	19.5693	22.2982	18.9087	9.35497	15.711	10.4883	20.9337	1.99591	0.997046	0.228786	0.742913
mmu-miR-19a-3p	7	6	29	4	35	26	8.90616	6.58389	17.1972	11.1491	18.9087	20.2691	10.9591	7.74503	14.1732	1.82997	0.87182	0.221184	0.742913
mmu-miR-224-5p	53	85	108	11	117	102	67.4323	93.2718	64.0449	30.66	63.2092	79.5172	63.8523	80.3521	47.3524	0.589312	-0.762897	0.227089	0.742913
mmu-miR-450a-5p	53	86	207	32	149	157	67.4323	94.3692	122.753	89.1927	80.4972	122.394	93.4367	80.9007	105.973	1.30991	0.389468	0.232831	0.747647
mmu-let-7d-5p	3362	2343	3976	841	4170	2643	4277.5	2571.01	2357.8	2344.1	2252.84	2060.43	2887.6	3424.26	2350.95	0.686557	-0.542548	0.240023	0.750527
mmu-miR-30a-5p	37981	43443	66720	12311	62286	51019	48323.5	47670.7	39565.5	34314.1	33650	39773.4	42468.5	47997.1	36939.8	0.769625	-0.377772	0.239856	0.750527
mmu-miR-484	210	274	355	87	391	225	267.185	300.665	210.518	242.493	211.238	175.406	255.215	283.925	226.505	0.797765	-0.325963	0.241519	0.750527
mmu-miR-191-5p	1556	1986	2854	560	3214	2556	1979.71	2179.27	1692.44	1560.87	1736.36	1992.61	1853.07	2079.49	1626.66	0.782239	-0.354318	0.244138	0.750593
mmu-miR-20a-5p	38	108	218	37	254	168	48.3477	118.51	129.276	103.129	137.223	130.97	99.8157	83.4289	116.202	1.39283	0.478021	0.247154	0.751867
mmu-let-7j	802	983	2309	414	2308	1557	1020.39	1078.66	1369.26	1153.93	1246.9	1213.81	1155.56	1049.53	1261.59	1.20206	0.265508	0.257666	0.760575
mmu-miR-194-5p	101	128	162	40	280	108	128.503	140.456	96.0673	111.491	151.27	84.1947	119.129	134.48	103.779	0.771708	-0.373873	0.258721	0.760575
mmu-miR-543-3p	10	19	13	5	46	27	12.7231	20.849	7.7091	13.9364	24.8515	21.0487	13.8044	16.786	10.8227	0.644746	-0.633197	0.258612	0.760575
mmu-miR-9-5p	19	40	33	11	71	48	24.1739	43.8926	19.5693	30.66	38.3577	37.4199	29.5739	34.0332	25.1146	0.737944	-0.438417	0.260543	0.760575
mmu-miR-150-5p	471	646	908	172	807	474	599.257	708.866	538.451	479.411	435.981	369.521	581.496	654.062	508.931	0.778109	-0.361956	0.271768	0.762535
mmu-miR-16-1-3p	36	65	141	28	142	95	45.8031	71.3255	83.6141	78.0436	76.7155	74.0602	69.6966	58.5643	80.8289	1.38017	0.464849	0.27175	0.762535
mmu-miR-503-5p	16	13	42	13	60	38	20.3569	14.2651	24.9063	36.2345	32.415	29.6241	23.9407	17.311	30.5704	1.76595	0.820447	0.263986	0.762535
mmu-miR-6239	42	27	41	11	37	20	53.4369	29.6275	24.3133	30.66	19.9892	15.5916	34.5094	41.5322	27.4867	0.661815	-0.5955	0.271459	0.762535
mmu-miR-1291	21	39	82	22	19	25	26.7185	42.7953	48.6267	61.32	10.2647	19.4895	44.8651	34.7569	54.9733	1.58165	0.661432	0.293658	0.799074
mmu-miR-378b	4012	3070	5556	979	4095	3195	5104.5	3368.76	3294.75	2728.74	2212.32	2490.76	3624.19	4236.63	3011.75	0.710883	-0.492317	0.295851	0.799074
mmu-miR-190b-5p	33	27	42	5	41	27	41.9862	29.6275	24.9063	13.9364	22.1502	21.0487	27.6141	35.8068	19.4213	0.542392	-0.882592	0.294909	0.799074
mmu-miR-93-5p	91	166	325	71	403	268	115.78	182.154	192.728	197.896	217.721	208.928	172.14	148.967	195.312	1.31111	0.390785	0.293581	0.799074
mmu-miR-378d	7515	5264	15914	3458	10983	10127	9561.39	5776.27	9437.13	9638.39	5933.56	7894.81	8603.3	7668.83	9537.76	1.2437	0.314643	0.311457	0.822183
mmu-miR-143-5p	251	259	563	184	597	357	319.349	284.205	333.864	512.858	322.529	278.31	362.569	301.777	423.361	1.40289	0.488404	0.329526	0.822183
mmu-miR-1839-5p	359	302	515	118	641	469	456.759	331.389	305.399	328.898	346.3	365.623	355.611	394.074	317.149	0.804795	-0.313307	0.311156	0.822183
mmu-miR-29c-3p	22	42	41	10	45	35	27.9908	46.0873	24.3133	27.8727	24.3112	27.2853	31.566	37.039	26.093	0.704474	-0.505382	0.320125	0.822183
mmu-miR-30c-2-3p	576	447	823	141	599	475	732.849	490.5	488.046	393.005	323.61	370.301	526.1	611.675	440.525	0.720196	-0.473539	0.32015	0.822183
mmu-miR-324-3p	12	6	26	16	29	13	15.2677	6.58389	15.4182	44.5963	15.6672	10.1345	20.4665	10.9258	30.0073	2.74646	1.45757	0.333397	0.822183
mmu-miR-345-3p	74	91	111	35	109	76	94.1508	99.8557	65.8239	97.5545	58.8872	59.2481	89.3462	97.0033	81.6892	0.842128	-0.247888	0.32958	0.822183
mmu-miR-378a-3p	71167	53571	149606	30514	155077	97544	90546.3	58784.3	88717.6	85050.8	83780.3	76043.4	80774.8	74665.3	86884.2	1.16365	0.218655	0.333178	0.822183
mmu-miR-223-3p	15	37	32	9	58	50	19.0846	40.6007	18.9763	25.0854	31.3345	38.979	25.9368	29.8427	22.0309	0.738234	-0.437851	0.335701	0.822183
mmu-miR-30a-3p	1806	1459	2704	303	2659	1821	2297.79	1600.98	1603.49	844.543	1436.52	1419.62	1586.7	1949.39	1224.02	0.6279	-0.671394	0.322149	0.822183
mmu-let-7d-3p	606	412	737	169	644	436	771.019	452.094	437.047	471.049	347.921	339.897	532.802	611.556	454.048	0.742447	-0.429641	0.352412	0.829702
mmu-miR-151-5p	69	74	172	46	180	110	87.7892	81.2014	101.997	128.215	97.2449	85.7539	99.8006	84.4953	115.106	1.36228	0.446019	0.342091	0.829702
mmu-miR-7689-3p	13	11	32	12	25	21	16.54	12.0705	18.9763	33.4473	13.5062	16.3712	20.2585	14.3052	26.2118	1.83232	0.873671	0.346545	0.829702
mmu-miR-125a-5p	2120	2015	3652	583	3336	2757	2697.29	2211.09	2165.67	1624.98	1802.27	2149.3	2174.76	2454.19	1895.32	0.77228	-0.372805	0.357613	0.829702
mmu-miR-128-3p	9644	5774	11278	1288	12336	12058	12270.1	6335.9	6687.94	3590.01	6664.52	9400.18	7221	9303.02	5138.98	0.552399	-0.856218	0.353132	0.829702
mmu-miR-335-5p	21	27	30	8	42	58	26.7185	29.6275	17.7902	22.2982	22.6905	45.2157	24.1086	28.173	20.0442	0.711469	-0.491128	0.358051	0.829702
mmu-miR-339-3p	52	51	135	28	126	65	66.16	55.9631	80.0561	78.0436	68.0715	50.6727	70.0557	61.0616	79.0498	1.29459	0.372498	0.358868	0.829702
mmu-miR-3535	113	94	135	47	166	88	143.771	103.148	80.0561	131.002	89.6814	68.6031	114.494	123.459	105.529	0.854767	-0.226396	0.364428	0.835872
mmu-miR-872-5p	57	81	182	32	312	176	72.5216	88.8826	107.927	89.1927	168.558	137.206	89.6311	80.7021	98.5601	1.22128	0.288398	0.370102	0.842201
mmu-miR-30d-3p	20	39	44	6	49	31	25.4462	42.7953	26.0924	16.7236	26.4722	24.167	27.7644	34.1207	21.408	0.627419	-0.672499	0.377981	0.85218
mmu-miR-148a-3p	4129	11368	10056	2650	16867	15996	5253.36	12474.3	5963.29	7386.27	9112.39	12470.2	7769.3	8863.82	6674.78	0.753036	-0.409209	0.380385	0.85218
mmu-miR-340-5p	172	288	375	58	495	530	218.837	316.027	222.378	161.662	267.424	413.178	229.726	267.432	192.02	0.718014	-0.477916	0.396986	0.855964
mmu-let-7i-5p	19169	22060	47698	10194	40873	32977	24388.9	24206.8	28285.3	28413.4	22081.6	25708.2	26323.6	24297.8	28349.4	1.16675	0.222489	0.411712	0.855964
mmu-miR-200a-3p	2	56	6	5	22	9	2.54462	61.4497	3.55805	13.9364	11.8855	7.01623	20.3722	31.9972	8.7472	0.273374	-1.87105	0.432425	0.855964
mmu-miR-3068-3p	20	29	66	15	73	53	25.4462	31.8222	39.1385	41.8091	39.4382	41.3178	34.554	28.6342	40.4738	1.41348	0.499251	0.391499	0.855964
mmu-miR-30b-3p	60	38	74	13	59	40	76.3385	41.698	43.8826	36.2345	31.8747	31.1832	49.5384	59.0182	40.0586	0.678749	-0.55905	0.40722	0.855964
mmu-miR-425-3p	13	23	49	13	32	20	16.54	25.2383	29.0574	36.2345	17.288	15.5916	26.7675	20.8891	32.646	1.56282	0.644152	0.393733	0.855964
mmu-miR-485-5p	35	12	22	5	18	17	44.5308	13.1678	13.0462	13.9364	9.72449	13.2529	21.1703	28.8493	13.4913	0.467647	-1.09651	0.420155	0.855964
mmu-miR-497a-5p	68	79	175	44	157	91	86.5169	86.688	103.776	122.64	84.8192	70.9418	99.9053	86.6024	113.208	1.30722	0.386499	0.402793	0.855964
mmu-miR-1964-3p	51	41	72	11	52	48	64.8877	44.9899	42.6966	30.66	28.093	37.4199	45.8086	54.9388	36.6783	0.66762	-0.5829	0.397643	0.855964
mmu-miR-34a-5p	28	35	78	21	62	41	35.6246	38.4061	46.2546	58.5327	33.4955	31.9628	44.7045	37.0153	52.3937	1.41546	0.501269	0.420026	0.855964
mmu-let-7b-3p	25	22	30	8	28	20	31.8077	24.1409	17.7902	22.2982	15.127	15.5916	24.0093	27.9743	20.0442	0.716522	-0.480918	0.425726	0.855964
mmu-miR-142a-5p	56	269	163	36	177	150	71.2492	295.178	96.6603	100.342	95.6242	116.937	140.857	183.214	98.501	0.53763	-0.895316	0.430845	0.855964
mmu-miR-192-5p	884	937	1585	299	1585	1217	1124.72	1028.18	939.918	833.394	856.296	948.75	981.554	1076.45	886.656	0.823683	-0.279838	0.428607	0.855964
mmu-miR-361-3p	238	299	459	87	433	292	302.809	328.097	272.191	242.493	233.928	227.638	286.398	315.453	257.342	0.815784	-0.293742	0.42861	0.855964
mmu-miR-361-5p	63	51	95	12	93	77	80.1554	55.9631	56.3358	33.4473	50.2432	60.0277	56.4754	68.0593	44.8915	0.659595	-0.600349	0.399561	0.855964
mmu-miR-674-5p	16	22	47	15	46	23	20.3569	24.1409	27.8714	41.8091	24.8515	17.9304	28.5446	22.2489	34.8402	1.56593	0.647018	0.430606	0.855964
mmu-miR-744-5p	775	398	744	205	1162	646	986.039	436.732	441.198	571.391	627.77	503.609	608.84	711.385	506.294	0.711702	-0.490655	0.41748	0.855964
mmu-miR-10b-5p	9191	8496	21543	3573	19658	16302	11693.8	9322.8	12775.2	9958.92	10620.2	12708.7	10937.7	10508.3	11367	1.08172	0.11333	0.439225	0.857676
mmu-miR-322-3p	205	179	314	70	631	366	260.823	196.42	186.205	195.109	340.898	285.327	209.639	228.621	190.657	0.833941	-0.261982	0.437645	0.857676
mmu-let-7e-5p	474	504	800	194	936	702	603.074	553.047	474.406	540.731	505.674	547.266	542.815	578.061	507.569	0.878054	-0.187618	0.449409	0.866964
mmu-miR-24-3p	10297	10041	24013	4491	28252	16346	13101	11018.1	14239.9	12517.6	15263.1	12743	12719.2	12059.6	13378.8	1.10939	0.149769	0.449981	0.866964
mmu-miR-574-5p	31	47	94	24	82	66	39.4415	51.5738	55.7428	66.8945	44.3005	51.4523	53.4132	45.5077	61.3186	1.34743	0.430215	0.461211	0.882715
mmu-miR-16-5p	548	772	1518	322	1416	800	697.225	847.128	900.186	897.502	764.994	623.664	835.51	772.176	898.844	1.16404	0.21914	0.467072	0.888051
mmu-miR-341-3p	82	102	128	47	172	149	104.329	111.926	75.905	131.002	92.9229	116.158	105.791	108.128	103.453	0.95677	-0.0637555	0.47028	0.888306
mmu-miR-504-5p	54	46	76	18	135	51	68.7046	50.4765	45.0686	50.1709	72.9337	39.7586	53.6052	59.5906	47.6198	0.799115	-0.323524	0.476991	0.895132
mmu-miR-195a-5p	244	290	441	104	520	306	310.443	318.222	261.517	289.876	280.93	238.552	295.014	314.332	275.696	0.877086	-0.18921	0.481522	0.897805
mmu-miR-10a-5p	5989	7134	15878	2521	13303	10226	7619.85	7828.25	9415.78	7026.71	7186.94	7971.99	7972.65	7724.05	8221.25	1.06437	0.0899994	0.500116	0.909017
mmu-miR-181a-1-3p	21	40	76	17	124	73	26.7185	43.8926	45.0686	47.3836	66.991	56.9094	40.7658	35.3056	46.2261	1.30932	0.388813	0.493859	0.909017
mmu-miR-221-5p	9	11	39	1	42	34	11.4508	12.0705	23.1273	2.78727	22.6905	26.5057	12.359	11.7606	12.9573	1.10175	0.1398	0.494206	0.909017
mmu-miR-345-5p	39	48	100	28	41	34	49.62	52.6712	59.3008	78.0436	22.1502	26.5057	59.9089	51.1456	68.6722	1.34268	0.425117	0.498268	0.909017
mmu-miR-7a-5p	130	225	441	75	283	308	165.4	246.896	261.517	209.045	152.891	240.111	220.715	206.148	235.281	1.14132	0.190704	0.536618	0.917086
mmu-let-7a-1-3p	115	122	214	39	175	171	146.315	133.873	126.904	108.704	94.5437	133.308	128.949	140.094	117.804	0.84089	-0.250011	0.622133	0.917086
mmu-let-7c-2-3p	115	122	214	39	175	171	146.315	133.873	126.904	108.704	94.5437	133.308	128.949	140.094	117.804	0.84089	-0.250011	0.622133	0.917086
mmu-let-7c-5p	8216	7363	13313	3083	15265	10308	10453.3	8079.54	7894.72	8593.16	8246.91	8035.92	8755.17	9266.41	8243.94	0.889658	-0.168677	0.517423	0.917086
mmu-let-7f-2-3p	12	20	25	4	32	19	15.2677	21.9463	14.8252	11.1491	17.288	14.812	15.7971	18.607	12.9871	0.697971	-0.518762	0.605522	0.917086
mmu-let-7g-5p	20479	22187	39877	6705	36777	26065	26055.6	24346.1	23647.4	18688.7	19868.8	20319.8	23184.4	25200.9	21168	0.839972	-0.251587	0.549315	0.917086
mmu-let-7i-3p	41	52	104	29	113	61	52.1646	57.0604	61.6728	80.8309	61.0482	47.5544	62.9322	54.6125	71.2519	1.30468	0.383696	0.537399	0.917086
mmu-miR-101a-3p	2684	3577	7100	1283	9680	6140	3414.87	3925.1	4210.36	3576.07	5229.62	4786.62	3781.6	3669.99	3893.21	1.06082	0.0851866	0.630668	0.917086
mmu-miR-101c	2683	3576	7100	1283	9674	6137	3413.6	3924	4210.36	3576.07	5226.38	4784.29	3781.01	3668.8	3893.21	1.06117	0.0856524	0.629489	0.917086
mmu-miR-106b-5p	12	18	36	11	49	37	15.2677	19.7517	21.3483	30.66	26.4722	28.8445	21.7569	17.5097	26.0041	1.48513	0.570588	0.534896	0.917086
mmu-miR-1249-3p	50	39	117	15	90	73	63.6154	42.7953	69.3819	41.8091	48.6225	56.9094	54.4004	53.2054	55.5955	1.04492	0.0633968	0.580314	0.917086
mmu-miR-139-3p	27	19	54	12	59	33	34.3523	20.849	32.0224	33.4473	31.8747	25.7262	30.1678	27.6007	32.7348	1.18602	0.246125	0.661888	0.917086
mmu-miR-143-3p	79716	98493	196780	38405	206269	156465	101423	108078	116692	107045	111437	121977	108310	104751	111869	1.06795	0.094847	0.654137	0.917086
mmu-miR-144-3p	9	21	34	10	48	41	11.4508	23.0436	20.1623	27.8727	25.932	31.9628	20.6323	17.2472	24.0175	1.39254	0.477723	0.65401	0.917086
mmu-miR-152-3p	1592	2016	3103	707	4333	2922	2025.51	2212.19	1840.1	1970.6	2340.9	2277.93	2012.1	2118.85	1905.35	0.899238	-0.153225	0.520229	0.917086
mmu-miR-181c-3p	35	28	74	19	112	55	44.5308	30.7248	43.8826	52.9582	60.508	42.8769	43.0241	37.6278	48.4204	1.28682	0.363815	0.528111	0.917086
mmu-miR-183-5p	10	22	30	18	57	44	12.7231	24.1409	17.7902	50.1709	30.7942	34.3015	26.2063	18.432	33.9806	1.84356	0.882496	0.595661	0.917086
mmu-miR-1843a-5p	248	259	555	117	529	370	315.532	284.205	329.119	326.111	285.792	288.445	313.742	299.869	327.615	1.09253	0.127672	0.65653	0.917086
mmu-miR-1843b-3p	33	14	38	4	77	31	41.9862	15.3624	22.5343	11.1491	41.5992	24.167	22.758	28.6743	16.8417	0.587345	-0.76772	0.624865	0.917086
mmu-miR-1843b-5p	248	260	555	117	529	370	315.532	285.302	329.119	326.111	285.792	288.445	314.016	300.417	327.615	1.09053	0.125034	0.663221	0.917086
mmu-miR-186-5p	76	192	232	30	211	209	96.6954	210.685	137.578	83.6182	113.993	162.932	132.144	153.69	110.598	0.719617	-0.474698	0.603162	0.917086
mmu-miR-204-5p	130	134	219	49	233	295	165.4	147.04	129.869	136.576	125.878	229.976	144.721	156.22	133.223	0.852787	-0.229743	0.60287	0.917086
mmu-miR-212-5p	15	28	34	6	41	16	19.0846	30.7248	20.1623	16.7236	22.1502	12.4733	21.6738	24.9047	18.443	0.74054	-0.43335	0.591997	0.917086
mmu-miR-22-3p	34094	42042	85136	18214	64365	52912	43378.1	46133.4	50486.3	50767.4	34773.2	41249.2	47691.3	44755.7	50626.8	1.13118	0.177831	0.522614	0.917086
mmu-miR-26a-5p	32898	40561	68866	11803	48369	48306	41856.4	44508.2	40838.1	32898.2	26131.3	37658.4	40025.2	43182.3	36868.1	0.853779	-0.228066	0.569265	0.917086
mmu-miR-26b-5p	2048	3229	4941	903	3827	3747	2605.69	3543.23	2930.05	2516.91	2067.54	2921.09	2898.97	3074.46	2723.48	0.88584	-0.174882	0.653149	0.917086
mmu-miR-27a-3p	6220	6903	12170	2297	13899	9672	7913.76	7574.77	7216.91	6402.36	7508.93	7540.1	7276.95	7744.26	6809.64	0.879314	-0.18555	0.616006	0.917086
mmu-miR-27b-3p	31199	36807	63247	11315	77053	43959	39694.7	40388.9	37506	31538	41627.9	34269.6	37281.9	40041.8	34522	0.862148	-0.213992	0.576854	0.917086
mmu-miR-296-5p	9	12	24	9	33	33	11.4508	13.1678	14.2322	25.0854	17.8282	25.7262	15.9841	12.3093	19.6588	1.59707	0.67543	0.574044	0.917086
mmu-miR-3068-5p	18	31	53	16	68	42	22.9015	34.0168	31.4294	44.5963	36.737	32.7424	33.236	28.4592	38.0129	1.3357	0.417595	0.652263	0.917086
mmu-miR-3102-3p	22	23	35	7	37	18	27.9908	25.2383	20.7553	19.5109	19.9892	14.0325	23.3738	26.6145	20.1331	0.75647	-0.402645	0.605541	0.917086
mmu-miR-330-5p	3	18	28	6	30	15	3.81692	19.7517	16.6042	16.7236	16.2075	11.6937	14.2241	11.7843	16.6639	1.41408	0.499862	0.618457	0.917086
mmu-miR-370-3p	21	42	62	28	60	30	26.7185	46.0873	36.7665	78.0436	32.415	23.3874	46.904	36.4029	57.4051	1.57694	0.657126	0.646528	0.917086
mmu-miR-378a-5p	1904	1416	3508	849	3584	2049	2422.47	1553.8	2080.27	2366.39	1936.25	1597.36	2105.73	1988.14	2223.33	1.1183	0.161307	0.636585	0.917086
mmu-miR-431-5p	9	20	18	6	36	24	11.4508	21.9463	10.6741	16.7236	19.449	18.7099	15.1987	16.6985	13.6989	0.820364	-0.285664	0.543622	0.917086
mmu-miR-486a-3p	422	215	494	108	613	322	536.914	235.923	292.946	301.025	331.173	251.025	341.702	386.418	296.986	0.76856	-0.379771	0.610842	0.917086
mmu-miR-486b-3p	422	215	494	108	613	322	536.914	235.923	292.946	301.025	331.173	251.025	341.702	386.418	296.986	0.76856	-0.379771	0.610842	0.917086
mmu-miR-574-3p	52	59	120	31	178	87	66.16	64.7416	71.161	86.4054	96.1644	67.8235	72.117	65.4508	78.7832	1.2037	0.267477	0.643795	0.917086
mmu-miR-6538	20	20	25	9	46	17	25.4462	21.9463	14.8252	25.0854	24.8515	13.2529	21.8258	23.6962	19.9553	0.84213	-0.247884	0.532007	0.917086
mmu-miR-671-3p	28	34	73	16	74	51	35.6246	37.3087	43.2896	44.5963	39.9785	39.7586	40.2048	36.4667	43.943	1.20502	0.269053	0.626141	0.917086
mmu-miR-674-3p	85	78	204	30	297	193	108.146	85.5906	120.974	83.6182	160.454	150.459	99.5822	96.8684	102.296	1.05603	0.0786502	0.561246	0.917086
mmu-miR-676-3p	193	161	305	72	351	259	245.555	176.668	180.867	200.684	189.628	201.911	200.944	211.112	190.776	0.903671	-0.14613	0.641052	0.917086
mmu-miR-874-3p	16	16	45	7	50	25	20.3569	17.5571	26.6854	19.5109	27.0125	19.4895	21.0276	18.957	23.0981	1.21845	0.285046	0.548475	0.917086
mmu-miR-99b-3p	83	89	135	37	190	130	105.602	97.6611	80.0561	103.129	102.647	101.345	96.612	101.631	91.5926	0.901224	-0.150043	0.550843	0.917086
mmu-miR-151-3p	879	698	1493	262	1686	1104	1118.36	765.926	885.361	730.265	910.861	860.657	874.978	942.143	807.813	0.857421	-0.221924	0.661009	0.917086
mmu-miR-28a-3p	92	95	161	37	202	132	117.052	104.245	95.4743	103.129	109.13	102.905	104.975	110.649	99.3017	0.89745	-0.156096	0.661621	0.917086
mmu-miR-30e-3p	614	488	1070	120	1057	817	781.197	535.49	634.519	334.473	571.044	636.917	571.42	658.344	484.496	0.735931	-0.442357	0.634895	0.917086
mmu-miR-326-3p	20	25	31	11	35	26	25.4462	27.4329	18.3832	30.66	18.9087	20.2691	25.4806	26.4395	24.5216	0.927461	-0.108642	0.649503	0.917086
mmu-miR-340-3p	29	45	65	11	72	67	36.8969	49.3792	38.5455	30.66	38.898	52.2319	38.8704	43.1381	34.6028	0.80214	-0.318075	0.649945	0.917086
mmu-miR-351-5p	100	95	182	29	233	165	127.231	104.245	107.927	80.8309	125.878	128.631	105.059	115.738	94.3792	0.815456	-0.294321	0.652161	0.917086
mmu-miR-676-5p	61	51	100	18	136	90	77.6108	55.9631	59.3008	50.1709	73.474	70.1623	60.7614	66.7869	54.7358	0.819559	-0.28708	0.666413	0.917111
mmu-miR-106b-3p	183	203	385	115	465	208	232.832	222.755	228.308	320.536	251.216	162.153	251.108	227.794	274.422	1.2047	0.268669	0.671191	0.91931
mmu-miR-320-3p	264	260	467	104	402	283	335.889	285.302	276.935	289.876	217.18	220.621	297.001	310.596	283.406	0.912458	-0.13217	0.677705	0.922506
mmu-miR-125b-1-3p	29	35	43	19	71	37	36.8969	38.4061	25.4993	52.9582	38.3577	28.8445	38.4401	37.6515	39.2288	1.04189	0.0592045	0.680307	0.922506
mmu-miR-149-5p	1399	1023	2282	373	2159	1417	1779.96	1122.55	1353.24	1039.65	1166.4	1104.67	1323.85	1451.26	1196.45	0.824422	-0.278544	0.683101	0.922506
mmu-miR-3473e	27	17	28	12	20	25	34.3523	18.6544	16.6042	33.4473	10.805	19.4895	25.7645	26.5033	25.0257	0.944249	-0.0827614	0.688387	0.92276
mmu-miR-374c-5p	41	67	129	21	142	84	52.1646	73.5202	76.498	58.5327	76.7155	65.4848	65.1789	62.8424	67.5154	1.07436	0.103478	0.689675	0.92276
mmu-miR-25-3p	738	893	1739	372	2391	1219	938.963	979.903	1031.24	1036.87	1291.74	950.309	996.743	959.433	1034.05	1.07777	0.108056	0.711637	0.936681
mmu-miR-374b-5p	41	68	129	21	142	84	52.1646	74.6175	76.498	58.5327	76.7155	65.4848	65.4532	63.3911	67.5154	1.06506	0.0909368	0.712885	0.936681
mmu-miR-29c-5p	21	22	33	9	26	22	26.7185	24.1409	19.5693	25.0854	14.0465	17.1508	23.8785	25.4297	22.3274	0.878003	-0.187702	0.712967	0.936681
mmu-miR-708-5p	20	30	39	11	69	38	25.4462	32.9195	23.1273	30.66	37.2772	29.6241	28.0382	29.1828	26.8937	0.921558	-0.117854	0.713045	0.936681
mmu-miR-299a-3p	29	58	69	21	77	63	36.8969	63.6443	40.9176	58.5327	41.5992	49.1136	49.9979	50.2706	49.7251	0.989149	-0.0157404	0.720929	0.942753
mmu-miR-99a-5p	23249	24138	48356	11744	49234	40385	29579.9	26487	28675.5	32733.7	26598.7	31483.4	29369	28033.4	30704.6	1.09528	0.131306	0.728821	0.944526
mmu-miR-24-1-5p	64	52	102	22	122	84	81.4277	57.0604	60.4868	61.32	65.9105	65.4848	65.0737	69.2441	60.9034	0.879547	-0.185168	0.727533	0.944526
mmu-miR-142a-3p	6	40	57	12	39	22	7.63385	43.8926	33.8015	33.4473	21.0697	17.1508	29.6938	25.7632	33.6244	1.30513	0.384193	0.736689	0.95046
mmu-miR-542-3p	20	10	31	10	83	51	25.4462	10.9732	18.3832	27.8727	44.8407	39.7586	20.6688	18.2097	23.128	1.27009	0.344936	0.746488	0.957913
mmu-miR-299b-3p	29	57	69	21	77	61	36.8969	62.547	40.9176	58.5327	41.5992	47.5544	49.7235	49.722	49.7251	1.00006	9.18e-05	0.749095	0.957913
mmu-miR-133a-5p	834	956	1778	297	1612	1162	1061.1	1049.03	1054.37	827.82	870.882	905.873	998.082	1055.07	941.094	0.891974	-0.164927	0.78299	0.972231
mmu-miR-140-3p	2244	2316	4609	1074	7086	3553	2855.06	2541.38	2733.17	2993.53	3828.21	2769.85	2780.79	2698.22	2863.35	1.0612	0.0856964	0.817756	0.972231
mmu-miR-155-5p	82	96	169	31	126	112	104.329	105.342	100.218	86.4054	68.0715	87.313	99.0738	104.836	93.3119	0.890077	-0.167998	0.790028	0.972231
mmu-miR-15a-5p	16	44	61	18	49	35	20.3569	48.2819	36.1735	50.1709	26.4722	27.2853	38.7458	34.3194	43.1722	1.25795	0.331077	0.797404	0.972231
mmu-miR-185-3p	19	17	37	2	17	9	24.1739	18.6544	21.9413	5.57454	9.18424	7.01623	17.586	21.4141	13.7579	0.64247	-0.638299	0.803786	0.972231
mmu-miR-23b-3p	3730	3508	7516	1598	7297	4739	4745.71	3849.38	4457.05	4454.06	3942.2	3694.43	4376.55	4297.55	4455.55	1.03677	0.0520917	0.803177	0.972231
mmu-miR-29b-3p	19	66	76	11	53	48	24.1739	72.4228	45.0686	30.66	28.6332	37.4199	43.0813	48.2983	37.8643	0.783967	-0.351136	0.767075	0.972231
mmu-miR-30b-5p	594	874	1518	335	1477	988	755.751	959.054	900.186	933.736	797.949	770.226	887.182	857.402	916.961	1.06946	0.096888	0.806354	0.972231
mmu-miR-335-3p	20	25	57	6	75	82	25.4462	27.4329	33.8015	16.7236	40.5187	63.9256	25.851	26.4395	25.2625	0.955484	-0.0656965	0.796353	0.972231
mmu-miR-338-3p	9	25	19	12	29	31	11.4508	27.4329	11.2672	33.4473	15.6672	24.167	20.8995	19.4418	22.3572	1.14995	0.201576	0.806105	0.972231
mmu-miR-378c	16614	12704	30623	6318	33472	19198	21138.1	13940.3	18159.7	17610	18083.2	14966.4	17712	17539.2	17884.8	1.01971	0.0281528	0.812128	0.972231
mmu-miR-3970	20	16	26	10	25	16	25.4462	17.5571	15.4182	27.8727	13.5062	12.4733	21.5735	21.5016	21.6455	1.00669	0.00962026	0.815262	0.972231
mmu-miR-411-3p	16	25	34	9	67	51	20.3569	27.4329	20.1623	25.0854	36.1967	39.7586	23.2594	23.8949	22.6239	0.946807	-0.0788584	0.812442	0.972231
mmu-miR-425-5p	42	59	111	23	117	83	53.4369	64.7416	65.8239	64.1073	63.2092	64.7052	62.0274	59.0893	64.9656	1.09945	0.136779	0.767585	0.972231
mmu-miR-451a	132	307	524	72	435	386	167.945	336.876	310.736	200.684	235.009	300.918	254.06	252.41	255.71	1.01307	0.0187371	0.820846	0.972231
mmu-miR-653-5p	19	31	51	5	90	70	24.1739	34.0168	30.2434	13.9364	48.6225	54.5706	25.5926	29.0953	22.0899	0.759225	-0.397401	0.813483	0.972231
mmu-miR-677-5p	16	10	25	2	22	35	20.3569	10.9732	14.8252	5.57454	11.8855	27.2853	12.9325	15.665	10.1999	0.651123	-0.618998	0.820681	0.972231
mmu-miR-27a-5p	88	71	157	25	267	175	111.963	77.9094	93.1023	69.6818	144.247	136.427	88.1641	94.9363	81.392	0.857333	-0.222072	0.827193	0.97575
mmu-miR-1843a-3p	29	20	48	6	37	35	36.8969	21.9463	28.4644	16.7236	19.9892	27.2853	26.0078	29.4216	22.594	0.767939	-0.380937	0.831604	0.976966
mmu-let-7b-5p	2859	2695	5358	1431	5307	3544	3637.53	2957.27	3177.34	3988.59	2867.1	2762.83	3440.18	3297.4	3582.96	1.0866	0.119825	0.844129	0.979002
mmu-miR-139-5p	650	479	1170	239	1400	901	827	525.614	693.819	666.158	756.35	702.402	678.148	676.307	679.989	1.00544	0.00783195	0.853807	0.979002
mmu-miR-223-5p	13	14	28	8	26	17	16.54	15.3624	16.6042	22.2982	14.0465	13.2529	17.7012	15.9512	19.4512	1.21942	0.286193	0.839281	0.979002
mmu-miR-29a-3p	2793	4336	7582	1411	6186	4435	3553.56	4757.96	4496.19	3932.84	3341.98	3457.44	4185.14	4155.76	4214.51	1.01414	0.0202542	0.860648	0.979002
mmu-miR-181a-5p	1686	2027	3390	869	4453	3000	2145.11	2224.26	2010.3	2422.14	2405.73	2338.74	2200.45	2184.69	2216.22	1.01443	0.0206745	0.870192	0.979002
mmu-miR-195a-3p	56	62	129	11	139	68	71.2492	68.0336	76.498	30.66	75.0947	53.0115	61.6102	69.6414	53.579	0.769356	-0.378278	0.877295	0.979002
mmu-miR-196a-5p	562	420	987	159	930	593	715.037	460.873	585.299	443.176	502.432	462.291	551.096	587.955	514.238	0.874621	-0.19327	0.85664	0.979002
mmu-miR-1981-5p	45	58	91	24	78	78	57.2539	63.6443	53.9637	66.8945	42.1395	60.8073	60.4391	60.4491	60.4291	0.99967	-0.000476476	0.874354	0.979002
mmu-miR-218-5p	23	88	70	39	107	112	29.2631	96.5638	41.5106	108.704	57.8067	87.313	69.0103	62.9134	75.1071	1.19382	0.255581	0.875655	0.979002
mmu-miR-3081-3p	9	15	26	6	33	20	11.4508	16.4597	15.4182	16.7236	17.8282	15.5916	15.0131	13.9553	16.0709	1.1516	0.203644	0.877375	0.979002
mmu-miR-30c-1-3p	26	16	52	5	42	33	33.08	17.5571	30.8364	13.9364	22.6905	25.7262	23.8525	25.3185	22.3864	0.88419	-0.177572	0.874152	0.979002
mmu-miR-331-3p	23	28	49	8	48	32	29.2631	30.7248	29.0574	22.2982	25.932	24.9466	27.8359	29.994	25.6778	0.856098	-0.224151	0.86981	0.979002
mmu-miR-664-3p	22	22	46	4	38	24	27.9908	24.1409	27.2784	11.1491	20.5295	18.7099	22.6398	26.0659	19.2137	0.737122	-0.440024	0.866216	0.979002
mmu-miR-181d-5p	175	146	326	52	452	254	222.654	160.208	193.321	144.938	244.193	198.013	180.28	191.431	169.129	0.8835	-0.178697	0.880965	0.979226
mmu-miR-107-3p	141	132	254	59	263	116	179.395	144.846	150.624	164.449	142.086	90.4313	159.829	162.121	157.537	0.971725	-0.0413806	0.885152	0.980111
mmu-miR-210-3p	49	71	113	34	128	58	62.3431	77.9094	67.0099	94.7672	69.152	45.2157	75.5074	70.1263	80.8886	1.15347	0.205981	0.898271	0.988008
mmu-miR-28a-5p	59	50	116	21	145	114	75.0662	54.8658	68.7889	58.5327	78.3362	88.8722	64.3134	64.966	63.6608	0.97991	-0.0292787	0.919633	0.988008
mmu-miR-3470b	20	13	21	13	95	54	25.4462	14.2651	12.4532	36.2345	51.3237	42.0974	22.0997	19.8556	24.3439	1.22604	0.294009	0.91034	0.988008
mmu-miR-409-3p	17	27	31	15	39	47	21.6292	29.6275	18.3832	41.8091	21.0697	36.6403	27.8623	25.6284	30.0962	1.17433	0.231837	0.909086	0.988008
mmu-miR-423-3p	1114	1095	2077	489	2229	1339	1417.35	1201.56	1231.68	1362.98	1204.22	1043.86	1303.39	1309.46	1297.33	0.990737	-0.0134256	0.901891	0.988008
mmu-miR-5099	199	168	344	81	432	234	253.189	184.349	203.995	225.769	233.388	182.422	216.826	218.769	214.882	0.982231	-0.0258656	0.915872	0.988008
mmu-miR-872-3p	12	18	26	11	30	16	15.2677	19.7517	15.4182	30.66	16.2075	12.4733	20.2744	17.5097	23.0391	1.31579	0.395931	0.917476	0.988008
mmu-miR-92a-3p	1618	1563	3034	680	2875	1671	2058.59	1715.1	1799.19	1895.34	1553.22	1302.68	1867.06	1886.85	1847.27	0.979021	-0.030588	0.905192	0.988008
mmu-miR-152-5p	16	33	44	11	46	34	20.3569	36.2114	26.0924	30.66	24.8515	26.5057	28.3302	28.2842	28.3762	1.00325	0.00468487	0.924083	0.989111
mmu-miR-423-5p	133	126	239	60	198	172	169.217	138.262	141.729	167.236	106.969	134.088	154.111	153.739	154.483	1.00483	0.00695776	0.927594	0.989206
mmu-miR-700-3p	15	14	27	9	26	19	19.0846	15.3624	16.0112	25.0854	14.0465	14.812	18.8859	17.2235	20.5483	1.19304	0.254641	0.933407	0.991744
mmu-miR-100-5p	10710	9781	20732	4171	23137	15046	13626.4	10732.8	12294.2	11625.7	12499.8	11729.6	12069.8	12179.6	11960	0.981965	-0.026256	0.966258	1
mmu-miR-101b-3p	1119	1561	2653	554	3474	2268	1423.71	1712.91	1573.25	1544.15	1876.83	1768.09	1563.51	1568.31	1558.7	0.993871	-0.0088692	0.967778	1
mmu-miR-125b-2-3p	94	108	188	50	245	184	119.597	118.51	111.486	139.364	132.361	143.443	122.239	119.054	125.425	1.05351	0.0752094	1	1
mmu-miR-130a-3p	5	21	15	13	34	32	6.36154	23.0436	8.89512	36.2345	18.3685	24.9466	18.6337	14.7026	22.5648	1.53475	0.618006	1	1
mmu-miR-145a-3p	443	468	894	189	768	768	563.632	513.544	530.149	526.794	414.912	598.718	533.53	538.588	528.472	0.981217	-0.027356	0.961543	1
mmu-miR-148a-5p	10	24	30	9	34	37	12.7231	26.3356	17.7902	25.0854	18.3685	28.8445	20.4836	19.5293	21.4378	1.09773	0.134517	1	1
mmu-miR-15b-5p	14	48	64	12	79	41	17.8123	52.6712	37.9525	33.4473	42.6797	31.9628	35.4708	35.2417	35.6999	1.013	0.0186346	1	1
mmu-miR-181c-5p	36	43	77	18	68	47	45.8031	47.1846	45.6616	50.1709	36.737	36.6403	47.205	46.4938	47.9163	1.03059	0.0434758	1	1
mmu-miR-1a-3p	2903119	2571688	6076998	654689	2565834	2042243	3.69366e+06	2.82195e+06	3.60371e+06	1.8248e+06	1.38619e+06	1.59209e+06	2.98603e+06	3.25781e+06	2.71425e+06	0.833153	-0.263347	1	1
mmu-miR-22-5p	568	620	1234	200	666	672	722.671	680.336	731.772	557.454	359.806	523.878	673.058	701.503	644.613	0.918902	-0.122016	1	1
mmu-miR-27b-5p	45	41	85	16	77	61	57.2539	44.9899	50.4057	44.5963	41.5992	47.5544	49.3115	51.1219	47.501	0.929171	-0.105983	0.961059	1
mmu-miR-28c	58	50	113	21	145	113	73.7939	54.8658	67.0099	58.5327	78.3362	88.0926	63.5506	64.3298	62.7713	0.975773	-0.0353825	0.950913	1
mmu-miR-298-5p	7	7	18	1	53	38	8.90616	7.68121	10.6741	2.78727	28.6332	29.6241	7.5122	8.29368	6.73071	0.811546	-0.301255	0.974639	1
mmu-miR-30e-5p	3161	4994	8272	1709	6321	6201	4021.77	5480	4905.36	4763.45	3414.92	4834.18	4792.64	4750.88	4834.4	1.01758	0.0251435	0.951171	1
mmu-miR-3473b	28	18	35	18	26	29	35.6246	19.7517	20.7553	50.1709	14.0465	22.6078	31.5756	27.6882	35.4631	1.2808	0.357049	1	1
mmu-miR-455-3p	32	37	70	13	112	54	40.7139	40.6007	41.5106	36.2345	60.508	42.0974	39.7649	40.6573	38.8725	0.956103	-0.0647617	1	1
mmu-miR-99b-5p	3109	3445	6264	1549	9176	4760	3955.61	3780.25	3714.6	4317.48	4957.33	3710.8	3941.99	3867.93	4016.04	1.03829	0.0542134	1	1

## Sheet: TA
miBase	raw counts						normalized counts						DESeq output
ID	C57/BL10		mdx		PPMO		C57/BL10		mdx		PPMO		base mean (counts)			mdx vs C57		negative binomial test
	C57-1	C57-2	mdx-1	mdx-2	PPMO-1	PPMO-2	C57-1	C57-2	mdx-1	mdx-2	PPMO-1	PPMO-2	All samples	C57/BL10	mdx	ratio	log2 ratio	pval	padj
mmu-miR-31-5p	2	1	280	49	287	69	1.35546	3.43154	68.7045	99.7239	112.454	145.266	41.2868	2.27858	80.295	35.2391	5.13911	3.73763e-10	8.93295e-08
mmu-miR-34c-5p	25	10	529	68	245	85	16.9433	34.3154	129.802	138.392	95.9975	178.951	76.2251	24.4654	127.985	5.23125	2.38716	2.37433e-06	0.000190867
mmu-miR-434-3p	745	206	433	56	178	30	504.91	706.896	106.247	113.97	69.7451	63.1591	343.171	581.254	105.087	0.180794	-2.46758	2.39581e-06	0.000190867
mmu-miR-127-5p	218	53	136	21	93	18	147.745	181.871	33.3708	42.7388	36.4399	37.8954	97.344	158.39	36.2984	0.229172	-2.1255	0.000129527	0.00773925
mmu-miR-21a-5p	11052	2454	89655	11396	44230	7041	7490.28	8420.99	21998.9	23192.9	17330.5	14823.4	14611.2	7655.63	21566.7	2.81711	1.49422	0.000204556	0.00977777
mmu-miR-483-3p	8	2	182	24	82	34	5.42185	6.86307	44.6579	48.8444	32.1298	71.5803	25.2586	5.9009	44.6163	7.56094	2.91856	0.000377731	0.0150463
mmu-miR-136-3p	187	42	139	23	93	13	126.736	144.125	34.1069	46.8092	36.4399	27.3689	84.4419	130.302	38.5821	0.296098	-1.75585	0.00105533	0.036032
mmu-miR-455-5p	24	8	306	39	116	34	16.2655	27.4523	75.0842	79.3721	45.4519	71.5803	47.313	20.9161	73.7099	3.52407	1.81724	0.00124728	0.0372626
mmu-miR-34b-5p	2	0	73	10	25	7	1.35546	0	17.9123	20.3518	9.79566	14.7371	9.464	0.671875	18.2561	27.1719	4.76404	0.00557521	0.137919
mmu-miR-532-5p	812	219	4998	725	2753	859	550.318	751.506	1226.38	1475.51	1078.7	1808.45	956.75	624.649	1288.85	2.06332	1.04497	0.00577067	0.137919
mmu-miR-23a-3p	1226	331	7958	890	2843	580	830.898	1135.84	1952.68	1811.31	1113.96	1221.07	1370.35	943.677	1797.03	1.90429	0.92925	0.00790615	0.157464
mmu-miR-501-3p	143	26	960	127	724	174	96.9155	89.2199	235.558	258.468	283.682	366.322	162.772	89.8133	235.731	2.62468	1.39214	0.00731128	0.157464
mmu-miR-298-5p	5	1	80	14	40	14	3.38865	3.43154	19.6299	28.4925	15.6731	29.4742	13.1139	3.28639	22.9414	6.98074	2.80338	0.0147436	0.271056
mmu-miR-127-3p	3132	940	3889	486	2082	642	2122.65	3225.64	954.257	989.098	815.783	1351.6	1744.96	2562.46	927.471	0.361946	-1.46615	0.0266155	0.44606
mmu-miR-382-5p	67	21	63	9	44	6	45.408	72.0623	15.4585	18.3166	17.2404	12.6318	36.1804	56.2485	16.1122	0.286447	-1.80366	0.0279954	0.44606
mmu-miR-30a-3p	1742	277	2525	371	2444	395	1180.61	950.535	619.568	755.052	957.624	831.594	842.976	1030.26	655.693	0.636435	-0.651915	0.03385	0.449452
mmu-miR-337-5p	186	63	165	18	89	28	126.058	216.187	40.4866	36.6333	34.8726	58.9484	100.264	163.707	36.8221	0.224927	-2.15247	0.0304412	0.449452
mmu-miR-541-5p	208	30	302	23	202	49	140.968	102.946	74.1027	46.8092	79.149	103.16	87.937	118.076	57.798	0.489498	-1.03062	0.0336744	0.449452
mmu-miR-199a-5p	672	181	3544	411	2030	495	455.435	621.108	869.603	836.46	795.408	1042.12	665.493	516.563	814.423	1.57662	0.656834	0.051307	0.547638
mmu-miR-221-3p	165	49	927	116	482	102	111.826	168.145	227.461	236.081	188.86	214.741	177.692	134.158	221.226	1.64899	0.721586	0.0474643	0.547638
mmu-miR-24-2-5p	311	89	1636	216	1249	207	210.774	305.407	401.431	439.599	489.391	435.797	324.392	247.473	401.311	1.62164	0.697451	0.048192	0.547638
mmu-miR-382-3p	55	5	30	2	16	2	37.2752	17.1577	7.3612	4.07036	6.26922	4.2106	15.9884	26.5101	5.46672	0.206213	-2.27779	0.0446711	0.547638
mmu-miR-409-5p	47	17	45	4	23	2	31.8534	58.3361	11.0418	8.14073	9.01201	4.2106	26.134	43.103	9.1651	0.212633	-2.23357	0.0527016	0.547638
mmu-miR-181b-5p	753	171	1198	141	948	203	510.331	586.793	293.957	286.961	371.452	427.376	402.503	527.707	277.299	0.52548	-0.928293	0.0585202	0.582764
mmu-miR-674-3p	58	7	360	39	212	35	39.3084	24.0208	88.3344	79.3721	83.0672	73.6856	55.4036	30.7313	80.0759	2.60568	1.38166	0.063853	0.610435
mmu-miR-30c-5p	9227	1439	16074	1847	10605	1671	6253.42	4937.98	3944.13	3758.98	4155.32	3517.96	4544.54	5411.74	3677.35	0.679513	-0.557428	0.0733304	0.665785
mmu-miR-574-5p	18	6	162	14	41	13	12.1992	20.5892	39.7505	28.4925	16.0649	27.3689	24.1477	15.6871	32.6083	2.07867	1.05566	0.0752142	0.665785
mmu-miR-341-3p	129	47	125	17	69	23	87.4273	161.282	30.6717	34.5981	27.036	48.4219	74.9962	118.851	31.1415	0.262022	-1.93224	0.0814905	0.671594
mmu-miR-434-5p	264	80	401	54	365	59	178.921	274.523	98.3947	109.9	143.017	124.213	158.304	217.224	99.3847	0.457523	-1.12808	0.0800153	0.671594
mmu-miR-222-3p	78	24	617	44	236	61	52.863	82.3569	151.395	89.548	92.4711	128.423	89.9812	64.7639	115.199	1.77874	0.830859	0.0871413	0.687236
mmu-miR-486a-5p	5724	2118	28746	4018	17430	4513	3879.33	7267.99	7053.5	8177.36	6829.54	9501.23	6296.1	5325.9	7266.3	1.36433	0.448196	0.0920149	0.687236
mmu-miR-486b-5p	5724	2118	28746	4018	17430	4513	3879.33	7267.99	7053.5	8177.36	6829.54	9501.23	6296.1	5325.9	7266.3	1.36433	0.448196	0.0920149	0.687236
mmu-miR-338-5p	33	6	33	2	30	3	22.3651	20.5892	8.09732	4.07036	11.7548	6.31591	13.2733	20.7261	5.82038	0.280823	-1.83227	0.0957603	0.693537
mmu-miR-183-5p	3	0	35	8	49	15	2.03319	0	8.58807	16.2815	19.1995	31.5795	6.42706	1.00781	11.8463	11.7545	3.55514	0.103684	0.708014
mmu-miR-30c-2-3p	387	54	530	98	476	68	262.282	185.303	130.048	199.448	186.509	143.161	186.912	216.77	157.053	0.724517	-0.464908	0.103135	0.708014
mmu-miR-151-5p	77	21	99	16	100	13	52.1853	72.0623	24.292	32.5629	39.1827	27.3689	43.3596	59.6079	27.1114	0.454829	-1.13661	0.109631	0.717848
mmu-miR-185-5p	670	61	579	92	1043	89	454.08	209.324	142.071	187.237	408.675	187.372	240.063	323.087	157.04	0.486061	-1.04079	0.115776	0.717848
mmu-miR-34a-5p	11	3	75	16	28	11	7.45504	10.2946	18.403	32.5629	10.9711	23.1583	16.3987	8.51542	24.282	2.85154	1.51174	0.112758	0.717848
mmu-miR-99b-3p	37	17	225	30	132	35	25.076	58.3361	55.209	61.0555	51.7211	73.6856	47.6097	39.7436	55.4757	1.39584	0.481134	0.117138	0.717848
mmu-miR-101b-3p	1843	333	3611	354	2441	429	1249.06	1142.7	886.043	720.454	956.449	903.174	960.74	1154.16	767.315	0.664823	-0.588957	0.141576	0.766994
mmu-miR-103-3p	1086	133	1691	215	1331	245	736.016	456.394	414.926	437.564	521.521	515.799	492.675	578.52	406.83	0.703226	-0.507939	0.136966	0.766994
mmu-miR-122-5p	117	19	143	36	67	39	79.2945	65.1992	35.0884	73.2665	26.2524	82.1068	60.7155	69.832	51.5989	0.738901	-0.436547	0.13486	0.766994
mmu-miR-146b-5p	613	131	2588	365	1446	208	415.449	449.531	635.026	742.841	566.581	437.903	536.869	416.408	657.33	1.57857	0.658622	0.143338	0.766994
mmu-miR-186-5p	109	12	151	23	121	17	73.8727	41.1784	37.0514	46.8092	47.411	35.7901	47.9472	55.8976	39.9968	0.715536	-0.482903	0.150832	0.766994
mmu-miR-23b-3p	1274	375	5876	635	2146	518	863.429	1286.83	1441.81	1292.34	840.86	1090.55	1168	1030.5	1305.51	1.26687	0.341268	0.149926	0.766994
mmu-miR-30a-5p	46308	5444	56865	10501	64741	9769	31384.4	18681.3	13953.2	21371.4	25367.2	20566.7	20570.5	24303.5	16837.5	0.6928	-0.529488	0.143227	0.766994
mmu-miR-381-3p	209	73	285	33	193	49	141.646	250.502	69.9314	67.161	75.6225	103.16	126.472	187.5	65.4441	0.349035	-1.51856	0.149473	0.766994
mmu-miR-132-3p	13	5	99	12	51	12	8.8105	17.1577	24.292	24.4222	19.9832	25.2636	17.826	12.4007	23.2513	1.875	0.90689	0.154438	0.768972
mmu-miR-615-3p	409	72	727	95	549	118	277.192	247.071	178.386	193.342	215.113	248.426	215.232	253.081	177.382	0.700892	-0.512735	0.158809	0.774598
mmu-miR-30e-3p	510	92	940	120	868	107	345.643	315.701	230.651	244.222	340.105	225.267	272.882	319.145	226.618	0.710081	-0.493945	0.178125	0.851436
mmu-miR-5099	141	45	682	74	284	50	95.5601	154.419	167.345	150.603	111.279	105.265	135.74	119.669	151.812	1.2686	0.34324	0.182009	0.852945
mmu-miR-107-3p	94	26	170	14	95	18	63.7067	89.2199	41.7135	28.4925	37.2235	37.8954	53.4519	73.3524	33.5515	0.457401	-1.12847	0.207671	0.854139
mmu-miR-133a-5p	1523	135	2000	289	1829	210	1032.18	463.257	490.747	588.168	716.651	442.113	621.604	728.538	514.67	0.706442	-0.501357	0.239858	0.854139
mmu-miR-140-5p	53	9	275	27	157	22	35.9197	30.8838	67.4777	54.9499	61.5168	46.3166	45.37	32.265	58.4751	1.81234	0.857852	0.221164	0.854139
mmu-miR-1839-5p	338	55	676	72	538	61	229.073	188.734	165.872	146.533	210.803	128.423	175.545	201.915	149.175	0.738797	-0.436749	0.231363	0.854139
mmu-miR-1a-3p	9476099	809335	3566356	2482705	9019920	2469200	6.42225e+06	2.77726e+06	875089	5.05276e+06	3.53424e+06	5.19841e+06	3.65002e+06	4.48374e+06	2.8163e+06	0.628115	-0.670901	0.197142	0.854139
mmu-miR-206-3p	5213	846	38193	14815	47079	14437	3533.01	2903.08	9371.54	30151.2	18446.8	30394.2	10954.9	3110.51	18799.3	6.04381	2.59546	0.243019	0.854139
mmu-miR-214-3p	115	60	870	71	342	104	77.9391	205.892	213.475	144.498	134.005	218.951	153.057	135.035	171.08	1.26693	0.34134	0.213394	0.854139
mmu-miR-24-3p	3453	920	13324	1997	10510	2081	2340.21	3157.01	3269.35	4064.26	4118.1	4381.13	3068.03	2638.16	3497.9	1.32589	0.40696	0.21401	0.854139
mmu-miR-28a-3p	119	22	198	28	178	30	80.65	75.4938	48.5839	56.9851	69.7451	63.1591	62.8433	75.324	50.3627	0.668614	-0.580755	0.213555	0.854139
mmu-miR-320-3p	210	22	332	45	332	41	142.324	75.4938	81.4639	91.5832	130.086	86.3174	94.2298	105.894	82.5652	0.779694	-0.35902	0.236928	0.854139
mmu-miR-322-3p	207	37	366	56	433	106	140.29	126.967	89.8066	113.97	169.661	223.162	113.088	128.987	97.1887	0.753476	-0.408366	0.242149	0.854139
mmu-miR-374b-5p	22	10	164	11	64	9	14.9101	34.3154	40.2412	22.387	25.0769	18.9477	26.7033	23.4576	29.949	1.27673	0.352453	0.239085	0.854139
mmu-miR-374c-5p	22	10	164	11	64	9	14.9101	34.3154	40.2412	22.387	25.0769	18.9477	26.7033	23.4576	29.949	1.27673	0.352453	0.239085	0.854139
mmu-miR-455-3p	29	4	191	13	62	26	19.6542	13.7261	46.8663	26.4574	24.2932	54.7378	25.6155	16.169	35.0621	2.16848	1.11668	0.198238	0.854139
mmu-miR-497a-5p	18	12	140	14	71	19	12.1992	41.1784	34.3523	28.4925	27.8197	40.0007	27.671	25.3273	30.0148	1.18508	0.244981	0.240622	0.854139
mmu-miR-652-3p	101	36	708	48	196	49	68.4508	123.535	173.724	97.6887	76.798	103.16	110.779	91.7709	129.787	1.41424	0.500032	0.20464	0.854139
mmu-miR-99b-5p	2123	591	8927	1014	5333	1498	1438.82	2028.04	2190.45	2063.67	2089.61	3153.74	1846.84	1662.76	2030.93	1.22142	0.288563	0.227768	0.854139
mmu-miR-30d-5p	19076	2469	36310	4804	31874	4860	12928.4	8472.46	8909.5	9777.01	12489.1	10231.8	9645.91	10375.3	8916.52	0.859399	-0.218599	0.253297	0.877361
mmu-miR-214-5p	30	12	173	16	114	28	20.3319	41.1784	42.4496	32.5629	44.6682	58.9484	32.5968	29.3585	35.8352	1.2206	0.287596	0.261151	0.879084
mmu-miR-340-5p	346	35	527	78	448	28	234.495	120.104	129.312	158.744	175.538	58.9484	154.934	172.469	137.399	0.796661	-0.327962	0.258741	0.879084
mmu-miR-16-1-3p	42	8	176	31	93	18	28.4647	27.4523	43.1857	63.0906	36.4399	37.8954	38.8136	26.963	50.6642	1.87903	0.909986	0.268629	0.8817
mmu-miR-191-5p	1283	179	2175	392	2351	356	869.529	614.245	533.687	797.791	921.184	749.487	676.652	718.607	634.698	0.883233	-0.179135	0.276684	0.8817
mmu-miR-362-5p	10	2	73	7	41	5	6.77731	6.86307	17.9123	14.2463	16.0649	10.5265	10.9669	6.57278	15.3611	2.33707	1.2247	0.274245	0.8817
mmu-miR-532-3p	32	12	170	19	95	28	21.6874	41.1784	41.7135	38.6685	37.2235	58.9484	34.2035	30.0304	38.3766	1.27792	0.353801	0.271925	0.8817
mmu-miR-145a-3p	383	65	733	107	625	81	259.571	223.05	179.859	217.764	244.892	170.529	211.385	233.1	189.67	0.813687	-0.297455	0.281246	0.884445
mmu-miR-676-3p	119	19	430	77	289	73	80.65	65.1992	105.511	156.709	113.238	153.687	97.7515	70.5039	124.999	1.77294	0.826142	0.293937	0.91235
mmu-let-7e-5p	264	51	1077	114	528	81	178.921	175.008	264.267	232.011	206.884	170.529	203.804	170.629	236.979	1.38885	0.473894	0.333894	0.919879
mmu-let-7f-5p	18299	2530	39523	4701	25764	3467	12401.8	8681.79	9697.89	9567.39	10095	7299.08	9704.09	10212.3	9195.9	0.900475	-0.151242	0.307672	0.919879
mmu-miR-143-3p	79695	17732	156808	26459	125406	21195	54011.8	60848	38476.5	53848.9	49137.4	44621.9	49641	55262.6	44019.5	0.796551	-0.328161	0.343923	0.919879
mmu-miR-144-3p	9	2	70	5	22	2	6.09958	6.86307	17.1761	10.1759	8.62018	4.2106	9.65709	6.23684	13.0773	2.09679	1.06818	0.320475	0.919879
mmu-miR-151-3p	557	112	2372	201	1394	250	377.496	384.332	582.025	409.072	546.206	526.325	420.335	367.068	473.602	1.29023	0.36763	0.337647	0.919879
mmu-miR-16-5p	444	85	939	121	692	94	300.913	291.681	230.406	246.257	271.144	197.898	256.596	285.726	227.466	0.796097	-0.328984	0.370902	0.919879
mmu-miR-181a-1-3p	24	4	125	14	70	21	16.2655	13.7261	30.6717	28.4925	27.4279	44.2113	21.3679	14.4893	28.2464	1.94947	0.963081	0.314287	0.919879
mmu-miR-182-5p	4	2	43	3	47	8	2.71092	6.86307	10.5511	6.10555	18.4158	16.8424	6.26072	4.55715	7.9643	1.74765	0.805415	0.341562	0.919879
mmu-miR-193b-3p	52	9	230	26	81	15	35.242	30.8838	56.4359	52.9147	31.7379	31.5795	42.0671	31.9291	52.2051	1.63503	0.70932	0.354231	0.919879
mmu-miR-26a-5p	28526	4260	58490	8824	39271	5863	19333	14618.3	14351.9	17958.4	15387.4	12343.4	15919.1	16427.5	15410.7	0.938103	-0.0921818	0.345704	0.919879
mmu-miR-29c-5p	30	5	49	5	42	6	20.3319	17.1577	12.0233	10.1759	16.4567	12.6318	14.3567	18.1116	10.6017	0.585352	-0.772624	0.369417	0.919879
mmu-miR-300-3p	80	33	126	16	92	11	54.2185	113.241	30.917	32.5629	36.048	23.1583	55.0953	79.8961	30.2944	0.379172	-1.39908	0.369526	0.919879
mmu-miR-30e-5p	3684	523	6598	1152	5643	1004	2496.76	1794.69	1618.97	2344.53	2211.08	2113.72	1983.72	2077.9	1889.54	0.90935	-0.137092	0.307208	0.919879
mmu-miR-335-3p	17	0	98	10	48	4	11.5214	0	24.0466	20.3518	18.8077	8.42121	13.4571	5.71094	21.2034	3.71276	1.89249	0.312513	0.919879
mmu-miR-486a-3p	436	100	894	123	751	212	295.491	343.154	219.364	250.327	294.262	446.324	265.615	307.139	224.091	0.729607	-0.454809	0.353018	0.919879
mmu-miR-486b-3p	436	100	894	123	751	212	295.491	343.154	219.364	250.327	294.262	446.324	265.615	307.139	224.091	0.729607	-0.454809	0.353018	0.919879
mmu-miR-503-5p	15	1	77	10	50	10	10.166	3.43154	18.8937	20.3518	19.5913	21.053	12.6867	6.64577	18.7277	2.81799	1.49466	0.37334	0.919879
mmu-miR-574-3p	37	10	209	13	74	12	25.076	34.3154	51.283	26.4574	28.9952	25.2636	32.8404	28.4967	37.1841	1.30486	0.383891	0.324506	0.919879
mmu-miR-744-5p	519	158	2190	199	1202	341	351.742	542.183	537.368	405.001	470.975	717.908	439.213	428.21	450.216	1.05139	0.0722993	0.359577	0.919879
mmu-miR-99a-5p	11391	2909	42304	5264	24598	5460	7720.03	9982.34	10380.3	10713.2	9638.15	11494.9	9283.81	8500.56	10067.1	1.18428	0.244013	0.362868	0.919879
mmu-miR-148a-3p	3804	990	13584	1876	9443	1835	2578.09	3397.22	3333.15	3818	3700.02	3863.23	3140.16	2868.54	3411.79	1.18938	0.250211	0.377768	0.921292
mmu-miR-10b-5p	5611	957	12676	1501	9942	1645	3802.75	3283.98	3110.35	3054.81	3895.54	3463.22	3182.71	3422.56	2942.86	0.859842	-0.217856	0.39453	0.942928
mmu-miR-451a	111	24	243	21	174	26	75.2281	82.3569	59.6257	42.7388	68.1778	54.7378	62.3812	75.8499	48.9125	0.644859	-0.632944	0.390777	0.942928
mmu-miR-194-5p	56	18	116	10	61	15	37.9529	61.7676	28.4633	20.3518	23.9014	31.5795	35.5292	47.7331	23.3254	0.488662	-1.03309	0.409836	0.945511
mmu-miR-199a-3p	4163	1213	16051	1680	8036	2191	2821.39	4162.45	3938.49	3419.11	3148.72	4612.72	3430.46	3347.44	3513.47	1.0496	0.0698421	0.405	0.945511
mmu-miR-199b-3p	4163	1213	16051	1680	8036	2191	2821.39	4162.45	3938.49	3419.11	3148.72	4612.72	3430.46	3347.44	3513.47	1.0496	0.0698421	0.405	0.945511
mmu-miR-500-3p	9	3	56	6	34	5	6.09958	10.2946	13.7409	12.2111	13.3221	10.5265	10.1177	7.84354	12.3919	1.57989	0.659823	0.411436	0.945511
mmu-miR-342-3p	28	7	125	16	61	7	18.9765	24.0208	30.6717	32.5629	23.9014	14.7371	25.4148	20.6532	30.1765	1.46111	0.547063	0.415564	0.945902
mmu-let-7d-3p	310	76	1624	100	456	108	210.097	260.797	398.486	203.518	178.673	227.373	257.102	226.25	287.954	1.27273	0.347921	0.424872	0.948445
mmu-let-7i-5p	13576	2865	44503	7025	29566	5796	9200.88	9831.35	10919.8	14297.2	11584.7	12202.3	10594.8	9163.89	12025.7	1.31229	0.392089	0.431714	0.948445
mmu-miR-148b-3p	420	98	960	103	612	127	284.647	336.291	235.558	209.624	239.798	267.373	255.561	298.55	212.571	0.71201	-0.490031	0.423953	0.948445
mmu-miR-345-3p	52	6	82	18	48	13	35.242	20.5892	20.1206	36.6333	18.8077	27.3689	27.0731	27.109	27.0373	0.997357	-0.00381843	0.432857	0.948445
mmu-miR-378b	3273	531	7203	994	3416	566	2218.21	1822.15	1767.42	2022.97	1338.48	1191.6	1880.53	1952.68	1808.39	0.926104	-0.110753	0.436523	0.948445
mmu-let-7g-5p	15250	2722	34363	4766	21977	3622	10335.4	9340.64	8431.76	9699.68	8611.17	7625.4	9073.4	9496.49	8650.32	0.910897	-0.134641	0.487442	0.959366
mmu-let-7j	562	105	2022	229	1416	209	380.885	360.311	496.145	466.057	554.826	440.008	408.431	357.501	459.362	1.28493	0.361686	0.493732	0.959366
mmu-miR-1198-5p	74	15	308	30	195	39	50.1521	51.473	75.575	61.0555	76.4062	82.1068	57.1102	48.9599	65.2605	1.33294	0.41461	0.458104	0.959366
mmu-miR-1249-3p	28	2	133	11	56	6	18.9765	6.86307	32.6347	22.387	21.9423	12.6318	19.4571	12.6197	26.2945	2.08361	1.05909	0.488739	0.959366
mmu-miR-128-3p	2677	313	5370	835	4989	998	1814.29	1074.07	1317.65	1699.38	1954.82	2101.09	1420.53	1402.2	1438.86	1.02614	0.0372295	0.481904	0.959366
mmu-miR-155-5p	66	6	116	20	83	7	44.7302	20.5892	28.4633	40.7036	32.5216	14.7371	32.3938	31.8121	32.9756	1.03657	0.0518228	0.468826	0.959366
mmu-miR-218-5p	19	10	84	15	54	17	12.8769	34.3154	20.6114	30.5277	21.1586	35.7901	23.4139	22.4498	24.378	1.08589	0.118877	0.461569	0.959366
mmu-miR-30b-5p	426	104	989	115	393	82	288.713	356.88	242.674	234.046	153.988	172.635	268.888	310.206	227.57	0.733608	-0.446919	0.490164	0.959366
mmu-miR-30d-3p	23	2	40	4	32	7	15.5878	6.86307	9.81493	8.14073	12.5384	14.7371	9.75781	10.94	8.57565	0.783883	-0.35129	0.474639	0.959366
mmu-miR-339-5p	82	19	333	34	131	24	55.5739	65.1992	81.7093	69.1962	51.3293	50.5272	65.071	58.0742	72.0678	1.24096	0.311458	0.468149	0.959366
mmu-miR-365-3p	48	8	200	22	88	8	32.5311	27.4523	49.0747	44.774	34.4807	16.8424	36.8935	28.9786	44.8083	1.54625	0.628778	0.458984	0.959366
mmu-miR-378c	13070	2225	31182	3562	22533	3553	8857.94	7635.17	7651.23	7249.32	8829.03	7480.14	7539.52	7965.61	7113.43	0.893017	-0.163241	0.482269	0.959366
mmu-miR-98-5p	181	32	403	47	218	23	122.669	109.809	98.8854	95.6535	85.4182	48.4219	102.542	112.219	92.8653	0.827536	-0.273107	0.468185	0.959366
mmu-miR-29a-3p	2008	292	4421	664	2954	514	1360.88	1002.01	1084.8	1351.36	1157.46	1082.13	1152.84	1143.72	1161.96	1.01595	0.0228302	0.498894	0.961577
mmu-miR-125b-5p	2379	478	9031	797	4033	760	1612.32	1640.27	2215.97	1622.04	1580.24	1600.03	1700.49	1567.2	1833.78	1.1701	0.226632	0.514463	0.975846
mmu-miR-223-3p	13	4	62	8	15	3	8.8105	13.7261	15.2131	16.2815	5.8774	6.31591	12.9116	10.794	15.0293	1.39238	0.477549	0.511824	0.975846
mmu-miR-26b-5p	1539	221	3582	471	1830	239	1043.03	758.369	878.927	958.571	717.043	503.167	874.447	872.089	876.804	1.00541	0.0077794	0.528903	0.990968
mmu-miR-504-5p	41	8	257	11	85	19	27.787	27.4523	63.0609	22.387	33.3053	40.0007	33.7699	26.627	40.9127	1.53651	0.619657	0.530728	0.990968
mmu-let-7a-5p	5270	800	13419	1457	6946	1148	3571.64	2745.23	3292.66	2965.26	2721.63	2416.89	3021.87	3055.75	2987.99	0.977825	-0.0323517	0.595519	0.993971
mmu-let-7b-5p	1609	387	5601	568	2680	639	1090.47	1328	1374.34	1155.98	1050.1	1345.29	1185.37	1162.32	1208.43	1.03967	0.0561298	0.635987	0.993971
mmu-miR-10a-5p	4093	779	9781	1277	8008	1200	2773.95	2673.17	2400	2598.93	3137.75	2526.36	2506.01	2626.61	2385.41	0.908168	-0.138968	0.584015	0.993971
mmu-miR-125a-5p	1140	200	4130	403	2028	330	772.613	686.307	1013.39	820.178	794.624	694.75	790.047	704.309	875.786	1.24347	0.314369	0.560475	0.993971
mmu-miR-125b-2-3p	55	11	170	32	124	22	37.2752	37.7469	41.7135	65.1258	48.5865	46.3166	43.5361	36.1503	50.9219	1.40862	0.494278	0.626006	0.993971
mmu-miR-139-5p	395	114	1437	132	826	184	267.704	391.195	352.601	268.644	323.649	387.376	306.324	315.859	296.79	0.939626	-0.0898416	0.632552	0.993971
mmu-miR-140-3p	1241	339	4351	469	2366	540	841.064	1163.29	1067.62	954.5	927.062	1136.86	963.55	961.57	965.531	1.00412	0.00593024	0.590609	0.993971
mmu-miR-145a-5p	950	214	2005	366	1568	257	643.844	734.349	491.973	744.877	614.384	541.063	626.27	662.975	589.566	0.889273	-0.169301	0.560838	0.993971
mmu-miR-146a-5p	199	24	514	45	443	70	134.868	82.3569	126.122	91.5832	173.579	147.371	104.717	105.412	104.021	0.9868	-0.0191703	0.625241	0.993971
mmu-miR-193a-5p	23	1	37	7	35	8	15.5878	3.43154	9.07881	14.2463	13.7139	16.8424	10.2252	9.33327	11.1171	1.19112	0.25232	0.58034	0.993971
mmu-miR-195a-5p	154	34	380	38	281	40	104.371	116.672	93.2419	77.3369	110.103	84.2121	93.9155	106.362	81.4687	0.765955	-0.384668	0.592452	0.993971
mmu-miR-199b-5p	150	35	517	68	246	66	101.66	120.104	126.858	138.392	96.3893	138.95	116.598	106.625	126.57	1.18706	0.247389	0.564628	0.993971
mmu-miR-19b-3p	58	9	124	18	113	21	39.3084	30.8838	30.4263	36.6333	44.2764	44.2113	32.9667	33.9447	31.9886	0.942376	-0.0856259	0.630397	0.993971
mmu-miR-204-5p	67	5	142	18	113	17	45.408	17.1577	34.843	36.6333	44.2764	35.7901	32.326	30.5413	34.1106	1.11687	0.159459	0.596104	0.993971
mmu-miR-22-5p	384	66	793	150	632	92	260.249	226.481	194.581	305.277	247.634	193.688	236.641	235.042	238.239	1.0136	0.0194916	0.573485	0.993971
mmu-miR-24-1-5p	31	4	62	9	56	9	21.0097	13.7261	15.2131	18.3166	21.9423	18.9477	16.4176	16.8409	15.9943	0.949733	-0.0744067	0.636838	0.993971
mmu-miR-299a-3p	27	14	58	4	35	9	18.2987	48.0415	14.2317	8.14073	13.7139	18.9477	21.1309	31.5641	10.6977	0.338918	-1.56099	0.657102	0.993971
mmu-miR-3068-5p	17	6	35	4	33	8	11.5214	20.5892	8.58807	8.14073	12.9303	16.8424	11.6687	15.3511	7.98621	0.520235	-0.942764	0.655012	0.993971
mmu-miR-328-3p	750	193	1699	242	1288	302	508.298	662.286	416.889	492.514	504.673	635.801	497.938	562.046	433.829	0.771874	-0.373563	0.538756	0.993971
mmu-miR-331-3p	10	1	49	5	30	7	6.77731	3.43154	12.0233	10.1759	11.7548	14.7371	7.78388	4.96608	10.6017	2.13482	1.09411	0.605742	0.993971
mmu-miR-351-5p	73	22	265	33	161	33	49.4744	75.4938	65.0239	67.161	63.0841	69.475	61.4786	59.8709	63.0863	1.05371	0.0754737	0.589567	0.993971
mmu-miR-3535	43	5	211	12	66	9	29.1424	17.1577	51.7738	24.4222	25.8606	18.9477	29.4668	22.4788	36.4549	1.62174	0.697544	0.616913	0.993971
mmu-miR-378a-3p	57762	9952	183002	23956	144734	20987	39147.1	34150.6	44903.8	48754.8	56710.6	44184	40043.2	35394.3	44692	1.26269	0.336499	0.650863	0.993971
mmu-miR-378a-5p	1087	302	3789	420	1888	558	736.694	1036.32	929.719	854.776	739.768	1174.76	851.189	850.388	851.991	1.00189	0.00271741	0.588853	0.993971
mmu-miR-379-5p	435	138	1136	79	642	124	294.813	473.552	278.744	160.779	251.553	261.057	289.008	367.858	210.159	0.571305	-0.807668	0.623837	0.993971
mmu-miR-3968	42	5	90	10	75	13	28.4647	17.1577	22.0836	20.3518	29.387	27.3689	21.2016	22.1429	20.2602	0.914977	-0.128192	0.580865	0.993971
mmu-miR-409-3p	25	5	50	7	26	8	16.9433	17.1577	12.2687	14.2463	10.1875	16.8424	14.5408	16.4319	12.6496	0.769818	-0.37741	0.648521	0.993971
mmu-miR-423-5p	66	23	249	30	196	30	44.7302	78.9253	61.098	61.0555	76.798	63.1591	58.7155	59.126	58.305	0.986115	-0.0201718	0.567317	0.993971
mmu-miR-653-5p	18	3	42	2	30	5	12.1992	10.2946	10.3057	4.07036	11.7548	10.5265	8.87418	10.867	6.88138	0.633238	-0.65918	0.649851	0.993971
mmu-miR-671-3p	30	8	99	18	76	25	20.3319	27.4523	24.292	36.6333	29.7788	52.6325	25.9866	22.9317	29.0414	1.26643	0.340767	0.650178	0.993971
mmu-let-7a-1-3p	92	8	224	23	109	14	62.3513	27.4523	54.9636	46.8092	42.7091	29.4742	46.1813	43.7599	48.6027	1.11067	0.151427	0.666281	0.995257
mmu-let-7c-2-3p	92	8	224	23	109	14	62.3513	27.4523	54.9636	46.8092	42.7091	29.4742	46.1813	43.7599	48.6027	1.11067	0.151427	0.666281	0.995257
mmu-let-7c-5p	4470	856	12744	1503	7573	1509	3029.46	2937.39	3127.04	3058.88	2967.3	3176.9	2914.89	2876.98	2952.81	1.02636	0.0375333	1	1
mmu-let-7d-5p	2183	421	5722	628	3197	653	1479.49	1444.68	1404.03	1278.09	1252.67	1374.76	1345.18	1409.77	1280.6	0.90837	-0.138648	0.688687	1
mmu-let-7i-3p	40	16	122	24	71	26	27.1092	54.9046	29.9355	48.8444	27.8197	54.7378	38.3439	39.1447	37.543	0.959082	-0.0602733	1	1
mmu-miR-100-5p	9460	2214	28703	3884	20181	3616	6411.34	7597.42	7042.95	7904.65	7907.45	7612.77	6933.56	6735.21	7131.92	1.0589	0.082568	0.754556	1
mmu-miR-101a-3p	3082	569	10047	836	5483	761	2088.77	1952.54	2465.27	1701.41	2148.38	1602.13	1970.38	1949.57	1991.19	1.02135	0.0304731	0.934105	1
mmu-miR-101c	3080	569	10042	836	5482	760	2087.41	1952.54	2464.04	1701.41	2147.99	1600.03	1969.75	1948.9	1990.6	1.0214	0.0305432	0.933338	1
mmu-miR-106b-3p	166	64	547	58	227	84	112.503	219.618	134.219	118.041	88.9446	176.845	139.526	158.594	120.457	0.759526	-0.396829	1	1
mmu-miR-125b-1-3p	28	4	71	12	48	7	18.9765	13.7261	17.4215	24.4222	18.8077	14.7371	17.8917	15.8331	19.9504	1.26005	0.333477	1	1
mmu-miR-126a-3p	16490	3744	44797	5554	40423	5938	11175.8	12847.7	10992	11303.4	15838.8	12501.3	11098	11555.1	10640.8	0.920876	-0.118922	0.871107	1
mmu-miR-126a-5p	728	106	1783	252	1419	219	493.388	363.743	437.501	512.866	556.002	461.061	434.127	414.873	453.382	1.09282	0.128057	0.722489	1
mmu-miR-133a-3p	91944	24092	267963	37894	119722	26764	62313.3	82672.6	65751	77121.2	46910.3	56346.3	68877.3	69596.1	68158.5	0.979343	-0.0301132	1	1
mmu-miR-133b-3p	18649	4653	45896	7157	20527	5875	12639	15966.9	11261.7	14565.8	8043.02	12368.6	13029.1	13740.9	12317.3	0.896398	-0.157788	0.794232	1
mmu-miR-134-5p	27	8	82	8	44	6	18.2987	27.4523	20.1206	16.2815	17.2404	12.6318	19.6555	21.9239	17.3871	0.793064	-0.33449	1	1
mmu-miR-139-3p	16	11	54	6	39	17	10.8437	37.7469	13.2502	12.2111	15.2812	35.7901	17.6024	23.0487	12.1561	0.527411	-0.923	1	1
mmu-miR-142a-5p	56	5	173	18	99	9	37.9529	17.1577	42.4496	36.6333	38.7908	18.9477	32.3056	26.846	37.7652	1.40673	0.49235	0.964483	1
mmu-miR-143-5p	307	98	814	118	455	146	208.063	336.291	199.734	240.151	178.281	307.374	235.212	260.589	209.834	0.805229	-0.312528	0.913887	1
mmu-miR-149-5p	1202	254	3632	432	2126	481	814.633	871.61	891.196	879.199	833.023	1012.65	828.481	811.899	845.063	1.04085	0.0577582	0.874118	1
mmu-miR-150-5p	322	86	957	71	352	68	218.229	295.112	234.822	144.498	137.923	143.161	213.842	246.348	181.336	0.736098	-0.44203	0.79748	1
mmu-miR-152-3p	1224	267	3432	437	2202	441	829.543	916.22	842.121	889.374	862.802	928.438	833.243	840.177	826.31	0.983496	-0.0240096	0.982954	1
mmu-miR-152-5p	12	4	46	5	25	9	8.13277	13.7261	11.2872	10.1759	9.79566	18.9477	10.353	10.4581	10.248	0.979915	-0.0292708	0.816221	1
mmu-miR-15b-5p	15	6	55	4	30	3	10.166	20.5892	13.4955	8.14073	11.7548	6.31591	12.5116	14.6793	10.344	0.704666	-0.504988	0.946638	1
mmu-miR-17-5p	33	9	93	16	68	12	22.3651	30.8838	22.8197	32.5629	26.6442	25.2636	25.9751	25.5462	26.404	1.03358	0.0476475	1	1
mmu-miR-181a-5p	1515	354	4819	494	3004	710	1026.76	1214.76	1182.45	1005.38	1177.05	1494.76	1061.27	1077.72	1044.83	0.969483	-0.0447131	0.854525	1
mmu-miR-181d-5p	49	5	147	20	116	34	33.2088	17.1577	36.0699	40.7036	45.4519	71.5803	30.5623	24.4945	36.6301	1.49545	0.580576	0.872949	1
mmu-miR-1843a-3p	27	6	103	3	49	8	18.2987	20.5892	25.2735	6.10555	19.1995	16.8424	16.8741	18.7105	15.0376	0.8037	-0.315272	1	1
mmu-miR-1843a-5p	257	45	670	75	386	67	174.177	154.419	164.4	152.639	151.245	141.055	155	158.638	151.362	0.95414	-0.0677275	0.732485	1
mmu-miR-1843b-3p	22	6	70	6	53	11	14.9101	20.5892	17.1761	12.2111	20.7668	23.1583	15.5366	17.0308	14.0424	0.824526	-0.278363	1	1
mmu-miR-1843b-5p	256	45	664	75	385	67	173.499	154.419	162.928	152.639	150.853	141.055	154.478	158.302	150.655	0.951696	-0.0714269	0.726992	1
mmu-miR-192-5p	338	88	834	122	664	107	229.073	301.975	204.641	248.292	260.173	225.267	235.494	254.937	216.052	0.847474	-0.238758	0.768229	1
mmu-miR-195a-3p	31	14	114	14	115	19	21.0097	48.0415	27.9726	28.4925	45.0601	40.0007	29.9288	32.9079	26.9497	0.818943	-0.288165	0.729346	1
mmu-miR-1964-3p	47	5	107	18	77	13	31.8534	17.1577	26.2549	36.6333	30.1706	27.3689	26.9036	23.8226	29.9845	1.25866	0.331889	0.831818	1
mmu-miR-196a-5p	429	57	1225	143	706	108	290.747	195.598	300.582	291.031	276.63	227.373	259.056	235.699	282.412	1.19819	0.260856	1	1
mmu-miR-196b-5p	102	23	293	32	183	23	69.1286	78.9253	71.8944	65.1258	71.7043	48.4219	68.321	71.2198	65.4222	0.918596	-0.122497	0.954692	1
mmu-miR-1981-5p	33	5	102	9	47	4	22.3651	17.1577	25.0281	18.3166	18.4158	8.42121	19.9147	19.1194	20.7099	1.08318	0.115279	1	1
mmu-miR-203-3p	90	11	244	24	267	28	60.9958	37.7469	59.8711	48.8444	104.618	58.9484	49.9168	47.9081	51.9255	1.08386	0.116173	1	1
mmu-miR-20a-5p	88	17	215	25	126	19	59.6403	58.3361	52.7553	50.8795	49.3701	40.0007	53.1741	56.8764	49.4717	0.86981	-0.201227	0.693299	1
mmu-miR-210-3p	22	5	73	9	46	15	14.9101	17.1577	17.9123	18.3166	18.024	31.5795	16.3576	15.4241	17.2911	1.12104	0.164841	0.853425	1
mmu-miR-22-3p	26821	5816	61521	11211	43820	8545	18177.4	19957.8	15095.6	22816.4	17169.8	17989.8	18213.1	18354.8	18071.5	0.984569	-0.0224359	0.757767	1
mmu-miR-224-5p	39	3	121	16	54	12	26.4315	10.2946	29.6902	32.5629	21.1586	25.2636	23.8133	17.9217	29.7049	1.65749	0.728997	0.848484	1
mmu-miR-25-3p	636	148	1796	295	1574	309	431.037	507.867	440.69	600.379	616.735	650.538	473.929	451.448	496.41	1.0996	0.136973	0.78873	1
mmu-miR-27a-3p	2731	665	8400	1142	5981	1145	1850.88	2281.97	2061.14	2324.18	2343.51	2410.57	2039.11	1985.9	2092.32	1.05359	0.075312	0.721676	1
mmu-miR-27a-5p	38	17	120	23	170	15	25.7538	58.3361	29.4448	46.8092	66.6105	31.5795	38.2109	40.0795	36.3422	0.906752	-0.14122	1	1
mmu-miR-27b-3p	15345	3549	40446	5968	25046	4721	10399.8	12178.5	9924.37	12146	9813.69	9939.13	10692.3	10857.1	10527.4	0.969628	-0.0444961	0.937438	1
mmu-miR-27b-5p	25	3	63	9	28	6	16.9433	10.2946	15.4585	18.3166	10.9711	12.6318	14.6654	13.2185	16.1122	1.21891	0.285591	0.939528	1
mmu-miR-28a-5p	43	4	134	14	104	15	29.1424	13.7261	32.88	28.4925	40.75	31.5795	25.0898	20.8721	29.3074	1.40414	0.48969	0.957247	1
mmu-miR-28c	43	4	134	14	104	15	29.1424	13.7261	32.88	28.4925	40.75	31.5795	25.0898	20.8721	29.3074	1.40414	0.48969	0.957247	1
mmu-miR-299b-3p	26	14	57	4	35	9	17.621	48.0415	13.9863	8.14073	13.7139	18.9477	20.904	31.2282	10.5798	0.338789	-1.56154	0.684515	1
mmu-miR-29b-3p	25	8	76	9	48	5	16.9433	27.4523	18.6484	18.3166	18.8077	10.5265	19.4484	21.252	17.6448	0.830262	-0.268361	1	1
mmu-miR-29c-3p	25	10	78	13	42	8	16.9433	34.3154	19.1391	26.4574	16.4567	16.8424	23.103	24.4654	21.7406	0.888626	-0.170351	1	1
mmu-miR-3068-3p	22	5	73	7	47	2	14.9101	17.1577	17.9123	14.2463	18.4158	4.2106	15.3926	15.4241	15.3611	0.995911	-0.00591168	0.942595	1
mmu-miR-30b-3p	22	4	49	8	32	13	14.9101	13.7261	12.0233	16.2815	12.5384	27.3689	13.6571	13.8174	13.4967	0.976791	-0.033878	0.840304	1
mmu-miR-3102-3p	30	5	97	8	43	9	20.3319	17.1577	23.8012	16.2815	16.8485	18.9477	18.6335	18.1116	19.1554	1.05763	0.0808358	1	1
mmu-miR-322-5p	33	7	144	8	90	23	22.3651	24.0208	35.3338	16.2815	35.2644	48.4219	23.5145	22.3328	24.6962	1.10582	0.145122	0.697364	1
mmu-miR-339-3p	26	8	78	16	52	16	17.621	27.4523	19.1391	32.5629	20.375	33.6848	23.1118	21.588	24.6357	1.14118	0.190522	0.761065	1
mmu-miR-340-3p	32	8	93	9	74	5	21.6874	27.4523	22.8197	18.3166	28.9952	10.5265	21.6262	23.6036	19.6489	0.832453	-0.26456	0.954872	1
mmu-miR-345-5p	20	13	47	2	20	11	13.5546	44.61	11.5325	4.07036	7.83653	23.1583	17.5383	27.6059	7.47083	0.270625	-1.88563	0.756192	1
mmu-miR-361-3p	218	33	610	82	359	79	147.745	113.241	149.678	166.885	140.666	166.319	138.65	126.256	151.044	1.19634	0.258624	0.979562	1
mmu-miR-361-5p	59	9	164	20	68	12	39.9861	30.8838	40.2412	40.7036	26.6442	25.2636	36.4574	34.2806	38.6343	1.127	0.172487	1	1
mmu-miR-370-3p	28	16	66	6	24	5	18.9765	54.9046	16.1946	12.2111	9.40384	10.5265	24.3421	35.1135	13.5708	0.386485	-1.37152	0.76547	1
mmu-miR-378d	6163	1021	17439	3054	12542	2403	4176.86	3503.6	4279.07	6215.45	4914.29	5059.04	4356.94	3710.83	5003.05	1.34823	0.431067	0.693954	1
mmu-miR-411-3p	14	2	49	2	33	4	9.48823	6.86307	12.0233	4.07036	12.9303	8.42121	7.81157	7.91653	7.70661	0.973483	-0.0387721	1	1
mmu-miR-411-5p	341	142	859	49	508	80	231.106	487.278	210.776	99.7239	199.048	168.424	245.629	342.706	148.553	0.43347	-1.206	0.691076	1
mmu-miR-423-3p	985	227	2898	395	2027	480	667.565	778.959	711.092	803.897	794.232	1010.54	709.223	695.62	722.826	1.03911	0.0553505	0.838444	1
mmu-miR-425-5p	40	2	113	16	65	14	27.1092	6.86307	27.7272	32.5629	25.4687	29.4742	22.7064	16.6509	28.7618	1.72734	0.788554	0.966037	1
mmu-miR-433-3p	25	9	59	7	12	10	16.9433	30.8838	14.477	14.2463	4.70192	21.053	18.2847	22.8587	13.7106	0.599797	-0.737453	0.743438	1
mmu-miR-450a-5p	67	12	169	27	111	20	45.408	41.1784	41.4681	54.9499	43.4927	42.106	43.8835	41.7882	45.9789	1.10028	0.137874	0.945792	1
mmu-miR-484	174	43	466	62	210	43	117.925	147.556	114.344	126.181	82.2836	90.528	121.154	127.541	114.768	0.899847	-0.152248	0.909074	1
mmu-miR-499-5p	33	11	87	10	48	8	22.3651	37.7469	21.3475	20.3518	18.8077	16.8424	24.3331	28.7596	19.9066	0.69217	-0.530801	0.85629	1
mmu-miR-542-3p	24	2	45	10	62	6	16.2655	6.86307	11.0418	20.3518	24.2932	12.6318	13.1156	11.2759	14.9552	1.3263	0.407407	0.777226	1
mmu-miR-6239	16	7	51	3	28	4	10.8437	24.0208	12.514	6.10555	10.9711	8.42121	12.7647	16.6219	8.90741	0.535884	-0.900008	0.950868	1
mmu-miR-664-3p	20	2	79	6	31	7	13.5546	6.86307	19.3845	12.2111	12.1466	14.7371	12.5178	9.93216	15.1034	1.52065	0.604692	0.810178	1
mmu-miR-676-5p	37	7	150	11	90	12	25.076	24.0208	36.806	22.387	35.2644	25.2636	25.9876	23.6766	28.2986	1.19521	0.257269	0.70275	1
mmu-miR-690	12	2	40	5	50	5	8.13277	6.86307	9.81493	10.1759	19.5913	10.5265	8.39266	7.24465	9.54067	1.31693	0.397175	0.901193	1
mmu-miR-708-3p	32	7	78	9	44	10	21.6874	24.0208	19.1391	18.3166	17.2404	21.053	19.9387	21.9969	17.8805	0.812866	-0.29891	0.782826	1
mmu-miR-7a-5p	140	28	380	63	239	40	94.8823	96.083	93.2419	128.216	93.6465	84.2121	98.8066	92.0189	105.594	1.14753	0.198529	1	1
mmu-miR-872-5p	79	15	268	21	150	32	53.5407	51.473	65.76	42.7388	58.774	67.3697	51.2497	50.6396	51.8597	1.02409	0.0343493	0.913472	1
mmu-miR-874-3p	14	6	43	3	39	9	9.48823	20.5892	10.5511	6.10555	15.2812	18.9477	11.1538	14.3433	7.9643	0.555261	-0.848761	0.950138	1
mmu-miR-92a-3p	1461	350	3931	467	2099	598	990.165	1201.04	964.562	950.43	822.444	1258.97	983.619	1053.15	914.087	0.867955	-0.204307	0.815656	1
mmu-miR-93-5p	117	29	308	49	253	65	79.2945	99.5145	75.575	99.7239	99.1321	136.845	84.7475	85.899	83.5959	0.973188	-0.039209	0.998275	1
